# Supplementary material for: Multi-transcriptome analysis following an acute skeletal muscle growth stimulus yields tools for discerning global and MYC regulatory networks
Source: J Biol Chem. 2022 Sep 21;298(11):102515. doi: 10.1016/j.jbc.2022.102515 (PMC9583450; doi:10.1016/j.jbc.2022.102515)
Supplement: Supplemental Tables S1–S18 [file mmc1.xlsx]

## Sheet: Table S1
Table S1 Total RNA-sequencing data, OV versus Sham	symbol	log2FoldChange	pvalue	adj. p
	Postn	6.49862	1.17736e-64	1.6722e-60
	Tnc	5.48835	1.366e-63	9.70062e-60
	Lox	4.88378	7.35337e-63	3.48133e-59
	Col3a1	4.29491	1.19911e-61	4.25773e-58
	Apoe	3.90187	1.4589e-51	3.90519e-48
	Col5a1	3.44892	1.64973e-51	3.90519e-48
	Fn1	3.49198	3.58438e-45	7.2727e-42
	Col5a2	3.72901	4.51681e-43	8.01904e-40
	Vim	2.94504	1.11364e-40	1.75744e-37
	Col1a1	3.8401	4.31353e-37	6.1265e-34
	Serpine1	5.67033	3.48152e-35	4.49528e-32
	Vcan	3.41571	9.7867e-35	1.15834e-31
	Amd1	-3.23953	4.54442e-34	4.96495e-31
	Lcp1	4.68361	5.68585e-34	5.7683e-31
	Mustn1	3.46721	1.55142e-32	1.46899e-29
	Nes	2.81663	3.92702e-32	3.48597e-29
	Stab1	3.40422	6.28537e-30	5.25124e-27
	Runx1	4.0155	8.56786e-30	6.76052e-27
	Lyz2	3.81177	3.72869e-29	2.78729e-26
	Sparc	2.34502	6.56102e-29	4.65931e-26
	Bgn	3.29162	1.56484e-27	1.05836e-24
	Mrc1	3.50639	3.6982e-27	2.38752e-24
	Col5a3	2.94294	7.23575e-27	4.46824e-24
	Mpeg1	5.45305	1.0227e-26	6.05224e-24
	C3ar1	6.22636	3.63077e-26	2.06271e-23
	Lgmn	3.1633	4.07592e-26	2.22655e-23
	Mki67	5.1915	1.42641e-25	7.50343e-23
	C1qb	4.24395	1.68636e-25	8.48565e-23
	Myh3	3.44165	1.73262e-25	8.48565e-23
	Hmox1	5.557	2.73764e-25	1.29609e-22
	Csf1r	3.24258	4.85163e-25	2.18565e-22
	Ctss	4.70261	4.92437e-25	2.18565e-22
	Cd44	3.76361	8.95855e-25	3.85571e-22
	Ptprc	4.84035	1.19604e-24	4.99627e-22
	Il4ra	3.68589	2.68241e-24	1.08852e-21
	Smox	-3.42574	2.8871e-24	1.13904e-21
	Actb	2.54982	3.20265e-24	1.22938e-21
	Cilp	2.81068	6.22229e-24	2.32566e-21
	Serpinh1	2.70797	7.89993e-24	2.87699e-21
	Ckap4	3.59692	1.22476e-23	4.34881e-21
	Grn	3.26301	1.4522e-23	5.03062e-21
	Siglec1	5.6729	1.51179e-23	5.11236e-21
	Fbn1	2.47778	1.55317e-23	5.13015e-21
	Col8a1	3.79309	1.60978e-23	5.19629e-21
	Fstl1	2.94669	2.2965e-23	7.24828e-21
	Cfl1	3.12459	2.97849e-23	9.1964e-21
	Loxl2	3.3044	4.32499e-23	1.30698e-20
	Ccr2	5.38904	5.49586e-23	1.6262e-20
	Ccl6	4.13901	7.90788e-23	2.29215e-20
	Gpt2	-3.17333	8.2803e-23	2.3521e-20
	Cd68	4.62993	1.66713e-22	4.64279e-20
	Ccdc80	2.67551	5.90596e-22	1.61312e-19
	Tgfbi	2.84686	1.41812e-21	3.80029e-19
	Sirpa	3.20242	1.5734e-21	4.13834e-19
	Klhl33	-4.33422	7.86146e-21	2.03011e-18
	Serpina3n	3.32525	9.48743e-21	2.40625e-18
	Itga5	3.16071	1.0484e-20	2.61235e-18
	Emp1	2.44989	1.25126e-20	3.06407e-18
	Nckap1l	5.01967	1.3454e-20	3.23876e-18
	Ccl9	4.57898	2.30507e-20	5.45648e-18
	Laptm5	4.0909	2.61219e-20	6.08211e-18
	Col1a2	2.87732	2.95151e-20	6.76135e-18
	Pfkfb3	-2.7334	3.43557e-20	7.74531e-18
	Lilr4b	4.96972	5.09808e-20	1.13138e-17
	Tubb6	3.27696	6.03119e-20	1.31786e-17
	Dab2	2.99072	6.90764e-20	1.4865e-17
	Mylk4	-3.74288	8.04998e-20	1.70648e-17
	F13a1	2.83064	1.75825e-19	3.67242e-17
	Pde4d	-2.64165	1.83831e-19	3.78398e-17
	Aldh6a1	-2.39898	1.91789e-19	3.89139e-17
	Dock2	4.4297	3.3227e-19	6.64681e-17
	Sdc3	2.93299	4.50951e-19	8.89564e-17
	Rrad	3.70639	5.08901e-19	9.90125e-17
	Sbno2	3.04595	5.9591e-19	1.14374e-16
	Socs3	3.68789	6.62118e-19	1.25388e-16
	Fcgr2b	3.9215	6.772e-19	1.26556e-16
	Lpl	-2.42528	7.64293e-19	1.40977e-16
	Anxa2	2.8601	1.16882e-18	2.12831e-16
	Tubb5	2.46418	1.34598e-18	2.41988e-16
	Ky	-3.68159	2.38638e-18	4.23672e-16
	Myh9	2.20278	5.27671e-18	9.25248e-16
	Gpcpd1	-2.2638	7.96245e-18	1.37848e-15
	Thbs4	2.08112	8.05559e-18	1.37848e-15
	Dclk1	3.89001	1.00782e-17	1.70406e-15
	Loxl1	2.62985	1.1571e-17	1.93344e-15
	Mybph	3.55244	1.23774e-17	2.04414e-15
	Thbs1	2.27853	1.81985e-17	2.97095e-15
	Lgals3	3.96901	1.87016e-17	3.0184e-15
	Msn	2.69074	2.58546e-17	4.12598e-15
	Pf4	5.38997	4.02016e-17	6.29924e-15
	Ppp1r3a	-2.54396	4.03599e-17	6.29924e-15
	Cd74	3.2308	1.24891e-16	1.92808e-14
	Col6a3	2.05019	1.38385e-16	2.11341e-14
	Eef1a1	2.13702	1.92492e-16	2.90848e-14
	Perm1	-2.62857	1.99435e-16	2.98166e-14
	Cotl1	4.85218	2.18173e-16	3.19513e-14
	Gpd1	-2.69297	2.18213e-16	3.19513e-14
	Cyth4	3.82629	2.38818e-16	3.46116e-14
	Adora1	3.73269	2.57876e-16	3.69961e-14
	Phkg1	-2.82716	2.9142e-16	4.13904e-14
	Spp1	5.89009	3.08104e-16	4.33268e-14
	Ldhb	-2.74234	3.76818e-16	5.24701e-14
	Ucp2	3.26822	4.18636e-16	5.77271e-14
	Mmp14	2.99674	4.37894e-16	5.98021e-14
	Ccr5	5.43152	4.59979e-16	6.22199e-14
	Aldh1a1	-2.43844	5.99791e-16	8.03664e-14
	Unc93b1	3.16842	7.42994e-16	9.86237e-14
	Sntb1	2.29027	8.88873e-16	1.16895e-13
	Ctsb	1.71606	1.04989e-15	1.36804e-13
	Adam12	7.1716	1.34526e-15	1.73697e-13
	Cd53	5.49539	1.43345e-15	1.83417e-13
	Niban2	3.18844	1.6696e-15	2.11727e-13
	Gsn	-1.93569	1.87794e-15	2.36039e-13
	Lgals1	1.8127	1.9564e-15	2.43744e-13
	Syk	3.93199	2.56796e-15	3.17155e-13
	Tmsb10	4.21505	2.7298e-15	3.34236e-13
	Lmna	1.99113	3.01944e-15	3.66539e-13
	Phka1	-2.56655	4.38343e-15	5.27609e-13
	Ankrd13a	2.45946	5.067e-15	6.04761e-13
	Pptc7	-2.45937	5.7121e-15	6.76075e-13
	Arg1	5.7821	5.93999e-15	6.97237e-13
	Phkb	-2.19215	6.7969e-15	7.89441e-13
	Plod2	3.1979	6.83667e-15	7.89441e-13
	Serpinb1a	4.23075	7.15424e-15	8.19449e-13
	Ankrd10	2.49053	7.96531e-15	9.01261e-13
	Inpp5d	3.39864	7.99542e-15	9.01261e-13
	Card14	3.4208	8.54162e-15	9.55249e-13
	C1qa	3.75205	8.82549e-15	9.77954e-13
	Ctsh	3.1494	8.88235e-15	9.77954e-13
	Pirb	5.76501	9.98821e-15	1.09125e-12
	Uck2	2.63637	1.00836e-14	1.09326e-12
	Fyb	6.25319	1.26418e-14	1.36024e-12
	Pfkm	-2.01434	1.30418e-14	1.39273e-12
	S100a6	2.42969	1.35586e-14	1.43711e-12
	Ftl1	2.08589	1.41619e-14	1.48994e-12
	Tpm4	2.19683	1.45179e-14	1.51616e-12
	C5ar1	4.87721	1.59805e-14	1.65673e-12
	Iqgap1	1.85664	1.614e-14	1.66114e-12
	9330159F19Rik	-3.09101	1.93809e-14	1.97052e-12
	Actg1	1.83342	1.94236e-14	1.97052e-12
	Tnfrsf23	3.92937	2.19602e-14	2.21206e-12
	Adgre1	3.7045	2.78817e-14	2.78875e-12
	COX3	-2.21877	2.84501e-14	2.82571e-12
	Arhgap30	4.19469	2.87082e-14	2.83155e-12
	C1qc	3.5149	3.51383e-14	3.44186e-12
	Apol7d	3.10738	5.74956e-14	5.59322e-12
	Tuba1c	4.05231	5.88802e-14	5.68895e-12
	Mfap5	2.89376	6.19724e-14	5.94726e-12
	Odf3l2	-4.71105	6.36319e-14	6.06553e-12
	Sorl1	-1.85224	7.68815e-14	7.27966e-12
	Asb10	-2.853	8.32432e-14	7.77831e-12
	Top2a	6.771	8.27882e-14	7.77831e-12
	Tlcd3b	-1.84461	8.84388e-14	8.20978e-12
	Arhgap45	3.75953	9.1028e-14	8.39527e-12
	Slfn4	7.00803	9.30401e-14	8.52548e-12
	Stat5b	-1.74783	1.00445e-13	9.14502e-12
	Oip5os1	-1.78164	1.03668e-13	9.37836e-12
	Litaf	3.16624	1.08291e-13	9.67333e-12
	Sod2	-1.73853	1.08067e-13	9.67333e-12
	Eno1	1.98936	1.16286e-13	1.03226e-11
	Ifitm3	2.44218	1.33522e-13	1.17789e-11
	Apobec1	3.2814	1.47161e-13	1.2902e-11
	Adam8	4.67699	1.65995e-13	1.44639e-11
	Slc25a4	-2.09774	1.68969e-13	1.46333e-11
	Ctsc	2.07146	1.77632e-13	1.52904e-11
	Vdac1	-1.81047	1.84628e-13	1.57968e-11
	Ltbp2	6.81826	2.06847e-13	1.75919e-11
	Dpysl3	2.78592	2.22599e-13	1.87736e-11
	Fxyd5	3.6024	2.23385e-13	1.87736e-11
	Sar1b	-2.31368	2.39843e-13	2.00382e-11
	Pink1	-1.74109	2.44878e-13	2.03392e-11
	Sod3	3.32505	2.5986e-13	2.14581e-11
	Lrp1	1.56484	2.74141e-13	2.23772e-11
	Pdia3	2.06129	2.72984e-13	2.23772e-11
	Ptbp3	2.02928	2.8567e-13	2.30533e-11
	Rassf4	3.12536	2.8501e-13	2.30533e-11
	Tagln2	2.58231	3.03161e-13	2.41899e-11
	Wdfy4	3.66471	3.01798e-13	2.41899e-11
	Lgals3bp	2.91988	3.08212e-13	2.44555e-11
	Abhd2	2.60205	3.25253e-13	2.56643e-11
	Padi2	-2.28227	3.31714e-13	2.60295e-11
	Cap1	2.1741	4.06386e-13	3.17138e-11
	Fkbp10	3.52731	4.38348e-13	3.4021e-11
	H2-Aa	3.76842	4.52447e-13	3.49244e-11
	Itga7	1.78878	4.90813e-13	3.76812e-11
	Foxo4	-2.0423	5.30414e-13	4.05025e-11
	Loxl3	2.84831	5.88786e-13	4.47194e-11
	Lgalsl	-2.08044	6.16831e-13	4.66003e-11
	Agl	-1.98432	6.85553e-13	5.15181e-11
	2310065F04Rik	-3.40415	7.08732e-13	5.29796e-11
	Acadm	-1.96787	7.38395e-13	5.4908e-11
	Acadvl	-1.91503	7.78625e-13	5.7598e-11
	Dock8	3.04533	7.85076e-13	5.77743e-11
	Fcgr3	4.26919	8.07176e-13	5.8856e-11
	Tbx15	-1.96836	8.08063e-13	5.8856e-11
	Idh2	-2.20519	8.49668e-13	6.15706e-11
	H2-Ab1	3.44639	9.04171e-13	6.51875e-11
	Ppm1l	-1.96139	9.80122e-13	7.03064e-11
	Nfam1	4.07718	1.01412e-12	7.23793e-11
	Gm16537	-2.63107	1.03213e-12	7.32965e-11
	Myoz1	-1.98828	1.12558e-12	7.95353e-11
	Map2k6	-2.63129	1.28134e-12	9.00934e-11
	Myo1f	4.99759	1.29617e-12	9.06872e-11
	Csrp3	2.27652	1.45357e-12	1.00707e-10
	Ppp1r3c	-2.26412	1.44862e-12	1.00707e-10
	Ifi207	2.86762	1.47021e-12	1.01366e-10
	Bbof1	-2.62006	1.6512e-12	1.13294e-10
	Aldoa	-1.70234	1.855e-12	1.2606e-10
	Ankrd9	-2.3647	1.85064e-12	1.2606e-10
	Plaat3	-2.20593	1.9382e-12	1.31087e-10
	Tuba1a	2.36068	1.96924e-12	1.32555e-10
	Ugdh	2.82159	2.20159e-12	1.47496e-10
	Mhrt	-3.98755	2.38339e-12	1.58927e-10
	Shisa5	2.56664	2.4155e-12	1.60315e-10
	Ptma	1.98649	2.57624e-12	1.70187e-10
	Rrbp1	1.89423	2.61911e-12	1.72219e-10
	Marcks	1.74719	3.28185e-12	2.14802e-10
	Timp1	8.5575	3.50377e-12	2.28275e-10
	Sh3pxd2b	2.78706	3.6271e-12	2.35231e-10
	Rmnd5a	-1.90214	3.70617e-12	2.39267e-10
	Itgb2	5.31933	3.79471e-12	2.43875e-10
	Cthrc1	5.64024	4.37041e-12	2.79608e-10
	Sdha	-1.64272	4.74437e-12	3.02172e-10
	Xirp2	1.3698	5.16775e-12	3.27668e-10
	Ckm	-1.75858	5.2458e-12	3.30015e-10
	H19	1.90225	5.25124e-12	3.30015e-10
	Plxnb2	2.2208	5.5629e-12	3.48061e-10
	Fscn1	2.87824	5.72163e-12	3.56422e-10
	Mn1	-2.21945	5.89473e-12	3.65602e-10
	Aldh1a2	3.11773	5.93491e-12	3.66238e-10
	Pld4	4.21262	5.95656e-12	3.66238e-10
	1110002E22Rik	1.83415	6.09607e-12	3.73201e-10
	Chpt1	-1.83319	6.25984e-12	3.81582e-10
	Clcn5	2.89758	6.81569e-12	4.13689e-10
	Ttll7	-2.11053	7.09334e-12	4.2871e-10
	Coro1c	2.58836	7.48083e-12	4.48313e-10
	Ncf1	4.60836	7.46981e-12	4.48313e-10
	Plek	3.53011	7.72061e-12	4.60739e-10
	Nipsnap2	-1.90538	8.15316e-12	4.84516e-10
	Rpl3l	-2.29809	8.27922e-12	4.88026e-10
	Wdr1	1.6824	8.28094e-12	4.88026e-10
	H2-D1	1.77142	8.62933e-12	5.06456e-10
	Mib1	-1.62322	8.7302e-12	5.10268e-10
	Cttn	2.37496	8.92462e-12	5.19493e-10
	Mfn1	-1.75808	9.31916e-12	5.40245e-10
	Apbb1ip	3.58561	9.80754e-12	5.63954e-10
	Clic4	1.83338	9.78479e-12	5.63954e-10
	Gja1	2.42978	9.90305e-12	5.67149e-10
	Angptl4	4.20873	1.01294e-11	5.77784e-10
	Zeb2	1.5964	1.03483e-11	5.8791e-10
	Myorg	-2.27528	1.04543e-11	5.91561e-10
	Dvl2	-1.67864	1.0942e-11	6.16701e-10
	Sumf2	-2.65601	1.15034e-11	6.45784e-10
	Msr1	6.27484	1.20785e-11	6.72751e-10
	Ugcg	2.40661	1.20706e-11	6.72751e-10
	Gda	2.13985	1.44071e-11	7.99314e-10
	Ly6e	2.31417	1.46859e-11	8.11611e-10
	Actn3	-2.01788	1.59069e-11	8.75679e-10
	Igfbp4	1.9422	1.63167e-11	8.94773e-10
	Clu	2.53925	1.74667e-11	9.50793e-10
	Timp4	-3.20191	1.74721e-11	9.50793e-10
	Col12a1	2.30143	1.89682e-11	1.02827e-09
	Ppp3cb	-1.56839	2.03843e-11	1.10083e-09
	Ms4a7	6.19694	2.06865e-11	1.11292e-09
	Ube2b	-2.00691	2.12936e-11	1.14126e-09
	Myof	2.1951	2.14573e-11	1.1457e-09
	Ms4a6d	4.97841	2.18521e-11	1.16241e-09
	Sgk1	-1.6437	2.41454e-11	1.27961e-09
	Maged1	2.11405	2.51108e-11	1.32142e-09
	Rcn3	2.96791	2.52134e-11	1.32142e-09
	Sfrp1	4.32589	2.5211e-11	1.32142e-09
	Gm33023	3.36084	2.8309e-11	1.47821e-09
	Vldlr	-1.89908	2.98692e-11	1.55396e-09
	S100a11	3.64715	3.04831e-11	1.58011e-09
	Bmp1	2.26655	3.15046e-11	1.62713e-09
	Cryab	1.94176	3.23497e-11	1.66472e-09
	Ptafr	4.18992	3.32531e-11	1.70503e-09
	Csf2rb	3.87168	3.53979e-11	1.80848e-09
	Tspan9	1.88966	3.57143e-11	1.8181e-09
	Tob1	-1.91065	3.62754e-11	1.84007e-09
	Adhfe1	-3.14064	3.72271e-11	1.88162e-09
	B2m	2.01175	3.8825e-11	1.95543e-09
	Egln1	-1.66428	4.3494e-11	2.18285e-09
	Sec61a1	2.27001	4.46496e-11	2.23295e-09
	Pgm1	-2.08251	4.56294e-11	2.27394e-09
	Etfdh	-1.76198	4.75735e-11	2.36254e-09
	Txnip	-1.65102	4.94236e-11	2.44586e-09
	Pdha1	-1.6912	4.98866e-11	2.46021e-09
	Arap1	2.30037	5.57428e-11	2.7395e-09
	Coro1a	4.55187	5.62182e-11	2.75334e-09
	Gpx1	2.36417	6.311e-11	3.08024e-09
	Ptprj	2.30179	6.39299e-11	3.10957e-09
	Tuba1b	2.91282	7.05816e-11	3.4214e-09
	Col6a2	1.74373	7.36714e-11	3.55903e-09
	Atl2	-1.77428	7.47923e-11	3.60093e-09
	Ms4a6c	4.17084	7.92824e-11	3.80422e-09
	Fcer1g	4.14374	8.9697e-11	4.28945e-09
	Oasl2	2.62286	9.09907e-11	4.33672e-09
	Trim30a	2.8092	9.55048e-11	4.53664e-09
	Cd84	4.93664	1.02172e-10	4.83715e-09
	Tnfrsf1b	3.00055	1.04952e-10	4.95228e-09
	Ifi204	3.39445	1.09247e-10	5.13787e-09
	Cyb5r3	2.08113	1.11077e-10	5.20671e-09
	Dhrs7c	-2.58416	1.16333e-10	5.43513e-09
	Abca8b	-2.00029	1.18275e-10	5.48975e-09
	Arl4c	4.05861	1.18157e-10	5.48975e-09
	Prkab2	-1.51508	1.20251e-10	5.56327e-09
	Man2b1	2.1386	1.23438e-10	5.69217e-09
	Jph2	-1.66344	1.26261e-10	5.80352e-09
	Hif1a	1.78576	1.29603e-10	5.93792e-09
	Cers6	3.41382	1.31015e-10	5.98328e-09
	Gpd2	-1.82606	1.38217e-10	6.29195e-09
	Ccdc85c	-2.34228	1.39782e-10	6.34287e-09
	Bckdha	-2.21524	1.44038e-10	6.51519e-09
	Ddo	-2.69202	1.46913e-10	6.62416e-09
	2900076A07Rik	-2.1509	1.60191e-10	7.19997e-09
	Idh3a	-1.87734	1.69239e-10	7.58264e-09
	Actc1	2.93426	1.74015e-10	7.77211e-09
	Mmp19	3.24634	1.75985e-10	7.83548e-09
	Epm2a	-1.78025	1.78485e-10	7.92196e-09
	Fbxo32	-1.78773	1.89851e-10	8.40015e-09
	Slc41a3	-2.45633	1.91545e-10	8.44882e-09
	Itgam	4.65315	1.92563e-10	8.46743e-09
	Wwp1	-1.52408	1.93163e-10	8.46757e-09
	Cox7a1	-1.88231	2.00871e-10	8.77835e-09
	Anxa5	2.06347	2.40358e-10	1.04718e-08
	Tmem65	-1.50126	2.48155e-10	1.07784e-08
	Fosl2	2.42378	2.62498e-10	1.13666e-08
	Cish	-2.64554	3.07843e-10	1.32679e-08
	H2ax	3.00687	3.08273e-10	1.32679e-08
	H2-Eb1	3.23586	3.16385e-10	1.35759e-08
	Scn4b	-2.33934	3.20372e-10	1.37056e-08
	Emp3	3.45995	3.23521e-10	1.37987e-08
	Gm15441	-1.59898	3.31332e-10	1.40895e-08
	Rgs5	-1.36677	3.40216e-10	1.44241e-08
	Csf3r	7.11739	3.59846e-10	1.5211e-08
	Cxcl5	8.00333	3.62791e-10	1.529e-08
	Emilin1	2.56931	3.80164e-10	1.59748e-08
	Myo5a	1.83777	3.93551e-10	1.64885e-08
	Mrc2	1.86137	4.17265e-10	1.74306e-08
	Meg3	1.94505	4.27721e-10	1.7815e-08
	Tnfrsf1a	2.12449	4.30282e-10	1.78693e-08
	Hr	-2.30937	4.80186e-10	1.98836e-08
	Eepd1	-2.38008	4.89413e-10	2.02068e-08
	Ccn4	3.87506	5.04788e-10	2.07812e-08
	Il13ra1	3.47934	5.12848e-10	2.1052e-08
	Macf1	1.39043	5.22929e-10	2.14039e-08
	Myadm	2.19796	5.30565e-10	2.16541e-08
	Efhd2	2.66788	5.42561e-10	2.20802e-08
	Gm5105	1.6715	5.53687e-10	2.24686e-08
	Slc37a2	3.66381	5.80164e-10	2.3476e-08
	Slc16a3	-1.7657	6.56097e-10	2.64731e-08
	Plekho2	2.67132	6.87061e-10	2.7644e-08
	Sec24d	2.12835	7.24222e-10	2.90569e-08
	Nos1	-2.43574	7.33811e-10	2.93586e-08
	Ostn	-3.30885	7.68613e-10	3.06646e-08
	Pabpc1	1.86537	7.73258e-10	3.07636e-08
	Cd93	1.70953	8.5582e-10	3.39531e-08
	Adssl1	-1.59648	8.79539e-10	3.47003e-08
	Srpx2	3.56941	8.77174e-10	3.47003e-08
	Tfcp2l1	-2.92914	9.02384e-10	3.5503e-08
	Emb	3.87772	9.26427e-10	3.63482e-08
	Igf2bp2	3.14949	9.38046e-10	3.67027e-08
	Cyba	4.52821	9.67063e-10	3.7734e-08
	Tnfrsf11a	4.00301	9.89209e-10	3.84924e-08
	A930016O22Rik	-1.96889	1.07234e-09	4.16131e-08
	Nt5dc2	4.37036	1.09671e-09	4.24431e-08
	Ncam1	2.18799	1.11431e-09	4.30071e-08
	Itgb3bp	-1.7981	1.15781e-09	4.45647e-08
	Mfn2	-1.48813	1.16833e-09	4.48482e-08
	6430571L13Rik	-2.81941	1.18311e-09	4.51929e-08
	Gstm1	-1.91115	1.18368e-09	4.51929e-08
	Basp1	3.82501	1.20784e-09	4.59286e-08
	Myo5c	-2.45093	1.20941e-09	4.59286e-08
	Cdk6	2.82087	1.23109e-09	4.6503e-08
	Irf7	3.52863	1.22786e-09	4.6503e-08
	Tmem106a	4.84988	1.25026e-09	4.71018e-08
	Iqsec3	3.63039	1.25904e-09	4.73074e-08
	Ubxn2a	-1.63978	1.26456e-09	4.73894e-08
	Mest	2.44978	1.28894e-09	4.81757e-08
	Mybpc2	-1.82811	1.31313e-09	4.89513e-08
	Zbtb44	-1.51672	1.35262e-09	5.02914e-08
	Iqgap2	3.14488	1.36161e-09	5.04935e-08
	Zyx	2.11738	1.4743e-09	5.45301e-08
	Slc27a1	-1.91547	1.50921e-09	5.56762e-08
	Hadhb	-1.88609	1.54946e-09	5.70129e-08
	Sh3bgrl	2.33032	1.59311e-09	5.84675e-08
	Aspm	4.43922	1.61374e-09	5.90722e-08
	Pygm	-2.03083	1.65548e-09	6.0444e-08
	Slc25a3	-1.30691	1.67145e-09	6.08707e-08
	Mdh1	-1.87471	1.69431e-09	6.15457e-08
	Fndc5	-2.13117	1.7466e-09	6.32832e-08
	Soat1	2.9098	1.79354e-09	6.48183e-08
	Pltp	2.13038	1.80957e-09	6.52317e-08
	Thbs2	2.05371	1.84742e-09	6.64277e-08
	Ywhaz	1.47736	1.86411e-09	6.68584e-08
	Sdhb	-1.57691	2.09398e-09	7.49139e-08
	Atp5a1	-1.50301	2.20457e-09	7.84751e-08
	Prkaa2	-1.75036	2.20333e-09	7.84751e-08
	Junb	2.74158	2.21501e-09	7.86494e-08
	Ppia	1.5659	2.22596e-09	7.88411e-08
	Idh3b	-1.43579	2.23727e-09	7.90448e-08
	Glipr2	3.76039	2.33249e-09	8.22043e-08
	Hmga1	2.34119	2.35484e-09	8.27866e-08
	Pik3cg	4.20371	2.43015e-09	8.52234e-08
	Bnip3	-2.01571	2.44745e-09	8.56186e-08
	Ifi30	3.09885	2.46543e-09	8.60357e-08
	Pdia4	2.12147	2.54668e-09	8.86532e-08
	Myh4	-1.8082	2.57306e-09	8.93524e-08
	Srgn	3.09771	2.74981e-09	9.52574e-08
	Rrm2	5.22435	2.84184e-09	9.8206e-08
	Adamts4	4.63804	2.87896e-09	9.92472e-08
	Rpl3	2.27824	2.93974e-09	1.01097e-07
	Foxn3	-1.66478	2.95567e-09	1.014e-07
	Acyp2	-1.963	3.02063e-09	1.03378e-07
	Me1	-1.3991	3.14815e-09	1.07484e-07
	Btg1	2.14163	3.28483e-09	1.11881e-07
	Cpeb3	-1.58851	3.31359e-09	1.12591e-07
	Ikzf1	3.7809	3.4137e-09	1.15561e-07
	Pcolce	1.94701	3.41728e-09	1.15561e-07
	Cxcl14	1.98032	3.69963e-09	1.24812e-07
	Scn5a	5.8319	3.72547e-09	1.25386e-07
	Ckmt2	-1.93407	3.76957e-09	1.2657e-07
	Baz1a	2.56169	3.77991e-09	1.26618e-07
	Myog	5.10818	3.82391e-09	1.2779e-07
	Pdpr	-1.52934	3.83691e-09	1.27924e-07
	Gdap1	-3.41284	3.98168e-09	1.3244e-07
	Aqp4	-3.62082	4.02526e-09	1.33576e-07
	Adam19	2.58697	4.28462e-09	1.41852e-07
	Polr3h	-1.41891	4.33088e-09	1.4305e-07
	Sorbs2	-1.60465	4.61071e-09	1.51807e-07
	Themis2	3.36825	4.61737e-09	1.51807e-07
	Nrros	2.67459	4.65618e-09	1.52729e-07
	Emilin2	2.26313	4.82226e-09	1.57812e-07
	Pfkfb1	-2.32598	4.92418e-09	1.60777e-07
	Ecpas	-1.22772	4.96782e-09	1.6183e-07
	Fcgr1	6.51579	5.26266e-09	1.71043e-07
	Ank	-1.46563	5.44463e-09	1.76553e-07
	Pvalb	-2.01788	5.50125e-09	1.77982e-07
	Eno3	-1.66789	5.67442e-09	1.83168e-07
	Arrdc2	-3.66677	5.99091e-09	1.92945e-07
	Tnnt2	4.09153	6.10405e-09	1.96144e-07
	Slc12a2	-1.7572	6.13397e-09	1.96661e-07
	Hhipl1	3.23913	6.33776e-09	2.02737e-07
	Arpc1b	1.93351	6.38983e-09	2.03943e-07
	Ghr	-1.86321	6.42089e-09	2.04475e-07
	Slc11a1	3.46443	6.71496e-09	2.13362e-07
	Rxrg	-2.24466	7.00471e-09	2.22071e-07
	Paip2b	-1.62896	7.11849e-09	2.25176e-07
	Psat1	3.56735	7.3432e-09	2.31768e-07
	Fitm2	-1.7695	7.41638e-09	2.33558e-07
	Arhgdia	1.53939	7.47712e-09	2.3495e-07
	Fgr	7.48929	7.68172e-09	2.40847e-07
	Cs	-1.44804	7.9153e-09	2.47623e-07
	Clic1	3.21147	8.06714e-09	2.51819e-07
	Spns2	-2.3	8.3326e-09	2.59535e-07
	Eef2k	-1.65043	8.40345e-09	2.61169e-07
	Tmem233	-2.36766	8.44306e-09	2.61827e-07
	B4galt6	3.34633	8.46846e-09	2.62043e-07
	Htatsf1	-1.52574	8.55901e-09	2.64269e-07
	Cenpe	7.41098	8.66467e-09	2.66951e-07
	Ccdc88a	2.10468	8.8279e-09	2.71391e-07
	Slfn9	4.9714	8.8843e-09	2.72535e-07
	Ddit4l	-2.38227	9.03678e-09	2.7602e-07
	Kctd12	1.86871	9.02427e-09	2.7602e-07
	Aco2	-1.37048	9.13325e-09	2.78368e-07
	Ptgfrn	1.95934	9.15736e-09	2.78505e-07
	Amy1	-2.14891	9.1857e-09	2.7877e-07
	Rps6ka2	-1.54259	9.72459e-09	2.94495e-07
	Mylk2	-1.65478	9.77124e-09	2.95003e-07
	Stat3	1.50548	9.78288e-09	2.95003e-07
	Plcg2	4.59829	1.01359e-08	3.05e-07
	Nxpe5	7.36374	1.12975e-08	3.39236e-07
	Ms4a6b	5.52053	1.13863e-08	3.40463e-07
	Pip4k2a	3.10948	1.13691e-08	3.40463e-07
	H1f3	2.54814	1.1621e-08	3.46751e-07
	Ccl7	7.34848	1.19591e-08	3.5609e-07
	Acacb	-1.58819	1.20704e-08	3.57904e-07
	Septin9	2.10254	1.20659e-08	3.57904e-07
	Cdr2l	2.95384	1.24572e-08	3.68604e-07
	Rbm3	1.49432	1.29277e-08	3.8173e-07
	Anln	3.16306	1.38639e-08	4.08524e-07
	Actn1	2.03698	1.47277e-08	4.33079e-07
	H3c3	7.44066	1.48062e-08	4.34487e-07
	Got1	-1.71801	1.51561e-08	4.4384e-07
	Mtpn	1.60063	1.53983e-08	4.50003e-07
	Lcp2	4.83841	1.56197e-08	4.55538e-07
	Myo1c	1.44871	1.56869e-08	4.5656e-07
	Atp5c1	-1.4824	1.64734e-08	4.78471e-07
	Uqcrc2	-1.4361	1.70668e-08	4.94693e-07
	Enah	2.0263	1.77055e-08	5.12163e-07
	Tlr13	7.24904	1.78642e-08	5.15703e-07
	Gatd3a	-1.92168	1.80667e-08	5.2049e-07
	Arrb2	2.9439	1.91732e-08	5.50853e-07
	Lyn	2.13049	1.9237e-08	5.50853e-07
	Rorc	-2.06241	1.92164e-08	5.50853e-07
	Hjv	-1.82501	1.93477e-08	5.52909e-07
	Tgif1	2.98428	1.95218e-08	5.56764e-07
	Bpgm	-1.96664	2.00542e-08	5.70801e-07
	Atp5g1	-1.48202	2.02423e-08	5.75002e-07
	Ston2	-1.56712	2.04604e-08	5.80037e-07
	Abcd2	-2.09215	2.06909e-08	5.85403e-07
	Homer1	-1.42769	2.10257e-08	5.93695e-07
	Prc1	3.07897	2.11374e-08	5.95664e-07
	S100a10	2.44135	2.14568e-08	6.03467e-07
	Tpbgl	-1.98729	2.17817e-08	6.11395e-07
	Plagl1	3.44389	2.22505e-08	6.23321e-07
	Cyp26b1	-3.3522	2.24748e-08	6.28365e-07
	Zfand5	-1.31064	2.39892e-08	6.69387e-07
	Mx1	7.29147	2.42343e-08	6.749e-07
	Rbm47	4.00575	2.47063e-08	6.867e-07
	Lrrc30	-2.62411	2.49707e-08	6.92693e-07
	Capg	2.48382	2.51161e-08	6.95367e-07
	Suclg1	-1.59205	2.56195e-08	7.07925e-07
	Esd	1.68336	2.7703e-08	7.64012e-07
	Csf2ra	3.48167	2.81467e-08	7.74743e-07
	Sdcbp	1.6379	2.82781e-08	7.76854e-07
	Eci1	-2.0296	2.83593e-08	7.77581e-07
	Osbpl6	-1.98152	2.92851e-08	8.0142e-07
	Sfrp2	5.30777	3.01599e-08	8.23772e-07
	Cd163	1.93439	3.03229e-08	8.26635e-07
	Pik3ap1	4.43133	3.07379e-08	8.36343e-07
	Rad9b	-2.09773	3.10007e-08	8.41879e-07
	Man2a1	1.52716	3.13482e-08	8.49691e-07
	Tmem38a	-1.81077	3.2078e-08	8.67818e-07
	Pm20d2	-2.89138	3.28513e-08	8.87048e-07
	Mss51	-2.34365	3.31665e-08	8.9386e-07
	Rbm3os	2.07526	3.39945e-08	9.14439e-07
	Myoc	-2.77072	3.47626e-08	9.33334e-07
	Arpc2	1.49443	3.50543e-08	9.39389e-07
	Cd36	-1.51224	3.52451e-08	9.42723e-07
	Kif11	4.81729	3.5459e-08	9.46661e-07
	Arf4	1.54804	3.58e-08	9.53974e-07
	Kbtbd12	-1.71681	3.73792e-08	9.94189e-07
	Lair1	5.31908	3.76536e-08	9.99615e-07
	Nctc1	-2.09549	3.85034e-08	1.02027e-06
	Knl1	7.16671	3.86749e-08	1.02291e-06
	Itgb1	1.20308	3.87993e-08	1.02429e-06
	Ndufs1	-1.5417	3.91145e-08	1.03069e-06
	H1f1	6.95108	3.96018e-08	1.0416e-06
	Col16a1	2.45602	4.20833e-08	1.10482e-06
	Mdh2	-1.38884	4.24882e-08	1.10726e-06
	Ndufv1	-1.42585	4.24761e-08	1.10726e-06
	Plin4	-1.4406	4.24791e-08	1.10726e-06
	Spred1	1.73368	4.23769e-08	1.10726e-06
	Kcnj2	-1.4534	4.33558e-08	1.12781e-06
	Runx2	3.90223	4.39573e-08	1.14136e-06
	Lbh	2.58879	4.44331e-08	1.15161e-06
	Sucla2	-1.59049	4.55559e-08	1.17856e-06
	Tgfb1	2.63777	4.61766e-08	1.19245e-06
	Rab31	2.41589	4.69628e-08	1.21055e-06
	Uhrf1	6.92018	4.84263e-08	1.24601e-06
	Bcat1	6.8936	5.03215e-08	1.29243e-06
	Tsku	3.80567	5.07801e-08	1.30186e-06
	Cox5a	-1.73701	5.12054e-08	1.3104e-06
	C1qtnf6	2.7789	5.15427e-08	1.31507e-06
	Tpi1	-1.62401	5.15731e-08	1.31507e-06
	Glis3	4.81276	5.33427e-08	1.35775e-06
	Slc37a4	-2.35996	5.39102e-08	1.36974e-06
	Trim30d	3.42865	5.58142e-08	1.41559e-06
	Crat	-1.49308	5.83864e-08	1.47819e-06
	Krba1	-1.8386	5.87388e-08	1.48446e-06
	Sun2	-1.4202	5.88651e-08	1.48501e-06
	Chsy1	3.19248	6.04191e-08	1.52151e-06
	2210416O15Rik	-1.70684	6.10434e-08	1.53212e-06
	Fam210a	-1.29689	6.10561e-08	1.53212e-06
	Gnai2	1.75922	6.13585e-08	1.53699e-06
	Ndufs2	-1.35408	6.34968e-08	1.58776e-06
	Mcm6	3.03558	6.49983e-08	1.62244e-06
	F630028O10Rik	3.64836	6.53672e-08	1.62879e-06
	Ampd3	1.96362	6.61847e-08	1.64053e-06
	Anxa1	1.96143	6.59644e-08	1.64053e-06
	Olfm1	2.3221	6.61381e-08	1.64053e-06
	Pik3r5	4.67722	6.66883e-08	1.65013e-06
	Slc25a12	-1.54626	6.78274e-08	1.6754e-06
	Slfn1	7.05187	6.79618e-08	1.6758e-06
	Il10ra	3.79473	6.82348e-08	1.67962e-06
	Acaa2	-1.78785	7.16956e-08	1.76175e-06
	Magix	-3.803	7.18991e-08	1.7637e-06
	Sh3bgrl3	2.79565	7.22755e-08	1.76988e-06
	Carnmt1	-1.53747	7.50286e-08	1.83413e-06
	Ccdc85a	-2.38116	7.63552e-08	1.86336e-06
	Cdc14a	-1.88439	8.06706e-08	1.96529e-06
	Sting1	3.15425	8.3988e-08	2.04261e-06
	Lynx1	-1.61327	8.61851e-08	2.09246e-06
	Il17ra	3.01336	9.20464e-08	2.23009e-06
	Slc6a19	6.83724	9.21679e-08	2.23009e-06
	Mbnl1	-1.26886	9.39637e-08	2.26587e-06
	Pxdn	1.80608	9.3966e-08	2.26587e-06
	Vdac3	-1.67977	9.5869e-08	2.30784e-06
	Ccr1	6.79906	9.76626e-08	2.34704e-06
	Csk	2.56772	9.85065e-08	2.36332e-06
	Cul3	-1.15118	1.0217e-07	2.44708e-06
	Dcaf6	-1.52781	1.03161e-07	2.46667e-06
	Kcng4	-4.24896	1.03751e-07	2.4766e-06
	Dnm3os	1.91858	1.05234e-07	2.50777e-06
	Ar	-1.63969	1.09466e-07	2.60427e-06
	Gas7	2.18411	1.10558e-07	2.62146e-06
	Ncf4	7.00545	1.10466e-07	2.62146e-06
	Myom2	-1.39687	1.11582e-07	2.64133e-06
	H1f5	5.1545	1.12338e-07	2.65481e-06
	Trim24	-1.57328	1.13344e-07	2.67e-06
	Wfdc17	7.04863	1.13357e-07	2.67e-06
	Scn1b	-1.65447	1.13911e-07	2.6786e-06
	Tyrobp	5.94517	1.14338e-07	2.6842e-06
	Pnpla8	-1.46016	1.16583e-07	2.73238e-06
	Hrc	-1.91731	1.17634e-07	2.75248e-06
	Prr29	-2.39302	1.27686e-07	2.98278e-06
	Fitm1	-1.686	1.28125e-07	2.98811e-06
	Trem2	4.36254	1.31186e-07	3.05449e-06
	Slc38a3	-2.02669	1.33137e-07	3.09485e-06
	Ech1	-1.54066	1.33741e-07	3.10379e-06
	Ttn	-1.25553	1.34877e-07	3.12505e-06
	Abcc3	3.42763	1.35222e-07	3.12794e-06
	Irf8	3.0742	1.36269e-07	3.14704e-06
	Neto2	-2.56384	1.39291e-07	3.2116e-06
	Calr	1.4273	1.40778e-07	3.23539e-06
	H3c2	6.94654	1.40617e-07	3.23539e-06
	Crim1	-1.80366	1.42759e-07	3.27563e-06
	Slc39a14	2.03488	1.44509e-07	3.31043e-06
	Smtnl2	-1.78593	1.44823e-07	3.31226e-06
	Zfp36l2	1.98894	1.50464e-07	3.43577e-06
	Ndufa9	-1.43128	1.52359e-07	3.47344e-06
	Twf1	2.01027	1.53923e-07	3.50348e-06
	Alox5ap	2.84403	1.57886e-07	3.58792e-06
	Arf6	1.8409	1.59375e-07	3.61597e-06
	Ttc9	2.20136	1.61842e-07	3.66609e-06
	Fes	2.81178	1.68805e-07	3.81774e-06
	Prg4	3.812	1.7238e-07	3.89239e-06
	Etfa	-1.46776	1.74792e-07	3.9406e-06
	Sh3bp2	3.07891	1.76284e-07	3.96792e-06
	Uqcrfs1	-1.38286	1.77783e-07	3.99534e-06
	Cyc1	-1.50356	1.81126e-07	4.06404e-06
	Ms4a14	6.88566	1.8162e-07	4.06869e-06
	Cd33	2.9949	1.82143e-07	4.06991e-06
	Lasp1	1.95884	1.82248e-07	4.06991e-06
	Kcnj12	-1.90893	1.83862e-07	4.09951e-06
	Vav1	6.08784	1.84943e-07	4.11716e-06
	Slfn8	4.05748	1.8971e-07	4.21668e-06
	Hck	6.9405	1.91482e-07	4.24941e-06
	Atad2	2.45169	1.92176e-07	4.25815e-06
	Phyh	-1.51911	1.94653e-07	4.30188e-06
	Sprr1a	7.2379	1.94755e-07	4.30188e-06
	Gm8995	2.47311	1.95896e-07	4.32036e-06
	Elf4	2.29877	2.00584e-07	4.41689e-06
	Creb3l1	2.88039	2.01152e-07	4.42255e-06
	Csf2rb2	2.96042	2.0518e-07	4.49717e-06
	F2rl1	4.20842	2.05053e-07	4.49717e-06
	Cox8b	-1.55297	2.05896e-07	4.50592e-06
	Ncapg2	3.00497	2.09643e-07	4.58086e-06
	Tram2	2.14521	2.11852e-07	4.62202e-06
	Mt3	5.08184	2.14211e-07	4.66631e-06
	Jph1	-1.6473	2.14846e-07	4.67299e-06
	Ckap2l	6.86152	2.2067e-07	4.79232e-06
	Ivd	-1.5954	2.26156e-07	4.90396e-06
	Cenpf	5.86519	2.28845e-07	4.9547e-06
	Kif16b	-1.43191	2.29766e-07	4.96708e-06
	Idh3g	-1.34365	2.327e-07	5.02286e-06
	Cib2	-1.95966	2.3953e-07	5.15462e-06
	Cstb	2.83656	2.39459e-07	5.15462e-06
	Sdc2	1.92745	2.41532e-07	5.18984e-06
	Zfyve9	-1.30464	2.42094e-07	5.19406e-06
	Chchd10	-1.62161	2.4472e-07	5.24248e-06
	Gm32312	-5.09244	2.45308e-07	5.24715e-06
	Map4k4	1.63605	2.48835e-07	5.31459e-06
	Dcun1d2	-1.52062	2.51377e-07	5.36081e-06
	Fundc2	-1.60473	2.52654e-07	5.37997e-06
	Atp5b	-1.16151	2.57432e-07	5.46533e-06
	Hmgb2	3.12369	2.57303e-07	5.46533e-06
	Map3k15	-1.7951	2.58131e-07	5.472e-06
	Bhlhe41	-1.43155	2.5865e-07	5.47482e-06
	Coq9	-1.57627	2.59867e-07	5.49241e-06
	Slc25a24	2.32429	2.60255e-07	5.49243e-06
	Lifr	-1.2381	2.64809e-07	5.58024e-06
	Rmdn1	-2.03314	2.6973e-07	5.67552e-06
	Cdc20	7.04292	2.70881e-07	5.6913e-06
	Plcd4	-2.04047	2.72739e-07	5.72187e-06
	Cebpa	2.65975	2.73906e-07	5.73788e-06
	Sdhc	-1.49048	2.74704e-07	5.74614e-06
	Ccl2	4.03143	2.80093e-07	5.84731e-06
	Oas2	2.89191	2.80364e-07	5.84731e-06
	Ctxn3	-2.53505	2.81571e-07	5.86386e-06
	B4galt5	1.79011	2.84583e-07	5.90926e-06
	Csf1	1.7576	2.84294e-07	5.90926e-06
	Ghitm	-1.45467	2.86925e-07	5.94919e-06
	Ccn1	2.09273	2.88799e-07	5.97932e-06
	Eif4a1	1.40414	2.91592e-07	6.02835e-06
	Il1rl1	5.12132	2.9245e-07	6.0373e-06
	H3f3b	1.24582	2.94186e-07	6.06432e-06
	Abcb4	-1.35529	2.9588e-07	6.0816e-06
	Oat	-1.45963	2.95851e-07	6.0816e-06
	Cmah	2.47725	3.01799e-07	6.19308e-06
	Ptbp1	1.70339	3.02176e-07	6.19308e-06
	Col6a1	1.6574	3.02773e-07	6.19638e-06
	Atp2a1	-1.77218	3.10275e-07	6.31353e-06
	Myl6b	3.26077	3.09855e-07	6.31353e-06
	Pcsk5	2.53621	3.09273e-07	6.31353e-06
	Pdp1	-1.7994	3.09828e-07	6.31353e-06
	Ubash3b	5.08524	3.11096e-07	6.32116e-06
	Exd2	-1.6444	3.12391e-07	6.33842e-06
	Mstn	-2.33045	3.1318e-07	6.34536e-06
	Tln1	1.0775	3.16252e-07	6.39847e-06
	Myom1	-1.56509	3.2148e-07	6.495e-06
	Hlf	-2.76479	3.29551e-07	6.6486e-06
	Ccdc127	-1.25061	3.31149e-07	6.67135e-06
	Adk	-1.60385	3.32086e-07	6.68075e-06
	Rragd	-1.28813	3.37636e-07	6.7828e-06
	Mettl21c	-2.127	3.38249e-07	6.78551e-06
	Pfn1	1.44058	3.40638e-07	6.82381e-06
	Csgalnact1	2.85169	3.42242e-07	6.83666e-06
	Notch2	1.30801	3.42079e-07	6.83666e-06
	Camkk2	2.2428	3.44892e-07	6.87992e-06
	Ccn2	1.83657	3.52404e-07	7.01849e-06
	Pkia	-1.5662	3.52827e-07	7.01849e-06
	Fam131a	-2.8083	3.54914e-07	7.05013e-06
	Gm20300	-1.77949	3.5787e-07	7.09893e-06
	Cerk	2.3554	3.66448e-07	7.25893e-06
	Fmnl1	2.21053	3.67612e-07	7.27185e-06
	Cox6c	-1.48525	3.70854e-07	7.32579e-06
	Asb14	-1.89345	3.74213e-07	7.37603e-06
	E2f8	3.91884	3.74436e-07	7.37603e-06
	Tlcd4	-1.63945	3.78835e-07	7.45234e-06
	Gusb	2.12351	3.79646e-07	7.45797e-06
	Rap2b	2.59604	3.89268e-07	7.63642e-06
	Isca1	-1.28998	3.89929e-07	7.63885e-06
	Arpc5	1.78715	4.02005e-07	7.85375e-06
	Myl3	-2.33393	4.01892e-07	7.85375e-06
	Ccbe1	2.78949	4.04138e-07	7.88457e-06
	Oas3	6.94363	4.08672e-07	7.96209e-06
	Itpripl2	1.58806	4.14888e-07	8.07213e-06
	Pfn2	-1.79875	4.15794e-07	8.07869e-06
	Tlr7	4.20927	4.21181e-07	8.17218e-06
	Ndufs3	-1.52069	4.24636e-07	8.22797e-06
	Chad	-3.02851	4.25279e-07	8.22921e-06
	A730008H23Rik	1.9506	4.2851e-07	8.28045e-06
	Sirpb1c	6.8262	4.30044e-07	8.2988e-06
	Oxct1	-1.44096	4.35089e-07	8.38475e-06
	Cmtm3	2.80674	4.44616e-07	8.55674e-06
	Col22a1	-2.64498	4.48304e-07	8.61605e-06
	Kcnc1	-1.4978	4.534e-07	8.70031e-06
	Ndufa12	-1.40772	4.53913e-07	8.70031e-06
	Ube2c	-1.32459	4.56016e-07	8.72884e-06
	Lrtm1	-2.39052	4.63178e-07	8.85399e-06
	H2bc3	4.219	4.63806e-07	8.85408e-06
	Fem1a	-1.13358	4.6593e-07	8.88269e-06
	Fmn1	3.57551	4.67961e-07	8.90946e-06
	Tcirg1	2.21064	4.72917e-07	8.99176e-06
	Fmc1	-2.33909	4.97095e-07	9.43883e-06
	Ms4a4c	6.52408	5.0003e-07	9.48188e-06
	Atp8a1	-1.45452	5.01725e-07	9.50133e-06
	Marchf6	-1.24844	5.02429e-07	9.50199e-06
	Tmem94	-1.50696	5.08864e-07	9.6109e-06
	Klf9	-1.56596	5.17424e-07	9.75959e-06
	Slc9a9	2.70205	5.31701e-07	1.00156e-05
	Tecpr2	-1.65112	5.35487e-07	1.00735e-05
	Nlrc5	2.72671	5.37688e-07	1.01016e-05
	Narf	-1.68006	5.38913e-07	1.01112e-05
	Cd109	2.82366	5.42768e-07	1.01701e-05
	Ino80dos	-1.70176	5.48861e-07	1.02707e-05
	Rab7b	3.66442	5.69004e-07	1.06336e-05
	Ptpn6	5.83771	5.69976e-07	1.06378e-05
	Cox4i1	-1.32065	5.72177e-07	1.06649e-05
	Pdzd9	-1.4424	5.83071e-07	1.08395e-05
	Wipf1	2.01764	5.82514e-07	1.08395e-05
	Tubb2b	4.09417	5.8465e-07	1.08546e-05
	Smyd2	-1.50439	5.8596e-07	1.08647e-05
	Rhoc	1.78266	6.10376e-07	1.13027e-05
	Itga4	2.02909	6.13574e-07	1.13471e-05
	Rab8b	1.90688	6.16442e-07	1.13853e-05
	Pgap6	4.19819	6.2776e-07	1.15717e-05
	Rtn2	-1.54801	6.28161e-07	1.15717e-05
	Cfp	2.57454	6.35532e-07	1.168e-05
	Rilpl1	-1.81149	6.35683e-07	1.168e-05
	Tcap	-1.64619	6.44237e-07	1.18218e-05
	Pgam1	2.69665	6.46758e-07	1.18528e-05
	Tlr9	4.4501	6.50062e-07	1.18827e-05
	Tmsb4x	1.7664	6.49316e-07	1.18827e-05
	Gm4814	-1.44114	6.58943e-07	1.20295e-05
	Rora	-1.26741	6.62585e-07	1.20805e-05
	Lmcd1	1.28555	6.75553e-07	1.23011e-05
	Dnmt1	2.00773	6.76923e-07	1.23103e-05
	Ext1	1.69178	6.84868e-07	1.24389e-05
	2210408F21Rik	-2.19548	6.86072e-07	1.24448e-05
	Cmya5	-1.44224	6.9702e-07	1.26273e-05
	Kif1c	-1.21568	7.15042e-07	1.29373e-05
	Ttyh3	2.26436	7.20913e-07	1.30269e-05
	Btbd1	-1.25668	7.24036e-07	1.30556e-05
	Myl2	-2.18365	7.24339e-07	1.30556e-05
	Pid1	2.05752	7.28232e-07	1.31091e-05
	Asb2	-1.75059	7.31458e-07	1.31339e-05
	Myl4	2.47595	7.31036e-07	1.31339e-05
	Adgra2	1.97471	7.3421e-07	1.31666e-05
	Cacna1d	3.31741	7.51024e-07	1.34512e-05
	Tram1	1.62134	7.6454e-07	1.3676e-05
	Tmem64	-1.30028	7.69389e-07	1.37455e-05
	Tgfbr2	1.32706	7.91988e-07	1.41314e-05
	Cped1	-1.40087	7.94892e-07	1.41654e-05
	Ubl3	-1.15579	7.98984e-07	1.42205e-05
	Il1r1	2.1114	8.06079e-07	1.43109e-05
	Rnf213	1.46499	8.05865e-07	1.43109e-05
	Cd248	2.23649	8.15687e-07	1.44634e-05
	Myo9b	1.47737	8.20672e-07	1.45337e-05
	Arsi	3.67171	8.23787e-07	1.45525e-05
	Atp5g3	-1.40008	8.22853e-07	1.45525e-05
	Clec4a1	5.68387	8.25536e-07	1.45653e-05
	Thap12	-1.16595	8.30558e-07	1.46358e-05
	Zmynd15	4.86496	8.35357e-07	1.47021e-05
	Cenpa	3.80183	8.37738e-07	1.47075e-05
	Hsdl2	-1.94155	8.37352e-07	1.47075e-05
	Sgcg	-1.41298	8.3922e-07	1.47154e-05
	Cdk1	6.81553	8.40361e-07	1.47172e-05
	Vat1	1.97846	8.57353e-07	1.49963e-05
	P2ry6	3.44835	8.64387e-07	1.51007e-05
	Cd300lf	6.39674	8.91535e-07	1.55559e-05
	Bcl3	4.30759	8.9576e-07	1.56104e-05
	Atp5k	-1.73284	9.0072e-07	1.56776e-05
	Ptpre	2.56018	9.0762e-07	1.57784e-05
	Man1c1	2.17635	9.3331e-07	1.62051e-05
	Apln	4.604	9.3566e-07	1.62261e-05
	Marcksl1	6.32055	9.50228e-07	1.64586e-05
	Slc15a5	-5.37509	9.65796e-07	1.67079e-05
	Fam111a	3.15988	9.69308e-07	1.67483e-05
	Pold4	2.50827	9.83906e-07	1.69798e-05
	Gm36161	4.8296	9.86725e-07	1.70078e-05
	Sgsh	2.46163	9.92639e-07	1.7089e-05
	Ptpn12	1.70581	9.97278e-07	1.71481e-05
	Atp5j	-1.25884	1.00992e-06	1.73445e-05
	Anpep	2.14446	1.01265e-06	1.73704e-05
	Vgll3	2.3104	1.03351e-06	1.77068e-05
	Cd37	4.80892	1.03613e-06	1.77089e-05
	Tlr1	5.5918	1.03538e-06	1.77089e-05
	Cacna2d1	-1.22424	1.06184e-06	1.81115e-05
	Nr1d2	-1.38242	1.06223e-06	1.81115e-05
	Sugt1	-1.37032	1.06597e-06	1.81535e-05
	Ifitm2	2.35103	1.08326e-06	1.84258e-05
	Gm867	-1.7182	1.10386e-06	1.87537e-05
	Ms4a4a	4.85236	1.10994e-06	1.88345e-05
	Pgd	1.86048	1.12154e-06	1.89969e-05
	Sox6	-1.4043	1.12218e-06	1.89969e-05
	Ryr1	-1.36615	1.1271e-06	1.90573e-05
	Fcrls	4.76707	1.12921e-06	1.90703e-05
	Lgals9	2.35581	1.14339e-06	1.92869e-05
	St3gal6	-1.62084	1.14579e-06	1.93044e-05
	Slc25a11	-1.28196	1.15132e-06	1.93746e-05
	Pde4a	-2.08118	1.16063e-06	1.95082e-05
	Aplnr	2.27407	1.20259e-06	2.01896e-05
	Coq10a	-1.50313	1.21098e-06	2.03065e-05
	Ehd1	1.51338	1.21266e-06	2.03107e-05
	Ifi209	3.87138	1.22985e-06	2.05743e-05
	Prcp	2.24747	1.23374e-06	2.0615e-05
	Synm	-1.61143	1.23896e-06	2.0678e-05
	Ndufb9	-1.54161	1.25287e-06	2.08856e-05
	Ccdc91	-1.34235	1.25563e-06	2.09071e-05
	Zbp1	6.31857	1.25815e-06	2.09245e-05
	Ndufa13	-1.45958	1.28066e-06	2.12739e-05
	Col14a1	2.16138	1.29548e-06	2.14699e-05
	Emc8	-1.16651	1.29512e-06	2.14699e-05
	Plaur	6.56607	1.29996e-06	2.1519e-05
	Gpr17	-2.68872	1.3039e-06	2.1534e-05
	Gpr65	6.56922	1.30326e-06	2.1534e-05
	Enpp1	2.11782	1.31313e-06	2.16613e-05
	Npc2	1.61045	1.3179e-06	2.17147e-05
	Vsir	2.00398	1.32976e-06	2.18849e-05
	Trim59	6.56103	1.33153e-06	2.18886e-05
	Cycs	-1.43455	1.33906e-06	2.19868e-05
	Slc38a1	3.47012	1.3575e-06	2.2264e-05
	Racgap1	3.57156	1.35932e-06	2.2268e-05
	Tbxas1	2.47233	1.36331e-06	2.23077e-05
	Skap2	1.96588	1.36871e-06	2.23703e-05
	H2ac4	6.26378	1.38122e-06	2.25489e-05
	Cyp27a1	-2.5713	1.39069e-06	2.26773e-05
	Adcy7	2.0496	1.39579e-06	2.27344e-05
	Olfml3	2.02	1.40325e-06	2.28298e-05
	Fbn2	4.39834	1.41472e-06	2.29899e-05
	Mb	-1.50184	1.4234e-06	2.31047e-05
	1110051M20Rik	-1.3161	1.44928e-06	2.34579e-05
	Gyg	-1.31268	1.45012e-06	2.34579e-05
	Timp3	-1.39927	1.44815e-06	2.34579e-05
	Iqgap3	4.05776	1.46005e-06	2.35916e-05
	Tbc1d1	-1.09152	1.49231e-06	2.40856e-05
	Smc2	3.48039	1.52893e-06	2.46486e-05
	Cul7	2.10908	1.54307e-06	2.48484e-05
	Ociad2	-1.81377	1.54966e-06	2.49262e-05
	Ehd4	1.41886	1.56415e-06	2.51307e-05
	Bdh1	-1.91153	1.56674e-06	2.5144e-05
	Phtf2	-1.66956	1.5735e-06	2.5224e-05
	Mymk	6.5052	1.58208e-06	2.53329e-05
	Hivep3	2.45298	1.58741e-06	2.53829e-05
	Klhl24	-1.40444	1.58878e-06	2.53829e-05
	Lrrc32	2.13658	1.60238e-06	2.55714e-05
	Rev3l	-1.32848	1.63994e-06	2.61415e-05
	Cd14	6.20793	1.64203e-06	2.61454e-05
	Pde7a	-1.55527	1.66572e-06	2.6493e-05
	Ndufa4	-1.36637	1.67941e-06	2.66809e-05
	Thbd	1.87074	1.69464e-06	2.68927e-05
	Csde1	-1.024	1.72095e-06	2.72798e-05
	Lipa	2.12073	1.72525e-06	2.73174e-05
	Cox7b	-1.5758	1.74458e-06	2.75927e-05
	Ppp2r3a	-1.18852	1.74806e-06	2.7617e-05
	Togaram2	2.21954	1.77432e-06	2.80008e-05
	Dnajc27	-1.38797	1.78579e-06	2.81505e-05
	Serp1	1.83542	1.79598e-06	2.82798e-05
	Atp5pb	-1.31263	1.80535e-06	2.83957e-05
	Txlnb	-1.51392	1.85237e-06	2.91032e-05
	Zyg11b	-1.35258	1.85736e-06	2.91493e-05
	Rasgrp4	2.7023	1.87403e-06	2.93784e-05
	Mgat5	2.8916	1.87817e-06	2.94108e-05
	Gm2245	3.29277	1.94435e-06	3.04137e-05
	Gm13889	2.57296	1.94835e-06	3.04427e-05
	BC005537	1.07797	1.9552e-06	3.05161e-05
	Plpp7	-1.87487	1.95974e-06	3.05535e-05
	Fbxo31	-1.4442	1.9887e-06	3.09709e-05
	Pcmtd1	-1.47188	2.00791e-06	3.12359e-05
	Fbxo3	-1.44317	2.04662e-06	3.18032e-05
	Col18a1	1.9087	2.05174e-06	3.1848e-05
	H2ac15	5.44001	2.05471e-06	3.18592e-05
	Cep192	2.57412	2.06958e-06	3.20548e-05
	Cd63	1.3767	2.07608e-06	3.21205e-05
	Ppp1cb	-1.02049	2.08535e-06	3.22288e-05
	Selplg	4.04485	2.09001e-06	3.22657e-05
	Crip1	1.80072	2.09631e-06	3.23278e-05
	Mmp11	-1.42935	2.10874e-06	3.24842e-05
	Incenp	4.74011	2.11787e-06	3.25896e-05
	Ubr3	-1.14727	2.12259e-06	3.26267e-05
	Uqcrc1	-1.27278	2.15014e-06	3.30145e-05
	Chst11	3.35243	2.15924e-06	3.31184e-05
	Clec4d	6.21646	2.16842e-06	3.32234e-05
	Lrrc14b	-1.53034	2.18527e-06	3.34455e-05
	D030025P21Rik	6.51845	2.1903e-06	3.34863e-05
	Dap	2.21521	2.20785e-06	3.37184e-05
	Myo1g	5.45873	2.25646e-06	3.44237e-05
	Csrp2	3.03765	2.26114e-06	3.44582e-05
	Ugp2	-1.27906	2.28237e-06	3.47444e-05
	Fry	-1.07157	2.28544e-06	3.47538e-05
	Pstpip1	3.40695	2.30578e-06	3.50256e-05
	Gcnt1	6.70918	2.35287e-06	3.57028e-05
	Actr3	1.37522	2.38124e-06	3.60947e-05
	Tnfrsf22	3.3736	2.39114e-06	3.62061e-05
	Cit	2.78206	2.3954e-06	3.62191e-05
	Kif20b	4.81031	2.3971e-06	3.62191e-05
	Hmmr	6.51335	2.42063e-06	3.65359e-05
	Prss23	1.22651	2.46839e-06	3.72171e-05
	Mid1ip1	1.48711	2.54357e-06	3.83099e-05
	H4c2	6.57886	2.57247e-06	3.87042e-05
	Zcchc17	-1.52787	2.60376e-06	3.91336e-05
	Il21r	6.43408	2.6471e-06	3.97428e-05
	Clec12a	6.15952	2.67587e-06	4.009e-05
	Lrrc38	-2.45238	2.67343e-06	4.009e-05
	H2ac10	6.42166	2.685e-06	4.01844e-05
	Acad11	-1.63293	2.70252e-06	4.0404e-05
	Aspn	1.89512	2.71954e-06	4.06158e-05
	Acss2	-1.53427	2.74554e-06	4.0961e-05
	Plk1	6.51879	2.77884e-06	4.14127e-05
	Ptp4a3	-1.26156	2.78164e-06	4.14127e-05
	Dennd4a	1.75738	2.81802e-06	4.19103e-05
	Iftap	-1.9143	2.82236e-06	4.19309e-05
	Herpud1	-1.30943	2.83575e-06	4.20859e-05
	Aldh4a1	-2.0797	2.8677e-06	4.25156e-05
	Dse	2.3454	2.90026e-06	4.29535e-05
	Pcnt	-1.17688	2.93558e-06	4.34312e-05
	Uqcr11	-1.3406	2.9541e-06	4.36599e-05
	Pla2g12a	-1.73363	2.97728e-06	4.39567e-05
	Cxcl2	6.23857	2.98175e-06	4.3977e-05
	Gm21188	5.35742	3.03473e-06	4.47119e-05
	Cep85l	-1.67752	3.0837e-06	4.53863e-05
	Efemp2	2.67913	3.08866e-06	4.54122e-05
	Rab12	-1.3348	3.09897e-06	4.55167e-05
	Myod1	1.9751	3.19129e-06	4.68243e-05
	Ikbke	4.68551	3.22559e-06	4.72787e-05
	Cacna1s	-1.05323	3.28037e-06	4.8032e-05
	Klf6	1.4764	3.28409e-06	4.8037e-05
	Cxcl16	3.39462	3.29569e-06	4.8157e-05
	Rgl1	1.59883	3.33169e-06	4.8633e-05
	Tubb2a	2.26356	3.3935e-06	4.94845e-05
	Lrpprc	-1.24465	3.43256e-06	4.9964e-05
	Psd4	6.39974	3.43342e-06	4.9964e-05
	Micall1	1.48122	3.44312e-06	5.00538e-05
	Cx3cr1	6.06906	3.46264e-06	5.02862e-05
	Dtl	6.09526	3.47432e-06	5.04042e-05
	Tns3	1.37642	3.49343e-06	5.06297e-05
	Cdr2	3.12835	3.53093e-06	5.10836e-05
	Dbn1	2.30493	3.53194e-06	5.10836e-05
	Clcn1	-1.78638	3.62734e-06	5.24101e-05
	Fat1	1.71988	3.64718e-06	5.26432e-05
	Pitpnc1	-1.45211	3.6734e-06	5.29678e-05
	Tiam1	2.16322	3.70922e-06	5.34301e-05
	Fermt3	2.65256	3.72029e-06	5.35352e-05
	Gpr35	4.80779	3.7504e-06	5.3914e-05
	Atp5l	-1.26667	3.76744e-06	5.41041e-05
	Stard7	-1.20018	3.80347e-06	5.45664e-05
	Pdia6	1.5061	3.81258e-06	5.46418e-05
	Syt12	3.21614	3.83801e-06	5.49509e-05
	Peg3	1.54211	3.87216e-06	5.5384e-05
	Ptk2b	2.84363	3.88335e-06	5.54882e-05
	Anapc5	-1.01952	3.90571e-06	5.57515e-05
	Chl1	3.77975	3.91896e-06	5.58846e-05
	Dcaf8	-1.02244	3.92442e-06	5.59063e-05
	Ampd1	-1.9112	3.93489e-06	5.59993e-05
	Klhl38	-2.21113	3.94034e-06	5.60206e-05
	Plaat1	-1.94082	3.96131e-06	5.62625e-05
	Gns	1.2349	3.96588e-06	5.62712e-05
	Fndc3b	1.42269	3.9772e-06	5.63755e-05
	Fgd2	4.28358	3.99153e-06	5.65221e-05
	Zfp36	2.63056	4.01551e-06	5.68051e-05
	Ly86	5.42332	4.03804e-06	5.70669e-05
	Tmem86a	3.86946	4.07212e-06	5.74914e-05
	Dynll2	-1.32143	4.11614e-06	5.80551e-05
	Plac8	6.43633	4.12682e-06	5.8148e-05
	Hk2	-1.08588	4.13821e-06	5.82507e-05
	Arfgef1	-1.04871	4.18279e-06	5.882e-05
	Cttnbp2nl	1.8263	4.22548e-06	5.93615e-05
	Slc15a3	2.84964	4.30195e-06	6.03761e-05
	Tnks2	-1.09638	4.37321e-06	6.13156e-05
	Ect2	6.54674	4.39635e-06	6.15793e-05
	Trp53inp2	-1.74026	4.40701e-06	6.16677e-05
	Park7	-1.31361	4.47147e-06	6.25081e-05
	Rnf11	-1.16345	4.48704e-06	6.26642e-05
	Sox9	3.10044	4.49863e-06	6.27642e-05
	Esrra	-1.37411	4.53168e-06	6.31634e-05
	Ccng1	-1.08653	4.53891e-06	6.32021e-05
	Hells	3.93221	4.60011e-06	6.39297e-05
	Igfbp7	1.36004	4.60017e-06	6.39297e-05
	Ndufa6	-1.4326	4.62704e-06	6.42403e-05
	Sulf2	1.73161	4.70341e-06	6.52368e-05
	Mpc2	-1.82989	4.73717e-06	6.56409e-05
	Acadsb	-1.27098	4.75128e-06	6.57724e-05
	Ndufb8	-1.36914	4.79118e-06	6.61957e-05
	Scrn3	-1.59951	4.7903e-06	6.61957e-05
	Fcgr4	6.30838	4.82114e-06	6.65449e-05
	Igsf6	3.61861	4.84694e-06	6.68361e-05
	Prkca	-1.35021	5.05253e-06	6.96034e-05
	Slc8a3	-1.40323	5.07534e-06	6.98499e-05
	Atp5h	-1.12516	5.09469e-06	7.00483e-05
	Camk2g	-1.14868	5.12559e-06	7.0405e-05
	Ak1	-1.54988	5.18338e-06	7.113e-05
	Anxa6	1.05465	5.24307e-06	7.18448e-05
	Rnf144b	-1.52067	5.24559e-06	7.18448e-05
	H4c4	1.64416	5.29546e-06	7.24579e-05
	Krt80	2.14223	5.35911e-06	7.32584e-05
	Eif2ak2	1.96967	5.47388e-06	7.47553e-05
	Fsd2	-1.51196	5.48021e-06	7.47699e-05
	Zfp568	1.74559	5.544e-06	7.55676e-05
	Fh1	-1.40469	5.61793e-06	7.65018e-05
	Col15a1	1.55421	5.62638e-06	7.65435e-05
	Spire1	1.68512	5.67435e-06	7.71222e-05
	Obscn	-1.15884	5.7192e-06	7.76575e-05
	Hadha	-1.23535	5.75174e-06	7.80248e-05
	P4hb	1.18489	5.77969e-06	7.82545e-05
	Plp2	1.5597	5.77952e-06	7.82545e-05
	Ndufs4	-1.54985	5.80646e-06	7.8542e-05
	Aurkb	6.26182	5.81624e-06	7.85994e-05
	Apaf1	2.3119	5.82614e-06	7.86585e-05
	Acox1	-1.21845	5.85561e-06	7.89812e-05
	E2f6	-1.35527	5.86158e-06	7.89867e-05
	Lrrc25	5.28043	5.91356e-06	7.96117e-05
	Flna	1.27216	6.05703e-06	8.1466e-05
	Dusp5	3.6875	6.06959e-06	8.15576e-05
	Samhd1	1.3529	6.2698e-06	8.41683e-05
	Usp2	-1.4796	6.37104e-06	8.54466e-05
	Cmip	1.82795	6.45888e-06	8.65428e-05
	Ldha	-1.19684	6.48872e-06	8.68608e-05
	Ephx2	-2.41439	6.56826e-06	8.78428e-05
	Saraf	-1.58777	6.65391e-06	8.89045e-05
	Epb41l3	2.94287	6.74593e-06	8.99648e-05
	Vasp	1.8342	6.74224e-06	8.99648e-05
	Cbl	1.35909	6.89678e-06	9.18902e-05
	Homer2	-1.36298	6.93413e-06	9.22148e-05
	Msrb3	-1.10837	6.92863e-06	9.22148e-05
	Ywhah	1.23989	7.02675e-06	9.33592e-05
	Slfn2	3.3812	7.15088e-06	9.49196e-05
	Adgrf5	-1.39285	7.15972e-06	9.49481e-05
	Gm15816	-1.41158	7.23348e-06	9.58369e-05
	Coq8a	-1.32714	7.24324e-06	9.58768e-05
	Cgref1	3.90938	7.26473e-06	9.60716e-05
	Fbln2	1.18912	7.319e-06	9.66993e-05
	H2bc8	5.29653	7.40146e-06	9.76979e-05
	Car14	-1.76578	7.48719e-06	9.87378e-05
	H13	1.3618	7.63653e-06	0.000100614
	Cip2a	3.30224	7.89218e-06	0.000103886
	Plod3	1.48112	7.92145e-06	0.000104174
	Tpm3	1.53882	7.93997e-06	0.000104321
	Slc2a4	-1.73078	7.95579e-06	0.000104433
	Atp8b4	4.54766	8.02306e-06	0.000105218
	Snai1	5.47902	8.04006e-06	0.000105344
	Uqcrh	-1.25662	8.16877e-06	0.000106932
	Piezo1	1.38072	8.30838e-06	0.000108659
	Sgpl1	2.0631	8.3713e-06	0.000109281
	Steap2	4.05121	8.36804e-06	0.000109281
	Pkdcc	-1.43608	8.44531e-06	0.000110146
	Abca8a	-1.64932	8.51067e-06	0.000110896
	Nadk2	-1.77304	8.56352e-06	0.000111483
	Dld	-1.15454	8.63039e-06	0.00011225
	Slc4a3	2.10053	8.64034e-06	0.000112277
	H4c12	3.60063	8.74931e-06	0.000113589
	Gmip	2.40048	8.77497e-06	0.000113818
	Psme4	-1.03513	8.89136e-06	0.000115223
	Inmt	-6.18879	8.90322e-06	0.000115271
	Cox5b	-1.08474	8.92528e-06	0.000115346
	E230032D23Rik	4.30598	8.92262e-06	0.000115346
	Irak4	2.17699	9.00664e-06	0.000116292
	Decr1	-1.53796	9.07556e-06	0.000117027
	Hcls1	2.40955	9.08e-06	0.000117027
	Zswim6	2.50085	9.20495e-06	0.000118529
	Exoc6	-1.32252	9.23097e-06	0.000118757
	Abcc9	-1.26709	9.34173e-06	0.000120073
	Chrna1	1.77252	9.46693e-06	0.000121572
	Neurl3	3.15241	9.53472e-06	0.000122332
	Cd48	6.22096	9.78701e-06	0.000125456
	Ppfibp1	1.22899	9.85797e-06	0.000126251
	Abhd16a	-1.42818	9.94736e-06	0.000126965
	Aldh18a1	2.76254	9.94958e-06	0.000126965
	Hspb7	1.46936	9.93563e-06	0.000126965
	Lrp4	-1.83512	9.92715e-06	0.000126965
	Myl12a	1.21901	9.95837e-06	0.000126965
	Apoo	-1.75785	1.00115e-05	0.000127528
	Peg10	2.16946	1.00589e-05	0.000127924
	Vapb	-1.1295	1.00606e-05	0.000127924
	Ppp1r9b	1.80506	1.01512e-05	0.000128961
	Atg9a	-1.41742	1.01667e-05	0.000129041
	C7	-2.52369	1.02242e-05	0.000129655
	Atp5o	-1.57385	1.02981e-05	0.000130476
	C1qtnf3	5.39169	1.04085e-05	0.000131758
	C2cd2	-1.21269	1.04648e-05	0.000132353
	Ppm1a	-1.05569	1.0731e-05	0.000135599
	Atp8b1	2.20928	1.08195e-05	0.000136595
	Tnnc2	-1.18896	1.0903e-05	0.000137527
	Ifnar2	2.839	1.10252e-05	0.000138822
	Tspan8	-2.05673	1.10177e-05	0.000138822
	Pde4dip	-1.12106	1.1087e-05	0.000139476
	Usp25	-1.13058	1.12893e-05	0.000141895
	Mpc1	-1.3176	1.1403e-05	0.000143198
	Olfml2b	2.38053	1.19262e-05	0.000149636
	Ppp1r18	2.05143	1.19532e-05	0.00014971
	Trdn	-1.52144	1.195e-05	0.00014971
	Cytip	6.13912	1.20516e-05	0.00015081
	Ikbip	1.91513	1.21683e-05	0.000152136
	Dclre1c	2.1714	1.22569e-05	0.000152968
	Kcnma1	-1.17646	1.22671e-05	0.000152968
	Smim10l1	-1.24372	1.22472e-05	0.000152968
	Helz2	1.66689	1.23825e-05	0.000154271
	Sema6c	-1.73155	1.26096e-05	0.000156962
	Slc7a5	2.63248	1.26258e-05	0.000157027
	Metrnl	3.04765	1.26505e-05	0.000157132
	Mmp9	3.80225	1.26564e-05	0.000157132
	Ly6a	1.42603	1.27168e-05	0.000157622
	Ppm1b	-1.08493	1.27181e-05	0.000157622
	P2rx4	2.15392	1.29055e-05	0.000159666
	Sdc1	2.42232	1.28965e-05	0.000159666
	Treml2	6.1548	1.29993e-05	0.000160687
	P3h1	1.83845	1.31939e-05	0.00016295
	AI506816	1.26364	1.33241e-05	0.000164415
	Tap1	2.49364	1.33566e-05	0.000164673
	Galnt15	-1.62855	1.35524e-05	0.000166942
	Cxcr2	6.15196	1.35853e-05	0.000167203
	Adcy9	-1.23321	1.37108e-05	0.000168455
	Il1b	4.48507	1.37037e-05	0.000168455
	Diaph3	5.78342	1.39425e-05	0.000171154
	Fbxl17	-1.2425	1.4014e-05	0.000171884
	Ddost	1.25224	1.40747e-05	0.00017233
	Hs3st5	-2.34846	1.40659e-05	0.00017233
	Arl8a	1.87725	1.42872e-05	0.000174781
	Mob3a	2.50682	1.44911e-05	0.000177123
	Fabp3	-1.5034	1.46221e-05	0.000178426
	Hspa5	1.26239	1.46229e-05	0.000178426
	Evi2a	2.56	1.47423e-05	0.000179729
	Ankrd2	1.21108	1.47714e-05	0.000179929
	Rtp4	2.62591	1.48224e-05	0.000180396
	Spg21	2.33949	1.49132e-05	0.000181347
	Adamts14	3.52604	1.50537e-05	0.000182898
	Slc38a10	1.31913	1.51683e-05	0.000184133
	Mob1a	1.51925	1.5238e-05	0.000184821
	Dock4	-1.3013	1.53839e-05	0.000186431
	Abca1	1.23461	1.54191e-05	0.000186698
	Adipor1	-1.09286	1.55468e-05	0.000188084
	Ctsz	1.43794	1.55743e-05	0.000188257
	Dpf3	-2.1779	1.56808e-05	0.000189382
	Irf9	2.14889	1.57648e-05	0.000190236
	Espl1	4.50177	1.58061e-05	0.000190573
	Insyn2b	3.21748	1.58913e-05	0.000191437
	Mxi1	-1.37108	1.62599e-05	0.000195711
	Alkbh5	-1.05643	1.63938e-05	0.000197156
	Cd300lg	-1.87615	1.64305e-05	0.00019743
	Mcm3	2.51592	1.65654e-05	0.000198882
	Srebf2	1.41989	1.67802e-05	0.000201292
	Gpr153	1.82813	1.68079e-05	0.000201453
	Hectd1	-0.980963	1.69763e-05	0.000203301
	Tbc1d9	2.71266	1.71925e-05	0.000205716
	Txndc5	1.30305	1.73143e-05	0.000207
	Ticrr	6.05162	1.74342e-05	0.000208258
	Slc41a2	2.56292	1.74911e-05	0.000208762
	Ifi213	4.54813	1.75173e-05	0.000208899
	Ppargc1a	-2.10961	1.76777e-05	0.000210634
	Acsl1	-1.28532	1.78376e-05	0.000212362
	Rcn1	1.99764	1.79188e-05	0.00021315
	H2bc15	5.88957	1.81216e-05	0.000215382
	Rac2	5.12052	1.82609e-05	0.000216856
	S100a8	6.19518	1.82888e-05	0.000217006
	Stim1	-1.18539	1.83358e-05	0.000217382
	Lnpk	-1.22377	1.84237e-05	0.000218242
	Usp15	-1.13602	1.84496e-05	0.000218367
	Jmy	-1.20254	1.84651e-05	0.000218368
	Naa50	-0.988191	1.85919e-05	0.000219684
	Snx22	1.97154	1.87245e-05	0.000221068
	Slc7a2	-1.21347	1.89198e-05	0.000223187
	Agbl1	-1.51723	1.90386e-05	0.000224217
	Pml	1.93863	1.90376e-05	0.000224217
	Pygl	3.47258	1.91939e-05	0.000225858
	Art3	-1.51128	1.9304e-05	0.000226966
	Brip1	6.06385	1.95326e-05	0.000229355
	Ccl8	5.9579	1.95429e-05	0.000229355
	Celsr2	-2.33721	1.95556e-05	0.000229355
	Klhl23	-1.64712	1.96839e-05	0.000230668
	Kif13a	-1.08893	1.97106e-05	0.000230792
	Ncf2	2.30442	1.97782e-05	0.000231392
	Otulinl	5.17069	1.99988e-05	0.00023378
	Prr33	-1.54377	2.0183e-05	0.00023574
	Chd3	1.75535	2.02487e-05	0.000236313
	Mlf1	-1.64029	2.0267e-05	0.000236332
	Lrrc17	2.77422	2.03644e-05	0.000237273
	Fignl1	6.10131	2.04828e-05	0.000238457
	Klhl31	-1.32672	2.07332e-05	0.000241174
	E2f4	1.69683	2.12449e-05	0.000246924
	Ctsl	1.13054	2.137e-05	0.000248175
	Tmem164	2.16552	2.14906e-05	0.000249372
	Adamts2	1.42026	2.16073e-05	0.000250521
	Ifnar1	1.53405	2.1637e-05	0.000250661
	Ganc	-1.63212	2.17601e-05	0.000251881
	Arhgdib	2.13268	2.20445e-05	0.000254966
	Selenon	2.22487	2.22721e-05	0.000257388
	Rcan2	-1.55381	2.23745e-05	0.000258362
	Lrrc15	5.69698	2.2492e-05	0.000259507
	Clec4n	6.01992	2.26265e-05	0.000260848
	Asb11	-1.40709	2.27712e-05	0.000262303
	Pcdh19	1.33832	2.28355e-05	0.00026283
	Ndufv2	-1.36875	2.316e-05	0.00026635
	Il18rap	6.05025	2.32867e-05	0.00026759
	Arhgap23	1.70777	2.33859e-05	0.000268513
	Ide	-1.02866	2.34847e-05	0.000269429
	Was	5.67634	2.36508e-05	0.000271115
	Cyrib	1.17979	2.38988e-05	0.000273738
	Arid5a	1.85614	2.39995e-05	0.00027467
	Satb1	-1.18242	2.41063e-05	0.00027567
	1700017B05Rik	2.38994	2.43123e-05	0.000277802
	Ncs1	1.76214	2.44581e-05	0.000279243
	Fbxl13	3.59273	2.4537e-05	0.000279919
	B3gnt8	-1.46905	2.45976e-05	0.000280385
	Gm536	-3.30387	2.49732e-05	0.000284439
	Os9	1.78471	2.50275e-05	0.000284828
	Atp1a1	1.10961	2.50642e-05	0.000285018
	Mettl11b	-3.07101	2.52444e-05	0.000286837
	Bub1	6.01925	2.53256e-05	0.00028753
	Ndufc1	-1.29546	2.54692e-05	0.000288928
	Ndufv3	-1.36186	2.57769e-05	0.000292186
	Npr2	-1.44411	2.63492e-05	0.000298436
	Chchd3	-1.16669	2.63905e-05	0.000298664
	Asb16	-1.34242	2.65508e-05	0.000300239
	Trpc3	-2.66794	2.6747e-05	0.000302217
	Dhx58	3.37262	2.67746e-05	0.000302289
	Cd300c2	5.67781	2.68288e-05	0.000302506
	Usp24	-1.05372	2.68364e-05	0.000302506
	Atp5e	-1.40931	2.70392e-05	0.000304551
	Foxm1	5.01749	2.71228e-05	0.00030525
	H4c1	5.78622	2.7207e-05	0.000305955
	Rnh1	1.56291	2.72658e-05	0.000306374
	Kpnb1	0.989689	2.74332e-05	0.00030801
	Dcaf11	-1.24419	2.74952e-05	0.000308463
	Lmnb1	2.30099	2.77948e-05	0.000311578
	Tmed3	2.04763	2.79069e-05	0.000312588
	Mefv	5.6617	2.81004e-05	0.000314508
	Cep55	6.13526	2.8328e-05	0.000316556
	Hddc3	-1.49242	2.83233e-05	0.000316556
	Trak1	-0.993546	2.84279e-05	0.000317422
	Gid4	-1.07429	2.85344e-05	0.000318362
	Dennd4b	-1.29166	2.87355e-05	0.000320103
	Selp	3.17693	2.87327e-05	0.000320103
	G6pdx	2.09907	2.8835e-05	0.000320959
	Clec4a2	4.38973	2.89041e-05	0.000321476
	Sell	5.68666	2.90108e-05	0.000322411
	Flnc	1.18523	2.91766e-05	0.000324
	Txn1	1.33427	2.93507e-05	0.000325678
	P4ha3	5.61372	2.94659e-05	0.000326701
	Adam15	1.38203	2.98804e-05	0.000331039
	Enpp2	-2.23378	2.99858e-05	0.000331947
	Pik3ip1	-1.83179	3.0036e-05	0.000332245
	Ogdh	-1.25829	3.01338e-05	0.000333067
	Has2	3.0169	3.01674e-05	0.000333178
	Ndufb11	-1.22887	3.02929e-05	0.000334304
	Ryr3	-2.80297	3.03177e-05	0.000334319
	Btg2	1.74741	3.07963e-05	0.000339332
	Aif1	6.02562	3.08309e-05	0.00033945
	Rassf2	2.20621	3.09666e-05	0.000340681
	H2bc12	5.79177	3.11598e-05	0.000342541
	Wnk2	-1.69883	3.12776e-05	0.000343569
	Fnbp1	1.34816	3.16725e-05	0.000347639
	Bmper	1.92147	3.19596e-05	0.000350519
	Il1rn	5.66187	3.23786e-05	0.00035484
	Mlycd	-1.89436	3.24164e-05	0.000354981
	Ppib	1.77555	3.25737e-05	0.000356429
	Unc45b	-1.03595	3.26713e-05	0.000357221
	Arhgap11a	2.71159	3.27275e-05	0.000357561
	Prdx3	-1.26087	3.29624e-05	0.000359701
	Zfp106	-0.969687	3.2974e-05	0.000359701
	2610507B11Rik	-0.957881	3.30582e-05	0.000360342
	Snx1	1.59561	3.34616e-05	0.000364459
	Vezf1	-1.06566	3.3574e-05	0.000365403
	Nlrp1c-ps	3.60116	3.36864e-05	0.000366346
	Cox7c	-1.41401	3.37414e-05	0.000366399
	Hk3	3.60426	3.37428e-05	0.000366399
	Angptl7	-1.38102	3.37784e-05	0.000366505
	Coq5	-1.65836	3.3865e-05	0.000367164
	Jpt2	2.02647	3.42094e-05	0.000370614
	Bin2	5.59896	3.43274e-05	0.000371044
	Cxcr4	3.32445	3.42991e-05	0.000371044
	Folr2	3.08475	3.43247e-05	0.000371044
	Ecm1	1.83768	3.45896e-05	0.000373311
	Klf15	-2.98334	3.45879e-05	0.000373311
	Plxnd1	1.18466	3.47361e-05	0.000374607
	Oplah	-1.72391	3.4802e-05	0.000375033
	Sema6b	2.49653	3.48576e-05	0.000375347
	Ly9	5.91274	3.58187e-05	0.000385403
	Epb41l1	1.61086	3.59317e-05	0.000386327
	Asb15	-1.85888	3.6062e-05	0.000387434
	Slc9a2	-1.47597	3.64027e-05	0.000390799
	Fmo1	-1.91175	3.66489e-05	0.000393146
	Kctd15	-1.70643	3.67324e-05	0.000393521
	Tle3	1.73565	3.67394e-05	0.000393521
	Gnas	-0.82659	3.68733e-05	0.000394658
	Scamp5	3.40904	3.70643e-05	0.000396404
	Stxbp2	2.70882	3.73183e-05	0.00039882
	Sorcs2	2.41261	3.7666e-05	0.000402233
	Arhgap33	5.93367	3.7756e-05	0.000402892
	Plcl1	-1.80209	3.78461e-05	0.00040355
	Ppp1r14b	1.3472	3.8751e-05	0.000412889
	Gas2l1	2.21999	3.90786e-05	0.000416067
	Tyms	4.02536	3.92413e-05	0.000417486
	Arhgap9	5.55178	3.94004e-05	0.000418387
	Bmp6	-2.15755	3.94144e-05	0.000418387
	Golga4	-0.97444	3.93667e-05	0.000418387
	Clec4a3	3.93081	3.94801e-05	0.000418772
	Uqcrb	-1.23537	3.9754e-05	0.000421363
	Tarsl2	-1.44391	3.98229e-05	0.000421778
	Spag9	-0.943887	4.01485e-05	0.000424817
	Sulf1	1.45276	4.01697e-05	0.000424817
	Trim7	-1.54948	4.02593e-05	0.000425449
	Atp5g2	-1.14234	4.03243e-05	0.000425818
	Tmem176b	2.05793	4.06683e-05	0.000429132
	Cybb	4.62578	4.08822e-05	0.00043047
	Hibadh	-1.28783	4.08861e-05	0.00043047
	Svip	-1.48951	4.08397e-05	0.00043047
	Hnrnpf	1.19008	4.09284e-05	0.000430597
	Gprc5b	1.37966	4.11695e-05	0.000432813
	Echs1	-1.44194	4.21386e-05	0.000442674
	Myocos	-2.81457	4.23903e-05	0.000444988
	Ndufa10	-1.03781	4.2677e-05	0.000447667
	Tmem143	-1.5043	4.27618e-05	0.000448226
	Mgat2	1.85733	4.28561e-05	0.000448872
	Stk11	-1.10296	4.28867e-05	0.000448872
	Ubxn11	2.03404	4.30776e-05	0.000450539
	Clmp	2.33643	4.36002e-05	0.000455668
	Slco2a1	2.4209	4.386e-05	0.000458047
	4930506C21Rik	-1.39176	4.4142e-05	0.000460653
	Abcb7	-1.20079	4.42016e-05	0.000460936
	Rab3il1	1.94324	4.42758e-05	0.000461371
	Hpgds	2.69916	4.46335e-05	0.000464757
	Casp8	2.44741	4.5642e-05	0.000474911
	Calm1	-1.01532	4.60118e-05	0.000478409
	Cpne2	1.83762	4.62911e-05	0.00048096
	Tent5a	1.61344	4.71907e-05	0.000489948
	Ptpn18	5.506	4.72334e-05	0.000490034
	Ccnd1	1.63706	4.74524e-05	0.000491587
	Naip2	3.34339	4.74508e-05	0.000491587
	Arpc4	1.46159	4.77409e-05	0.000494215
	Sec31b	-2.06169	4.80218e-05	0.000496762
	Cnn3	1.52015	4.82345e-05	0.000498598
	Tspo	2.46773	4.85402e-05	0.000501394
	Mettl21e	-5.90316	4.8804e-05	0.000503752
	Cnst	-1.3381	4.88568e-05	0.000503931
	Nt5c1a	-3.35703	4.93158e-05	0.000508297
	Nfkbiz	1.9267	4.95954e-05	0.000510808
	Mapk14	-1.1239	4.97424e-05	0.00051195
	Ccdc88b	2.97692	4.98283e-05	0.000512463
	A330023F24Rik	-1.55805	4.99833e-05	0.000513685
	Knstrn	5.58852	5.02731e-05	0.00051629
	Ripk1	1.89555	5.07464e-05	0.000520774
	Ccnb1	4.23874	5.11799e-05	0.000524843
	Prr11	3.85504	5.13166e-05	0.000525866
	Rccd1	2.26065	5.1391e-05	0.000526248
	Irs1	-1.24748	5.14469e-05	0.000526442
	Lincmd1	2.02868	5.19513e-05	0.000531219
	Carhsp1	1.5559	5.20117e-05	0.000531406
	Slc30a2	-3.44544	5.20443e-05	0.000531406
	Troap	5.8913	5.27087e-05	0.000537792
	Ttc23	-1.47162	5.27455e-05	0.000537792
	Sirpb1b	5.83713	5.2894e-05	0.000538919
	Trim16	-1.3086	5.29748e-05	0.000539356
	Scx	1.86355	5.36048e-05	0.000545378
	Slc4a4	-1.41945	5.36734e-05	0.000545686
	Igsf10	2.05144	5.38692e-05	0.000547285
	Lhfpl2	2.28518	5.41202e-05	0.000549442
	Melk	5.98344	5.4253e-05	0.000550351
	Ndufs7	-1.31828	5.42872e-05	0.000550351
	Hipk3	-0.870034	5.48936e-05	0.000556101
	Il6ra	1.82573	5.49529e-05	0.000556305
	H3c10	5.50305	5.51075e-05	0.000557472
	Dram1	2.65769	5.60479e-05	0.000566446
	Phb	-1.29872	5.60743e-05	0.000566446
	H4c11	5.00443	5.61896e-05	0.000567207
	Thy1	2.35547	5.67311e-05	0.00057186
	Tlnrd1	2.07394	5.67262e-05	0.00057186
	Kif21b	2.41573	5.70343e-05	0.00057451
	Mast3	2.21412	5.71517e-05	0.000575284
	Kif3b	1.8617	5.73349e-05	0.000576719
	B4galnt1	3.51123	5.77978e-05	0.000580964
	Ddx58	2.06383	5.80562e-05	0.000582737
	Raf1	-0.970049	5.80248e-05	0.000582737
	Chd6	-1.08608	5.87764e-05	0.000589549
	Ilrun	-1.0867	5.88682e-05	0.000590053
	Arhgef7	1.05845	5.89334e-05	0.00059008
	Smc4	1.59627	5.8954e-05	0.00059008
	Egflam	-2.11842	5.92986e-05	0.000593111
	Tef	-1.15306	6.0365e-05	0.000603353
	Clip1	-1.23127	6.10784e-05	0.000610054
	Dpy19l1	2.00664	6.12947e-05	0.000611784
	Jak2	-1.07534	6.19027e-05	0.000617418
	Ankfy1	1.15454	6.19632e-05	0.000617589
	Sema4a	2.63204	6.212e-05	0.000618717
	Adar	1.87167	6.22683e-05	0.00061976
	Ppbp	3.55637	6.25636e-05	0.000622263
	Akr1b8	5.58981	6.27692e-05	0.000623871
	Adgre5	1.28216	6.3086e-05	0.000626581
	Tigar	-1.43765	6.36137e-05	0.000631381
	Col4a1	1.04986	6.37142e-05	0.000631495
	Tifab	3.53852	6.36807e-05	0.000631495
	Pxmp2	-2.32886	6.43304e-05	0.000637158
	H3c13	3.01082	6.53425e-05	0.000646732
	Sla	3.42046	6.54512e-05	0.000647357
	Thrb	-1.47887	6.61247e-05	0.000653562
	H4c14	1.91611	6.63536e-05	0.000655368
	Samm50	-1.08362	6.70534e-05	0.00066182
	Nuf2	5.93513	6.72811e-05	0.000663606
	Rasgrp3	-1.24915	6.73953e-05	0.000664272
	Ccn5	2.73393	6.80192e-05	0.000669956
	Gas2l3	2.79192	6.82358e-05	0.000671624
	D830005E20Rik	-1.87737	6.84285e-05	0.000673054
	H2bc13	4.83908	6.92846e-05	0.000681002
	H60b	-1.82853	6.94818e-05	0.000681998
	Kctd17	2.23308	6.94502e-05	0.000681998
	Aqp1	-1.10114	6.98228e-05	0.000684871
	Gm2a	1.58319	7.03293e-05	0.000689363
	Arhgap5	-0.93215	7.05937e-05	0.000691478
	Dnaja3	-1.1118	7.07242e-05	0.000692278
	Optn	-1.51436	7.0856e-05	0.000693091
	B430306N03Rik	5.40948	7.09223e-05	0.000693262
	Rara	2.0216	7.14656e-05	0.000698092
	Atp1b1	-1.20284	7.16299e-05	0.000699216
	Nectin1	2.49097	7.24433e-05	0.000706671
	Ppp6r2	-0.988384	7.25173e-05	0.000706907
	Bub1b	3.00428	7.26427e-05	0.000707599
	Clptm1l	1.24432	7.2688e-05	0.000707599
	Slc25a36	-1.10335	7.36138e-05	0.000716121
	Ucp3	-1.7354	7.37057e-05	0.000716524
	Adamts6	2.12663	7.41576e-05	0.000720424
	Ccna2	2.10567	7.43184e-05	0.000721
	Unc45bos	-1.26513	7.43035e-05	0.000721
	Zbtb16	-1.29913	7.53015e-05	0.000730039
	Nav2	1.55679	7.5453e-05	0.000730511
	Osmr	1.3407	7.54056e-05	0.000730511
	Aldh1l2	1.7392	7.56499e-05	0.000731918
	Selenop	1.13561	7.58394e-05	0.000733252
	Rnf123	-1.13713	7.69724e-05	0.0007437
	Rai14	1.66881	7.70849e-05	0.000744281
	Asrgl1	-1.39848	7.81775e-05	0.000754318
	Pgk1	-1.15242	7.84699e-05	0.000756624
	A930011G23Rik	5.40194	7.88951e-05	0.000760208
	Akr1b10	-1.76293	7.9061e-05	0.000761291
	Rnasel	2.67306	7.91304e-05	0.000761442
	Adsl	-1.07062	7.95651e-05	0.000765107
	Slc16a10	-1.15194	8.03604e-05	0.000772232
	A630019I02Rik	-1.25648	8.0757e-05	0.000775518
	Pdzrn3	-1.05129	8.09383e-05	0.000776735
	Rasa3	1.42304	8.12079e-05	0.000778796
	Mtus1	-1.15588	8.1375e-05	0.00077882
	Plcb2	4.91894	8.13474e-05	0.00077882
	Tfdp2	-1.3138	8.13035e-05	0.00077882
	Kctd11	2.76589	8.20079e-05	0.000784349
	Clic5	-1.21109	8.29058e-05	0.00079187
	Mcm4	2.13832	8.28557e-05	0.00079187
	Trpv2	3.28296	8.3671e-05	0.000798642
	Dock10	1.60601	8.42512e-05	0.000803239
	Fam220a	-1.28274	8.42994e-05	0.000803239
	Tsc22d3	-1.09729	8.43222e-05	0.000803239
	Ndufb7	-1.27349	8.52232e-05	0.000811277
	Chac1	-2.54554	8.55339e-05	0.00081369
	L2hgdh	-1.29014	8.68099e-05	0.000825275
	Ankrd1	3.48183	8.74957e-05	0.000831238
	Topbp1	1.47553	8.82407e-05	0.000837756
	Hdhd2	-1.489	8.83106e-05	0.000837859
	H4c6	3.62934	8.86476e-05	0.000840496
	Gm13490	-4.65432	8.88921e-05	0.000842251
	Rab2a	-0.917698	8.9543e-05	0.000847853
	Acod1	5.73876	8.98368e-05	0.000850068
	Pla2g4e	-1.37949	9.00389e-05	0.000850846
	Stat2	1.43133	9.00005e-05	0.000850846
	Arhgef9	-1.96558	9.10188e-05	0.000859535
	Dvl1	-1.21133	9.20655e-05	0.000868841
	Tbc1d4	-1.26686	9.25779e-05	0.000873097
	Arhgap35	1.00206	9.3372e-05	0.000880002
	Ankrd40	-0.930026	9.37565e-05	0.000883039
	Gm13031	-2.15863	9.39182e-05	0.000883976
	Mmut	-1.37329	9.41616e-05	0.000885095
	Smtnl1	-1.29524	9.41156e-05	0.000885095
	Bzw1	0.976951	9.45223e-05	0.000887897
	Eaf1	1.51747	9.47567e-05	0.00088868
	Pilra	5.37971	9.47184e-05	0.00088868
	Vps13d	-0.979222	9.47934e-05	0.00088868
	Abhd18	-1.80917	9.49114e-05	0.000889199
	Dio3	5.78035	9.5114e-05	0.00089051
	Kdelr2	1.3531	9.64243e-05	0.000902183
	Strbp	-1.26462	9.67207e-05	0.00090436
	Ier5l	2.84165	9.72579e-05	0.000908785
	Col27a1	2.47636	9.73436e-05	0.000908988
	Qser1	-1.03724	9.75816e-05	0.000910612
	Ap1b1	1.03658	9.76953e-05	0.000911074
	Samd4b	1.68429	9.89393e-05	0.000922071
	Arfgap2	-1.03993	9.97076e-05	0.000928621
	Slc9a3r2	-1.65464	0.000100392	0.000934385
	Ifi211	3.53968	0.000100697	0.000936604
	Nme7	-1.38693	0.000100823	0.000936803
	Paqr8	2.46833	0.000100867	0.000936803
	Trpm2	5.42095	0.000100916	0.000936803
	Fgd3	2.58447	0.000101197	0.000938796
	Ppara	-2.26546	0.000101532	0.000941293
	Pcdh7	1.57863	0.000102209	0.000946947
	Cntnap2	-3.41689	0.000102836	0.000950283
	Dbp	-1.71575	0.000102828	0.000950283
	Fnip2	1.37781	0.000102693	0.000950283
	Sbk3	4.27184	0.000102766	0.000950283
	Rilp	-1.82207	0.000103213	0.000953148
	Lima1	1.37496	0.000103349	0.00095378
	Atp5mpl	-1.33048	0.000103781	0.000957142
	Ndufb3	-1.34624	0.000103897	0.000957596
	Ptpn4	-0.991126	0.000104459	0.000962148
	Neurl1a	-1.05366	0.000105316	0.000969416
	Ddx60	2.0452	0.000107077	0.00098465
	Hivep2	-0.97474	0.00010711	0.00098465
	Creld2	2.33242	0.000107352	0.000986232
	Clcn3	-1.25672	0.000108462	0.000995788
	Plekhb1	-1.46999	0.000109288	0.00100272
	Cog6	-1.2862	0.000109663	0.00100552
	Ppic	1.56563	0.000110257	0.00101031
	Casp3	2.74731	0.000110609	0.00101288
	Ifi27l2a	2.36257	0.000111145	0.00101713
	Adam10	1.30193	0.000111237	0.00101732
	Zc3h12d	5.34973	0.000111405	0.0010182
	Cdk19	-1.25566	0.000111757	0.00102053
	Mlxipl	-1.43044	0.000111804	0.00102053
	Ppp1r12b	-1.06848	0.000111915	0.00102089
	Rgs14	5.68737	0.000112642	0.00102686
	Pclaf	4.35244	0.000113908	0.00103774
	Bpnt2	-0.919208	0.000114045	0.00103832
	Mdfic	1.41922	0.000114455	0.00104132
	Tmem52	-1.6012	0.000114521	0.00104132
	Sirpb1a	5.67903	0.000115119	0.00104554
	Slc43a2	1.34047	0.000115132	0.00104554
	Slc7a11	4.76026	0.000115218	0.00104565
	Epsti1	5.35639	0.000116683	0.00105826
	Fkbp3	-1.06561	0.000116778	0.00105846
	Zfp652	-1.07342	0.000117152	0.00106117
	Arl3	-1.75879	0.000118725	0.00107473
	Ank1	-1.25435	0.000119045	0.0010763
	Surf4	0.931821	0.00011905	0.0010763
	Ulk3	2.65449	0.000119272	0.00107762
	Arhgap20	-0.994473	0.000119801	0.00108103
	Capn2	1.00253	0.000119751	0.00108103
	Frmd4b	1.37043	0.000120175	0.00108371
	B3galnt2	-1.26286	0.000120342	0.00108453
	Pou2f2	4.42405	0.000120702	0.00108708
	Uqcc1	-1.15109	0.000121693	0.00109531
	Pa2g4	1.59056	0.000122039	0.00109773
	Ndufab1	-1.02836	0.000122124	0.0010978
	Thbs3	1.67415	0.000122709	0.00110236
	Gmpr	-1.47587	0.000124126	0.00111439
	Gng2	2.60642	0.000124851	0.00112019
	Clspn	5.27677	0.000125138	0.00112205
	Wasf2	1.18917	0.000125452	0.00112416
	Tnn	5.85452	0.000126124	0.00112947
	Rps6ka5	-1.73596	0.000126417	0.00113067
	Slc2a1	1.6135	0.000126375	0.00113067
	Cysltr1	3.04189	0.000126963	0.00113484
	Pmepa1	1.56453	0.000127804	0.00114163
	Ppt1	1.59948	0.000128011	0.00114277
	Ndufa11	-1.11319	0.000128887	0.0011493
	Scn4a	-1.40475	0.000128905	0.0011493
	Uqcrq	-1.22436	0.000129685	0.00115553
	Plk4	3.34663	0.000130543	0.00116245
	Arf3	1.33758	0.00013084	0.00116436
	Zwint	1.10375	0.000130967	0.00116476
	Chchd2	-1.39872	0.000131862	0.00117199
	Eef1a2	-1.1742	0.000132184	0.00117412
	Tcaim	-1.42709	0.00013306	0.00118116
	Pheta2	5.64636	0.000135162	0.00119907
	Hif1an	-0.970097	0.000135679	0.0012029
	Galnt10	1.81867	0.000135928	0.00120436
	Map1lc3a	-1.17676	0.000136256	0.00120652
	Mknk2	0.915126	0.000136911	0.00121155
	Crybg3	-0.953636	0.000138071	0.00121954
	Dach2	-4.55982	0.00013793	0.00121954
	ND3	-1.30842	0.000138045	0.00121954
	Clec2d	-1.3415	0.000138549	0.001223
	Galc	1.96961	0.000139536	0.00123095
	Eml1	-1.2143	0.000139896	0.00123336
	Ccl3	5.67165	0.000140107	0.00123446
	Pias2	-0.968097	0.000141021	0.00124174
	Kif23	3.24577	0.000141505	0.00124522
	2610203C22Rik	-2.0977	0.000142054	0.00124928
	Ccnf	5.44112	0.000143013	0.00125694
	Dennd1c	4.06302	0.000143204	0.00125784
	Fech	-1.08066	0.00014471	0.00127028
	Adgrd1	1.29943	0.000145919	0.00127958
	Atp5j2	-1.16602	0.000145949	0.00127958
	Pttg1	-1.69617	0.000146328	0.00128211
	Ezr	2.59873	0.00014653	0.00128309
	Fam107b	2.37203	0.000147881	0.00129412
	Myd88	2.08287	0.000148072	0.00129499
	Rap1b	1.2857	0.000149401	0.00130581
	Ldhd	-1.32062	0.000149827	0.00130873
	Anxa4	1.30242	0.000150524	0.00131387
	Lims2	-1.68348	0.000150601	0.00131387
	Kdr	-1.27756	0.000152555	0.0013301
	Bod1	-1.20121	0.000153988	0.00134178
	Lgr4	-1.22279	0.000155088	0.00135024
	Nhs	-2.35585	0.000155149	0.00135024
	5730455P16Rik	-1.22438	0.00015621	0.00135863
	D430041D05Rik	-1.94274	0.000156601	0.0013612
	Sln	4.77617	0.00015754	0.00136852
	Ppp4c	1.49546	0.000158573	0.00137666
	Timm23	-1.25905	0.000159892	0.00138726
	Kdelr3	1.92455	0.000160293	0.00138989
	Shcbp1	5.73465	0.000160834	0.00139373
	Nsd2	1.26492	0.000160979	0.00139414
	Clec7a	4.66261	0.000161901	0.00140127
	Galnt4	2.89091	0.000162775	0.00140759
	H2ac13	5.23203	0.00016283	0.00140759
	Bmi1	-1.14419	0.000163215	0.00140849
	Gm10767	-1.30337	0.000163231	0.00140849
	Smpdl3a	-1.28738	0.000163156	0.00140849
	St3gal1	1.2531	0.000165049	0.00142331
	Dnajc19	-1.10981	0.000165448	0.00142589
	Apobr	4.14406	0.000166635	0.00143498
	Coro2a	4.61405	0.000166705	0.00143498
	Lpcat2	4.60725	0.000167652	0.00144226
	Lrrc59	1.27945	0.000169453	0.00145687
	Zc3hav1	1.33462	0.000169738	0.00145843
	Chrng	5.2187	0.000170659	0.00146457
	Sh3bgr	-1.36184	0.00017056	0.00146457
	Bmpr1a	-0.895299	0.00017086	0.00146541
	Taf5	-1.19858	0.000172024	0.00147451
	Pigb	-1.09185	0.000172337	0.0014763
	Ndufa8	-1.20978	0.000172879	0.00148004
	Lpxn	5.38403	0.000174551	0.00149346
	Abcb8	-1.55859	0.000174889	0.00149462
	AW551984	4.07868	0.000174897	0.00149462
	Kif1b	-0.881294	0.000176887	0.00151034
	Srm	1.78537	0.000176949	0.00151034
	Plekho1	1.3921	0.000177499	0.00151413
	Ralgapa1	-0.921593	0.000177734	0.00151522
	Fads1	1.78495	0.000177917	0.00151587
	Mpst	-2.05314	0.000179003	0.0015242
	Cenpt	3.75762	0.000179193	0.00152491
	Dffa	-1.21366	0.000180548	0.00153552
	Sdhd	-1.20895	0.000180976	0.00153824
	Septin8	1.30629	0.000182311	0.00154866
	Sord	-1.27455	0.000182441	0.00154884
	Rdx	-0.847857	0.000183331	0.00155547
	Abra	-1.40692	0.000183534	0.00155626
	Mthfd1l	2.81958	0.000184088	0.00156002
	Dlst	-0.84762	0.000185785	0.00157347
	Ptms	1.33347	0.000186154	0.00157565
	Plin2	1.19879	0.0001881	0.00159117
	Man2a2	-0.865519	0.000189001	0.0015969
	Polr2m	-0.941611	0.000188959	0.0015969
	Armcx2	1.87362	0.000189568	0.00160073
	Dck	2.19232	0.000189854	0.0016022
	Atpaf1	-1.4848	0.000190091	0.00160298
	Hyou1	1.22064	0.000190172	0.00160298
	Opa1	-0.986153	0.000191407	0.00161243
	Scn7a	1.24326	0.000191999	0.00161646
	Prkag3	-1.22853	0.000193853	0.0016311
	Neb	-0.953784	0.00019407	0.00163196
	Prkcq	-1.3093	0.000196454	0.00165103
	Tbc1d13	1.66983	0.000196997	0.00165461
	Ptpn23	1.57614	0.000197565	0.0016584
	Rab28	-1.32226	0.000198862	0.0016683
	Mcm5	2.97616	0.000200439	0.00168054
	Mad2l1	4.57104	0.0002011	0.00168509
	Angpt2	2.75595	0.000201419	0.00168676
	H3c7	2.67493	0.000201614	0.00168741
	Aoah	4.55862	0.000203246	0.00170006
	Kcmf1	-0.823604	0.000203847	0.00170408
	Prex1	1.37693	0.000205099	0.00171354
	4930429F24Rik	-1.24835	0.000206918	0.00172773
	Mxd3	3.01589	0.000207957	0.00173538
	S100a9	5.21305	0.000208731	0.00174081
	Gde1	-1.3258	0.000209369	0.00174511
	Lvrn	-3.1902	0.000211009	0.00175775
	Mkrn2	-0.915718	0.000211535	0.0017611
	Slc29a3	1.90544	0.000211663	0.00176113
	H3c11	2.41848	0.000212237	0.00176487
	Nrep	-1.52201	0.000212709	0.00176776
	Ppl	-3.08112	0.00021298	0.00176898
	Acly	1.29921	0.000213381	0.00177127
	Epg5	-1.02703	0.000213541	0.00177157
	Kif15	4.51958	0.000213677	0.00177166
	Has1	3.18044	0.000213989	0.00177321
	Ndufb5	-1.30099	0.000214899	0.00177972
	Pde6h	2.1054	0.00021544	0.00178315
	Gsap	2.15983	0.000217451	0.00179875
	Dact3	3.91908	0.000217909	0.00180149
	Elovl1	1.85276	0.000218972	0.00180923
	Dok2	3.2456	0.000219948	0.00181623
	Depdc1a	5.58495	0.000221393	0.0018271
	Cdca8	4.61065	0.000223379	0.00184242
	Ccnb2	5.14793	0.000225159	0.00185495
	Gpr132	5.53301	0.000225059	0.00185495
	Tmtc1	-1.13204	0.000225822	0.00185934
	Frmd4a	1.39844	0.000226635	0.00186386
	Sos2	-0.939611	0.000226574	0.00186386
	Arl6ip1	1.73867	0.000227447	0.00186946
	Ric8b	-1.15014	0.000227668	0.00187019
	Hsp90b1	0.94004	0.000228081	0.0018725
	Stt3a	1.01533	0.000229241	0.00188094
	Slc7a1	1.63778	0.000229397	0.00188114
	Stab2	-2.27174	0.000229591	0.00188164
	Dbf4	3.96346	0.000230107	0.00188478
	Socs6	-1.11948	0.000230288	0.00188517
	Alas1	-1.0462	0.000232612	0.0019031
	Dmxl2	1.43285	0.000234667	0.00191881
	Lrig1	-1.01062	0.00023772	0.00194266
	Ndrg2	-1.04387	0.000238539	0.00194823
	Fbxw5	-1.22131	0.000239622	0.00195398
	Hadh	-1.29592	0.000239656	0.00195398
	Zfp36l1	1.39809	0.000239491	0.00195398
	Birc3	1.87614	0.000240026	0.00195475
	Ncapg	2.85625	0.000239933	0.00195475
	Tfec	5.51104	0.00024019	0.00195497
	Hook1	-1.30801	0.000241737	0.0019646
	Prelid1	1.07915	0.000241771	0.0019646
	Tpd52	1.10532	0.000241788	0.0019646
	Ckap2	5.15162	0.000243088	0.00197403
	Hdc	5.13152	0.000243371	0.0019752
	Clec5a	5.53355	0.000250474	0.00203169
	Khsrp	1.18109	0.000251211	0.0020365
	Akna	1.87469	0.00025275	0.00204781
	Arhgap4	2.52452	0.000254691	0.00206236
	Mtfp1	-1.84981	0.000257202	0.0020815
	Foxp1	1.16875	0.00025783	0.00208421
	Hmga2	5.60311	0.000257741	0.00208421
	Ulbp1	3.92874	0.000258224	0.00208621
	Mt2	4.35419	0.000260019	0.00209952
	Aox1	-1.31678	0.000261432	0.00210972
	Pcmtd2	-1.40628	0.00026236	0.00211561
	Sp110	2.16033	0.000262458	0.00211561
	Atp8b2	1.54296	0.000264049	0.00212722
	Tnrc18	1.16827	0.000264665	0.00213097
	Dbt	-1.52472	0.000266245	0.00214248
	Cdc42ep3	-1.41678	0.000267447	0.00215014
	Mccc1	-1.72178	0.000267499	0.00215014
	A930037H05Rik	1.72375	0.000267859	0.00215181
	Tedc1	5.53853	0.000268804	0.00215818
	Tmem8b	-1.42818	0.000273476	0.00219445
	Cd52	3.99412	0.000274499	0.00220142
	Fbxl19	2.51729	0.000274879	0.00220322
	Capza1	1.18135	0.00027537	0.00220591
	Rab11fip5	1.03865	0.000277172	0.00221909
	Gtse1	5.12357	0.000279306	0.00223492
	Kif18b	5.47428	0.000279788	0.00223752
	Acat1	-0.939845	0.000281669	0.0022508
	Tlr2	4.55792	0.000281767	0.0022508
	Ddah1	2.1318	0.00028227	0.00225229
	Oasl1	4.5241	0.000282238	0.00225229
	Ndufb6	-1.41635	0.000282768	0.00225374
	Scara5	-1.94701	0.000282762	0.00225374
	Cdc25b	2.4913	0.000283217	0.00225605
	Tpcn2	1.84603	0.000283616	0.00225796
	Cdca4	2.36347	0.000284468	0.00226222
	Pafah1b1	-0.878678	0.00028447	0.00226222
	Tacc3	2.39377	0.000286541	0.00227742
	Obsl1	1.07521	0.000287503	0.00228378
	Entpd7	2.02252	0.000287693	0.00228401
	Tubb3	5.59753	0.000289527	0.00229729
	Fads3	2.00323	0.000292109	0.00231649
	Kif21a	-1.13381	0.000292665	0.0023196
	Acsl6	-1.22985	0.000293586	0.00232431
	Nampt	-0.896364	0.000293424	0.00232431
	Tmod4	-1.19572	0.000294337	0.00232896
	Pdpn	2.09447	0.000294585	0.00232961
	Pcca	-1.3872	0.000295586	0.00233623
	Cilp2	-3.36668	0.000296466	0.00234189
	Pigp	-1.21241	0.000297574	0.00234933
	Spc25	5.49513	0.000300165	0.00236847
	Rbpj	1.08792	0.000300876	0.00237276
	Neil3	5.51906	0.000302243	0.00238222
	Birc5	2.94351	0.000303013	0.00238696
	Herc1	-0.805731	0.000306091	0.00240987
	Rhoa	0.839156	0.000306873	0.00241469
	Klf2	1.57362	0.000310915	0.00244514
	Mars1	-1.10547	0.000311445	0.00244795
	Trim30b	5.06042	0.000314446	0.00247017
	Pdzd2	-1.20945	0.000315996	0.00248098
	Clasp2	-0.958082	0.000320802	0.00251732
	H3c1	4.77115	0.00032256	0.00252971
	Oaf	1.79314	0.000323457	0.00253536
	Ralb	1.6803	0.000323988	0.00253812
	Usp13	-0.965091	0.000324545	0.00254107
	Cisd1	-1.44265	0.000325658	0.00254839
	2410006H16Rik	2.21656	0.000326338	0.0025523
	Rpl41	0.869486	0.000326938	0.00255559
	Rnf146	-1.04525	0.000328119	0.00256341
	Ptprb	-0.909423	0.000329992	0.00257662
	Tfrc	-1.18582	0.000331633	0.00258802
	Stmn1	4.00203	0.000331936	0.00258895
	Lrba	-1.00646	0.000333576	0.00259894
	Sptlc2	1.58962	0.000333583	0.00259894
	Pdlim5	-1.06627	0.000335573	0.00261302
	Gnpat	-0.918374	0.000337712	0.00262823
	Tep1	1.16073	0.000339726	0.00264246
	1700094J05Rik	-1.42391	0.00034078	0.00264776
	Ifi205	2.24692	0.000340671	0.00264776
	Cdk14	1.56642	0.000342752	0.00266026
	Lbx1	-1.15816	0.000342764	0.00266026
	Rb1cc1	-0.911717	0.000343634	0.00266556
	Pros1	1.47534	0.000344283	0.00266913
	Spsb1	1.69273	0.000344934	0.00267272
	Mrpl42	-1.03536	0.000346643	0.0026845
	Cad	1.36937	0.000347913	0.00269287
	Dio2	2.73492	0.000351301	0.0027176
	Cpt2	-1.17487	0.000357322	0.00276268
	Kcnab2	3.33877	0.000358079	0.00276703
	Snx20	4.46929	0.000365315	0.00282141
	Me3	-1.36933	0.000372197	0.00287299
	Dele1	-1.0882	0.00037485	0.00289191
	Ybx3	-0.879291	0.000378524	0.00291866
	Rab32	3.10528	0.00038017	0.00292976
	Tlr4	1.595	0.000381537	0.00293871
	C1qtnf9	-1.9985	0.000381867	0.00293965
	Ppp3ca	-0.878495	0.000385857	0.00296876
	Eif1	-0.836252	0.000386859	0.00297486
	Cd300ld	2.98976	0.00038749	0.0029781
	Rhoq	-0.995667	0.000387857	0.0029793
	Adcy2	-1.13817	0.000389286	0.00298867
	Slc16a2	1.59859	0.000390328	0.00299504
	Glo1	-1.17394	0.000392865	0.00301288
	Pebp1	-0.989609	0.000395287	0.00302983
	Ttc7	1.69303	0.000395839	0.00303242
	Zranb1	-1.10619	0.000397864	0.00304628
	Smim27	-1.37639	0.000398292	0.00304792
	Kpna2	1.76403	0.000398962	0.00305141
	Cul5	-0.926708	0.000400211	0.00305931
	Id2	2.89777	0.000401181	0.00306342
	Rufy3	1.35147	0.000401144	0.00306342
	Slc30a9	-1.00716	0.000401841	0.00306681
	Calu	0.894821	0.000403246	0.00307424
	Il2rg	3.94658	0.000403243	0.00307424
	Maged2	1.56028	0.000404175	0.00307966
	Cdc42se1	1.28218	0.000406205	0.00309347
	Rad18	2.48648	0.000408134	0.0031065
	Spryd3	1.90392	0.000408746	0.00310949
	Setd7	-1.13003	0.000409639	0.00311461
	Snx2	1.3407	0.000409862	0.00311465
	Trpm7	-0.948336	0.000413029	0.00313703
	Kpna4	-0.807485	0.000413879	0.00314181
	Kif14	5.49709	0.000414633	0.00314585
	Hk1	1.50232	0.000415214	0.00314857
	Tex2	-1.01884	0.000416648	0.00315777
	Tnnt3	-1.13914	0.000417528	0.00316275
	D5Ertd579e	-0.907108	0.000420468	0.00318231
	P2ry12	3.86344	0.000420559	0.00318231
	Tceal8	1.85198	0.000421048	0.00318432
	Amotl1	-0.887373	0.000426189	0.00321976
	Pdhb	-0.865722	0.000426111	0.00321976
	Spg7	-1.01136	0.000427927	0.00323118
	Mavs	-1.19982	0.000428554	0.00323419
	Rab10	-0.851386	0.000430657	0.00324834
	Dpp8	-0.901695	0.000432339	0.0032593
	Cd300lb	3.56023	0.000434529	0.00327233
	Mis18bp1	4.38704	0.00043436	0.00327233
	Grk6	1.49081	0.000434865	0.00327313
	Ercc6l	5.38936	0.000437475	0.00329103
	Cdc37l1	-0.973672	0.000442362	0.00332586
	Gm15179	-1.88867	0.000442808	0.00332586
	Rin3	1.74042	0.000442796	0.00332586
	Zfp697	2.0802	0.000444348	0.00333566
	Coq2	-1.16122	0.000447009	0.00335386
	COX2	-1.37335	0.000449847	0.0033716
	Insr	-0.807376	0.000449745	0.0033716
	Atp10a	1.65839	0.000451657	0.00338233
	Lpin2	1.86883	0.000451755	0.00338233
	Clta	1.12871	0.000453551	0.00339148
	Dock1	1.14172	0.000453693	0.00339148
	Gm9831	4.43478	0.000453221	0.00339148
	Prkcd	1.54216	0.000455107	0.00340026
	Crlf1	2.53956	0.000457774	0.00341838
	Dgat2	-1.61328	0.000459395	0.00342869
	Igf2	3.52786	0.000462668	0.0034513
	Tmem119	3.00711	0.000464052	0.00345981
	Ttk	5.48032	0.000465976	0.00347233
	Mief2	-1.00991	0.000466575	0.00347497
	Yipf7	-1.26581	0.000467142	0.00347736
	Nr3c1	-0.906079	0.000468423	0.00348508
	Pfkl	1.87302	0.00046902	0.00348769
	Abca6	-2.02066	0.000470983	0.00349863
	Nono	0.994557	0.000470765	0.00349863
	Cdt1	4.41399	0.000472119	0.00350018
	Oas1a	4.67046	0.000471694	0.00350018
	Rev1	-1.18791	0.000472178	0.00350018
	Rin1	2.76434	0.000471915	0.00350018
	Lrmp	3.45165	0.000472571	0.00350126
	Kbtbd13	-1.8766	0.000474166	0.00351125
	Dnajc28	-1.54164	0.000478109	0.00353811
	Ndrg4	2.43416	0.000478291	0.00353811
	Tnni2	-1.15979	0.00047928	0.00354358
	Myh13	-4.38876	0.000479839	0.00354587
	Flnb	1.14891	0.000482322	0.00356236
	Ndufc2	-1.18069	0.000483329	0.00356795
	Klhl41	0.730926	0.000483834	0.00356981
	Atp1a3	5.08806	0.00048509	0.00357723
	Pafah1b2	1.12876	0.000496476	0.00365929
	Ssr2	1.17006	0.00049787	0.00366766
	Manf	1.36176	0.000498575	0.00367095
	Gnpda1	1.81563	0.000500823	0.00368559
	Dusp6	1.34793	0.00050159	0.00368771
	Hsd17b12	1.87992	0.000501631	0.00368771
	Cald1	1.11017	0.000506139	0.00371893
	Tpm1	-1.0917	0.000510351	0.00374794
	Rab3a	-1.86754	0.000512581	0.00376237
	Gm8424	-1.33631	0.00051335	0.00376607
	Ednrb	1.39082	0.000513728	0.0037669
	Ndufb4	-1.26002	0.000515077	0.00377484
	Ccnd2	1.27753	0.000517821	0.003793
	Cox14	-1.38411	0.000524053	0.00383666
	Clmn	-3.16675	0.000525039	0.0038419
	F2r	1.61001	0.000527476	0.00385775
	Gcdh	-1.66891	0.000528569	0.00386375
	Tmem170b	-0.966499	0.000529711	0.00387011
	Erf	2.26537	0.000531096	0.00387823
	Smad1	1.23296	0.000532563	0.00388695
	Atcay	-1.26866	0.000535529	0.00390658
	Coro1b	1.51403	0.000535872	0.00390708
	Osbpl8	1.08457	0.000536938	0.00391284
	Rcsd1	-1.07446	0.000538463	0.00392194
	Kif20a	1.74628	0.000541903	0.00394498
	Nt5dc3	-1.32349	0.000542423	0.00394674
	Fabp5	2.0564	0.000544674	0.00396108
	Vwa3a	-4.75557	0.00054538	0.00396419
	Snta1	-0.989338	0.000547589	0.00397822
	Arhgap22	3.07821	0.000548495	0.00398276
	Lncpint	-0.986188	0.000549561	0.00398643
	Tpbg	4.48802	0.000549562	0.00398643
	Cmtm7	2.64133	0.000550173	0.00398883
	Cntfr	-2.74383	0.000553104	0.00400711
	Efcab2	-1.48622	0.000553259	0.00400711
	Ttc19	-1.05599	0.000553572	0.00400733
	Srgap2	1.07609	0.000555143	0.00401666
	LTO1	1.5866	0.000556129	0.00402174
	Chodl	-2.39425	0.000558042	0.00403352
	Lsp1	1.0838	0.000559533	0.00404224
	4833439L19Rik	-1.07336	0.000560962	0.00405051
	Fasn	1.06957	0.000562135	0.00405691
	Kat2b	-1.07524	0.000566769	0.00408828
	Slc39a6	2.08286	0.000567365	0.0040905
	Papola	0.862368	0.000568738	0.00409832
	Gphn	-1.08638	0.000570733	0.00411061
	Eif4b	-0.750916	0.00057124	0.00411218
	Abi1	1.03025	0.000572226	0.00411719
	Pnp	2.60752	0.000574041	0.00412816
	Igsf8	-0.871426	0.00057456	0.00412979
	Chrnd	3.32826	0.000574907	0.0041302
	Hmgn2	1.39907	0.000575318	0.00413106
	Ier3	1.95168	0.000575612	0.00413108
	Phf20l1	-0.854419	0.000577225	0.00414057
	Cyhr1	-0.976892	0.000579057	0.00414743
	Fkbp9	0.960187	0.000579025	0.00414743
	Immt	-0.827819	0.000578827	0.00414743
	Plxna1	1.13281	0.000579372	0.00414759
	Dst	-0.692784	0.000580768	0.00415549
	Cep104	-1.00905	0.000583517	0.00417306
	Epb41	-0.941533	0.000584542	0.00417408
	Hmcn2	-1.0794	0.000584379	0.00417408
	Myl1	-0.957656	0.000584381	0.00417408
	Slc25a42	-1.69018	0.000588091	0.00419732
	Cab39	-0.907906	0.000589844	0.00420771
	B4galt1	0.930812	0.00059391	0.00423459
	Nmrk2	-0.816666	0.000597604	0.00425879
	Pdgfra	0.935388	0.000598282	0.00426149
	Capza2	-0.910435	0.000600921	0.00427814
	Cyp4f18	4.30225	0.000601619	0.00428096
	Acss2os	-2.39566	0.000605296	0.00430497
	Dbnl	1.41335	0.000609904	0.00433557
	Map1b	1.05619	0.000613356	0.00435793
[truncated: 16,992 more rows]

## Sheet: Table S2
Table S2 Total RNA-sequencing Upregulated pathway analysis data, OV versus Sham
REACTOME	ID	Description	GeneRatio	BgRatio	pvalue	p.adjust	qvalue	geneID	Count		KEGG	ID	Description	GeneRatio	BgRatio	pvalue	p.adjust	qvalue	geneID	Count
R-MMU-195258	R-MMU-195258	RHO GTPase Effectors	118/1144	309/8880	1.47e-30	1.45e-27	1.14e-27	Actb/Nckap1l/Tubb6/Myh9/Iqgap1/Actg1/Tuba1c/Tuba1a/Ncf1/Tuba1b/H2ax/Cyba/Iqgap2/Ywhaz/Arpc1b/Cenpe/H3c3/Prc1/Arpc2/Ncf4/H3c2/Cenpf/Cdc20/H3f3b/Pfn1/Fmnl1/Arpc5/H2bc3/Wipf1/Tubb2b/Rhoc/Cenpa/H2ac4/Iqgap3/H2ac15/Incenp/Actr3/Cit/H4c2/H2ac10/Plk1/Tubb2a/H4c4/Aurkb/Flna/Ywhah/H2bc8/H4c12/Diaph3/H2bc15/Rac2/S100a8/Ncf2/Bub1/H4c1/H2bc12/Cybb/Arpc4/H3c10/H4c11/H3c13/H4c14/Nuf2/H2bc13/Bub1b/H4c6/Wasf2/Zw…	118		mmu04145	mmu04145	Phagosome	64/966	182/8994	6.42694e-19	1.16307e-16	7.55828e-17	Mrc1/Ctss/Actb/Itga5/Tubb6/Fcgr2b/Tubb5/Thbs4/Thbs1/Actg1/Tuba1c/H2-Aa/Fcgr3/H2-Ab1/Tuba1a/Itgb2/Ncf1/H2-D1/Msr1/Sec61a1/Coro1a/Tuba1b/Itgam/H2-Eb1/Mrc2/Cyba/Thbs2/Fcgr1/Itgb1/Ncf4/Calr/Tcirg1/Rab7b/Tubb2b/Cd14/Tubb2a/Fcgr4/Tap1/Ncf2/Ctsl/Cybb/Thbs3/Clec7a/Tlr2/Tubb3/Tlr4/Pikfyve/Rab5c/Itgb3/H2-Q7/Olr1/Atp6v1a/Canx/M6pr/H2-K1/Sec61b/Scarb1/Tlr6/Itgav/Tubb4b/H2-T24/Dync1i2/H2-DMa/Colec12	64
R-MMU-1474244	R-MMU-1474244	Extracellular matrix organization	85/1144	261/8880	4.2e-17	2.07e-14	1.63e-14	Tnc/Lox/Col3a1/Col5a1/Fn1/Col5a2/Col1a1/Sparc/Bgn/Col5a3/Ctss/Cd44/Serpinh1/Fbn1/Col8a1/Loxl2/Itga5/Col1a2/Sdc3/Loxl1/Spp1/Mmp14/Ctsb/Adam12/Plod2/Mfap5/Adam8/Ltbp2/Loxl3/Timp1/Itgb2/Col12a1/Bmp1/Col6a2/Mmp19/Emilin1/Adamts4/Pcolce/Adam19/Emilin2/Itgb1/Col16a1/Tgfb1/Pxdn/Sdc2/Col6a1/Itga4/Col14a1/Fbn2/Col18a1/Efemp2/Col15a1/P4hb/Fbln2/Plod3/Mmp9/Sdc1/P3h1/Ctsl/Adamts2/Adam15/Ppib/Col4a1/Col27a1/A…	85		mmu04613	mmu04613	Neutrophil extracellular trap formation	69/966	207/8994	7.47955e-19	1.16307e-16	7.55828e-17	Actb/Syk/C5ar1/Actg1/Itgb2/Clcn5/Ncf1/Itgam/H2ax/Cyba/Fcgr1/Plcg2/H3c3/Ncf4/H3c2/H3f3b/Tlr7/H2bc3/H2ac4/H2ac15/Selplg/H4c2/H2ac10/Fcgr4/H4c4/H2bc8/H4c12/H2bc15/Rac2/Ncf2/H4c1/Selp/H2bc12/Cybb/H3c10/H4c11/H3c13/H4c14/H2bc13/Plcb2/H4c6/Clec7a/H2ac13/H3c7/H3c11/Tlr2/H3c1/Tlr4/H2bc7/Hdac1/H2ac6/Itgal/H4c18/H2bc9/Akt1/Tlr8/H2ac8/Pik3cd/H3c6/Itgb3/Gsdmd/Slc25a5/H2ac22/H2ac12/H2ac11/Prkcb/Rela/H3c8/H2bc…	69
R-MMU-427413	R-MMU-427413	NoRC negatively regulates rRNA expression	36/1144	68/8880	2.22e-15	7.31e-13	5.76e-13	H2ax/H3c3/H3c2/H3f3b/H2bc3/H2ac4/H2ac15/H4c2/H2ac10/H4c4/H2bc8/H4c12/H2bc15/H4c1/H2bc12/H3c10/H4c11/H3c13/H4c14/H2bc13/H4c6/H2ac13/H3c7/H3c11/H3c1/H2bc7/H2ac6/H4c18/H2bc9/H2ac8/H3c6/H2ac22/H2ac12/H2ac11/H3c8/H2bc11	36		mmu05132	mmu05132	Salmonella infection	72/966	253/8994	1.98873e-15	2.06165e-13	1.33978e-13	Ptprc/Actb/Nckap1l/Tubb6/Anxa2/Tubb5/Cyth4/Actg1/Tuba1c/Tuba1a/Tuba1b/Tnfrsf1a/Pik3cg/Arpc1b/S100a10/Arpc2/Arf6/Pfn1/Arpc5/Rab7b/Tubb2b/Tlr9/Cd14/Actr3/Tubb2a/Flna/Irak4/Myl12a/Il1b/Arl8a/Flnc/Txn1/Casp8/Naip2/Arpc4/Ripk1/Casp3/Myd88/Hsp90b1/Birc3/Tlr2/Tubb3/Rhoa/Tlr4/Flnb/Abi1/Naip6/Rhog/Myc/Akt1/Ripk3/Pik3cd/Dynll1/Pycard/Actr2/Rab5c/Bak1/Arpc3/Gsdmd/Naip5/Rhoh/Nlrp3/M6pr/Ikbkb/Snx18/Rela/Dctn5…	72
R-MMU-73728	R-MMU-73728	RNA Polymerase I Promoter Opening	36/1144	69/8880	4.08e-15	1.01e-12	7.93e-13	H2ax/H3c3/H3c2/H3f3b/H2bc3/H2ac4/H2ac15/H4c2/H2ac10/H4c4/H2bc8/H4c12/H2bc15/H4c1/H2bc12/H3c10/H4c11/H3c13/H4c14/H2bc13/H4c6/H2ac13/H3c7/H3c11/H3c1/H2bc7/H2ac6/H4c18/H2bc9/H2ac8/H3c6/H2ac22/H2ac12/H2ac11/H3c8/H2bc11	36		mmu04062	mmu04062	Chemokine signaling pathway	59/966	192/8994	1.81419e-14	1.41053e-12	9.16643e-13	Ccr2/Ccl6/Ccl9/Dock2/Pf4/Ccr5/Ncf1/Cxcl5/Pik3cg/Cxcl14/Fgr/Stat3/Plcg2/Ccl7/Lyn/Arrb2/Gnai2/Pik3r5/Ccr1/Vav1/Hck/Ccl2/Adcy7/Cxcl2/Cxcl16/Cx3cr1/Tiam1/Ptk2b/Cxcr2/Rac2/Ccl8/Was/Cxcr4/Ppbp/Plcb2/Stat2/Gng2/Ccl3/Rap1b/Prex1/Rhoa/Grk6/Prkcd/Gnb1/Cxcl3/Arrb1/Nras/Bcar1/Vav2/Akt1/Pik3cd/Cxcl1/Gnb2/Shc4/Ccl12/Ikbkb/Prkcb/Rela/Shc1	59
R-MMU-427359	R-MMU-427359	SIRT1 negatively regulates rRNA expression	36/1144	70/8880	7.38e-15	1.46e-12	1.15e-12	H2ax/H3c3/H3c2/H3f3b/H2bc3/H2ac4/H2ac15/H4c2/H2ac10/H4c4/H2bc8/H4c12/H2bc15/H4c1/H2bc12/H3c10/H4c11/H3c13/H4c14/H2bc13/H4c6/H2ac13/H3c7/H3c11/H3c1/H2bc7/H2ac6/H4c18/H2bc9/H2ac8/H3c6/H2ac22/H2ac12/H2ac11/H3c8/H2bc11	36		mmu05322	mmu05322	Systemic lupus erythematosus	50/966	148/8994	3.04135e-14	1.89172e-12	1.22934e-12	C1qb/C1qa/C1qc/H2-Aa/H2-Ab1/H2ax/H2-Eb1/Fcgr1/Actn1/H3c3/H3c2/H3f3b/H2bc3/H2ac4/H2ac15/H4c2/H2ac10/Fcgr4/H4c4/H2bc8/H4c12/H2bc15/H4c1/H2bc12/H3c10/H4c11/H3c13/H4c14/H2bc13/H4c6/H2ac13/H3c7/H3c11/H3c1/H2bc7/Actn4/H2ac6/H4c18/H2bc9/H2ac8/Cd86/H3c6/H2ac22/H2ac12/H2ac11/H3c8/Snrpd1/Cd40/H2bc11/H2-DMa	50
R-MMU-5250941	R-MMU-5250941	Negative epigenetic regulation of rRNA expression	36/1144	71/8880	1.31e-14	2.16e-12	1.7e-12	H2ax/H3c3/H3c2/H3f3b/H2bc3/H2ac4/H2ac15/H4c2/H2ac10/H4c4/H2bc8/H4c12/H2bc15/H4c1/H2bc12/H3c10/H4c11/H3c13/H4c14/H2bc13/H4c6/H2ac13/H3c7/H3c11/H3c1/H2bc7/H2ac6/H4c18/H2bc9/H2ac8/H3c6/H2ac22/H2ac12/H2ac11/H3c8/H2bc11	36		mmu04810	mmu04810	Regulation of actin cytoskeleton	63/966	220/8994	8.90973e-14	4.61821e-12	3.00117e-12	Fn1/Actb/Cfl1/Itga5/Nckap1l/Myh9/Msn/Iqgap1/Actg1/Itga7/Itgb2/Itgam/Iqgap2/Arpc1b/Pip4k2a/Actn1/Enah/Arpc2/Itgb1/Vav1/Pfn1/Arpc5/Itga4/Tmsb4x/Iqgap3/Actr3/Tiam1/Myl12a/Diaph3/Rac2/Cxcr4/Arpc4/Arhgef7/Arhgap35/Fgd3/Wasf2/Ezr/Rhoa/Dock1/F2r/Pdgfra/Actn4/Itgal/Diaph2/Nras/Pikfyve/Bcar1/Vav2/Itgax/Baiap2/Pik3cd/Pdgfc/Actr2/Arpc3/Itgb3/Pak2/Arhgef1/Ssh1/Fgd1/Cyfip1/Egfr/Itgav/Fgfr4	63
R-MMU-1474290	R-MMU-1474290	Collagen formation	37/1144	75/8880	1.74e-14	2.45e-12	1.93e-12	Lox/Col3a1/Col5a1/Col5a2/Col1a1/Col5a3/Ctss/Serpinh1/Col8a1/Loxl2/Col1a2/Loxl1/Ctsb/Plod2/Loxl3/Col12a1/Bmp1/Col6a2/Pcolce/Col16a1/Pxdn/Col6a1/Col14a1/Col18a1/Col15a1/P4hb/Plod3/Mmp9/P3h1/Ctsl/Adamts2/Ppib/Col4a1/Col27a1/Crtap/P3h3/Col4a2	37		mmu04380	mmu04380	Osteoclast differentiation	45/966	128/8994	1.17784e-13	5.23298e-12	3.40069e-12	Csf1r/Sirpa/Socs3/Fcgr2b/Syk/Pirb/Fcgr3/Ncf1/Fosl2/Tnfrsf1a/Cyba/Tnfrsf11a/Junb/Fcgr1/Plcg2/Lcp2/Tgfb1/Ncf4/Tyrobp/Trem2/Csf1/Sirpb1c/Tgfbr2/Il1r1/Fcgr4/Ifnar2/Il1b/Irf9/Ncf2/Ifnar1/Sirpb1b/Stat2/Sirpb1a/Btk/Akt1/Nfkb2/Pik3cd/Itgb3/Spi1/Pira6/Ikbkb/Lilra6/Rela/Fosb/Fosl1	45
R-MMU-5625740	R-MMU-5625740	RHO GTPases activate PKNs	41/1144	90/8880	2.15e-14	2.53e-12	1.99e-12	H2ax/Ywhaz/H3c3/H3c2/H3f3b/H2bc3/Rhoc/H2ac4/H2ac15/H4c2/H2ac10/H4c4/Ywhah/H2bc8/H4c12/H2bc15/H4c1/H2bc12/H3c10/H4c11/H3c13/H4c14/H2bc13/H4c6/H2ac13/H3c7/H3c11/Rhoa/H3c1/H2bc7/H2ac6/H4c18/H2bc9/H2ac8/Ywhab/H3c6/H2ac22/H2ac12/H2ac11/H3c8/H2bc11	41		mmu04510	mmu04510	Focal adhesion	59/966	201/8994	1.71862e-13	6.68114e-12	4.34178e-12	Tnc/Fn1/Col1a1/Actb/Itga5/Col1a2/Thbs4/Thbs1/Col6a3/Spp1/Actg1/Itga7/Col6a2/Zyx/Thbs2/Actn1/Itgb1/Vav1/Col6a1/Tln1/Itga4/Flna/Vasp/Myl12a/Rac2/Flnc/Ccnd1/Col4a1/Arhgap35/Capn2/Thbs3/Tnn/Rap1b/Birc3/Rhoa/Dock1/Flnb/Ccnd2/Pdgfra/Actn4/Lamc2/Bcar1/Vav2/Akt1/Pik3cd/Lamc1/Pdgfc/Itgb3/Pak2/Shc4/Igf1r/Lamb1/Col4a2/Prkcb/Hgf/Ilk/Egfr/Itgav/Shc1	59
R-MMU-5625886	R-MMU-5625886	Activated PKN1 stimulates transcription of AR (androgen receptor) regulated genes KLK2 and KLK3	36/1144	72/8880	2.31e-14	2.53e-12	1.99e-12	H2ax/H3c3/H3c2/H3f3b/H2bc3/H2ac4/H2ac15/H4c2/H2ac10/H4c4/H2bc8/H4c12/H2bc15/H4c1/H2bc12/H3c10/H4c11/H3c13/H4c14/H2bc13/H4c6/H2ac13/H3c7/H3c11/H3c1/H2bc7/H2ac6/H4c18/H2bc9/H2ac8/H3c6/H2ac22/H2ac12/H2ac11/H3c8/H2bc11	36		mmu05135	mmu05135	Yersinia infection	45/966	134/8994	7.67813e-13	2.65322e-11	1.72421e-11	Fn1/Actb/Itga5/Fyb/Actg1/Arpc1b/Lcp2/Arpc2/Itgb1/Arf6/Vav1/Ccl2/Arpc5/Wipf1/Itga4/Skap2/Actr3/Ptk2b/Irak4/Il1b/Rac2/Was/Mefv/Arpc4/Arhgef7/Wasf2/Myd88/Rhoa/Tlr4/Dock1/Rhog/Bcar1/Vav2/Akt1/Baiap2/Pik3cd/Pycard/Actr2/Arpc3/Arhgef1/Nlrp3/Ccl12/Ikbkb/Rps6ka1/Rela	45
R-MMU-212300	R-MMU-212300	PRC2 methylates histones and DNA	38/1144	80/8880	3.65e-14	3.6e-12	2.84e-12	H2ax/H3c3/H3c2/H3f3b/H2bc3/Dnmt1/H2ac4/H2ac15/H4c2/H2ac10/H4c4/H2bc8/H4c12/H2bc15/H4c1/H2bc12/H3c10/H4c11/H3c13/H4c14/H2bc13/H4c6/H2ac13/H3c7/H3c11/H3c1/H2bc7/H2ac6/H4c18/H2bc9/H2ac8/H3c6/H2ac22/H2ac12/H2ac11/H3c8/Ezh2/H2bc11	38		mmu04666	mmu04666	Fc gamma R-mediated phagocytosis	36/966	92/8994	8.74829e-13	2.72072e-11	1.76808e-11	Ptprc/Cfl1/Fcgr2b/Syk/Inpp5d/Marcks/Ncf1/Fcgr1/Arpc1b/Plcg2/Lyn/Arpc2/Arf6/Vav1/Hck/Arpc5/Marcksl1/Actr3/Fcgr4/Vasp/Rac2/Was/Arpc4/Wasf2/Dock1/Prkcd/Pla2g4a/Vav2/Akt1/Pik3cd/Asap3/Actr2/Arpc3/Prkcb/Asap1/Inppl1	36
R-MMU-8936459	R-MMU-8936459	RUNX1 regulates genes involved in megakaryocyte differentiation and platelet function	38/1144	85/8880	4.08e-13	3.66e-11	2.88e-11	H2ax/H3c3/H3c2/H3f3b/H2bc3/H2ac4/H2ac15/H4c2/H2ac10/H4c4/H2bc8/H4c12/H2bc15/H4c1/H2bc12/H3c10/H4c11/H3c13/H4c14/H2bc13/H4c6/H2ac13/H3c7/H3c11/H3c1/H2bc7/Hdac1/H2ac6/H4c18/H2bc9/H2ac8/H3c6/H2ac22/H2ac12/H2ac11/Setd1b/H3c8/H2bc11	38		mmu04670	mmu04670	Leukocyte transendothelial migration	41/966	118/8994	2.30044e-12	6.50397e-11	4.22665e-11	Actb/Msn/Actg1/Itgb2/Ncf1/Itgam/Cyba/Plcg2/Actn1/Itgb1/Gnai2/Ncf4/Vav1/Itga4/Ptk2b/Vasp/Myl12a/Mmp9/Rac2/Ncf2/Cxcr4/Cybb/Thy1/Arhgap35/Ezr/Rap1b/Rhoa/Actn4/Itgal/Mmp2/Bcar1/Vav2/Pik3cd/Sipa1/Vcam1/Rhoh/Prkcb/Cd99l2/Rassf5/Icam1/Cldn2	41
R-MMU-76002	R-MMU-76002	Platelet activation, signaling and aggregation	72/1144	242/8880	1.88e-12	1.45e-10	1.14e-10	Fn1/Col1a1/Sparc/Col1a2/F13a1/Pf4/Syk/Actg1/Tagln2/Lgals3bp/Timp1/Plek/Wdr1/Apbb1ip/Clu/Fcer1g/Anxa5/Ywhaz/Pik3cg/Srgn/Plcg2/Actn1/Lcp2/Lyn/Arrb2/Tgfb1/Gnai2/Pik3r5/Csk/Vav1/Tln1/Cd109/Ptpn6/Tmsb4x/Cd63/Fermt3/Flna/Rac2/Cyrib/Selp/Ecm1/Stxbp2/Lhfpl2/Ppbp/Selenop/Pcdh7/Gng2/Rap1b/Pdpn/Rhoa/Pros1/Maged2/P2ry12/Prkcd/Igf2/F2r/Gnb1/Pla2g4a/Rhog/Actn4/Qsox1/Arrb1/Bcar1/Vav2/Akt1/Gnb2/Itgb3/Abhd12/Ptpn…	72		mmu05169	mmu05169	Epstein-Barr virus infection	62/966	231/8994	3.30582e-12	8.56757e-11	5.56769e-11	Vim/Cd44/Syk/Pdia3/H2-Aa/H2-Ab1/H2-D1/B2m/H2-Eb1/Irf7/Cdk6/Stat3/Plcg2/Lyn/Calr/Oas2/Oas3/Ikbke/Eif2ak2/Apaf1/Irak4/Ifnar2/Tap1/Irf9/Ifnar1/Casp8/Ccnd1/Ripk1/Ddx58/Ccna2/Stat2/Casp3/Myd88/Tlr2/Rbpj/Oas1a/Ccnd2/Ccne1/Hdac1/Nfkbie/E2f1/Itgal/Myc/Btk/Oas1g/Akt1/Nfkb2/Pik3cd/Runx3/Bak1/H2-Q7/Ikbkb/Gadd45g/Skp2/Isg15/H2-K1/E2f2/Rela/Icam1/Cd40/H2-T24/H2-DMa	62
R-MMU-2299718	R-MMU-2299718	Condensation of Prophase Chromosomes	32/1144	66/8880	1.92e-12	1.45e-10	1.14e-10	H2ax/Ncapg2/H2bc3/Cdk1/H2ac4/Smc2/H2ac15/H4c2/H2ac10/Plk1/H4c4/H2bc8/H4c12/H2bc15/H4c1/H2bc12/Ccnb1/H4c11/Smc4/H4c14/H2bc13/H4c6/H2ac13/H2bc7/H2ac6/H4c18/H2bc9/H2ac8/H2ac22/H2ac12/H2ac11/H2bc11	32		mmu05205	mmu05205	Proteoglycans in cancer	56/966	205/8994	1.78595e-11	4.27255e-10	2.77654e-10	Fn1/Col1a1/Cd44/Actb/Itga5/Col1a2/Thbs1/Msn/Iqgap1/Actg1/Cttn/Hif1a/Stat3/Plcg2/Itgb1/Tgfb1/Vav1/Sdc2/Ptpn6/Plaur/Cd63/Tiam1/Flna/Cbl/Hcls1/Mmp9/Sdc1/Ctsl/Flnc/Ccnd1/Casp3/Ezr/Tlr2/Rhoa/Tlr4/Igf2/Flnb/Myc/Nras/Mmp2/Vav2/Akt1/Hpse/Pik3cd/Rps6/Itgb3/Fzd1/Fzd2/Arhgef1/Igf1r/Prkcb/Hspg2/Twist1/Hgf/Egfr/Itgav	56
R-MMU-2022090	R-MMU-2022090	Assembly of collagen fibrils and other multimeric structures	27/1144	50/8880	3.91e-12	2.76e-10	2.17e-10	Lox/Col3a1/Col5a1/Col5a2/Col1a1/Col5a3/Ctss/Col8a1/Loxl2/Col1a2/Loxl1/Ctsb/Loxl3/Col12a1/Bmp1/Col6a2/Pcolce/Pxdn/Col6a1/Col14a1/Col18a1/Col15a1/Mmp9/Ctsl/Col4a1/Col27a1/Col4a2	27		mmu05164	mmu05164	Influenza A	50/966	173/8994	2.38115e-11	5.28954e-10	3.43744e-10	Actb/Socs3/Actg1/H2-Aa/H2-Ab1/H2-Eb1/Tnfrsf1a/Irf7/Cdk6/Mx1/Oas2/Ccl2/Oas3/Tlr7/Ikbke/Eif2ak2/Apaf1/Irak4/Ifnar2/Il1b/Irf9/Pml/Ifnar1/Casp8/Ddx58/Adar/Rnasel/Stat2/Casp3/Myd88/Tlr4/Kpna2/Oas1a/Rsad2/Oas1g/Dnajb1/Akt1/Pik3cd/Pycard/Il33/Bak1/Slc25a5/Nlrp3/Ccl12/Ikbkb/Prkcb/Rela/Ciita/Icam1/H2-DMa	50
R-MMU-9013149	R-MMU-9013149	RAC1 GTPase cycle	54/1144	162/8880	9.58e-12	6.3e-10	4.96e-10	Nckap1l/Dock2/Iqgap1/Arhgap30/Arhgap45/Dock8/Ncf1/Arap1/Cyba/Iqgap2/Arhgdia/Itgb1/Ncf4/Vav1/Fmnl1/Racgap1/Iqgap3/Cit/Ect2/Gmip/Diaph3/Ncf2/Arhgdib/Arhgap23/Arhgap33/Arhgap9/Cybb/Arhgef7/Dock10/Arhgap35/Wasf2/Prex1/Dock1/Arhgap22/Srgap2/Abi1/Swap70/Vav2/Baiap2/Arhgap15/Nisch/Abr/Pak2/Dock11/Taok3/Depdc1b/Arhgef39/Plekhg2/Arhgap25/Fam13b/Farp1/Ngef/Cyfip1/Mcam	54		mmu05140	mmu05140	Leishmaniasis	28/966	70/8994	1.66492e-10	3.45193e-09	2.24326e-09	Eef1a1/H2-Aa/Fcgr3/H2-Ab1/Itgb2/Ncf1/Itgam/H2-Eb1/Cyba/Fcgr1/Itgb1/Tgfb1/Ncf4/Ptpn6/Itga4/Marcksl1/Fcgr4/Irak4/Il1b/Ncf2/Cybb/Myd88/Tlr2/Tlr4/Ptgs2/Prkcb/Rela/H2-DMa	28
R-MMU-422475	R-MMU-422475	Axon guidance	73/1144	256/8880	1.27e-11	7.86e-10	6.18e-10	Col3a1/Col5a1/Col5a2/Col5a3/Ptprc/Actb/Itga5/Tubb6/Msn/Actg1/Tuba1c/Dpysl3/Tuba1a/Tuba1b/Col6a2/Ncam1/Arpc1b/Enah/Lyn/Sdcbp/Arpc2/Itgb1/Tyrobp/Trem2/Fes/Sdc2/Col6a1/Tln1/Pfn1/Arpc5/Tubb2b/Rhoc/Actr3/Tubb2a/Vasp/Mmp9/Cxcr4/Plxnd1/Arpc4/Arhgef7/Sema4a/Col4a1/Arhgap35/Ezr/Dok2/Tubb3/Rhoa/Dock1/Plxna1/Evl/Grb10/Plxnc1/Mmp2/Vav2/St8sia2/Dok1/Pik3cd/Plxna2/Actr2/Arpc3/Itgb3/Ephb2/Cdk5r1/Pak2/Kif4/Csnk2…	73		mmu05203	mmu05203	Viral carcinogenesis	58/966	229/8994	2.09016e-10	4.06275e-09	2.6402e-09	Ccr5/Syk/H2-D1/Irf7/Cdk6/Ywhaz/Stat3/Actn1/Lyn/Creb3l1/Cdc20/H2bc3/Cdk1/H4c2/H4c4/Eif2ak2/Ywhah/H2bc8/H4c12/Irf9/H2bc15/H4c1/H2bc12/Casp8/Ccnd1/H4c11/H4c14/H2bc13/Ccna2/H4c6/Casp3/Rbpj/Rhoa/Ccnd2/Ccne1/H2bc7/Hdac1/Ltbr/Actn4/H4c18/H2bc9/Nras/Snd1/Nfkb2/Pik3cd/Ywhab/Ranbp1/Sp100/Bak1/H2-Q7/Atf6b/Pmaip1/Skp2/H2-K1/Rela/Creb5/H2bc11/H2-T24	58
R-MMU-9675108	R-MMU-9675108	Nervous system development	73/1144	257/8880	1.56e-11	9.07e-10	7.14e-10	Col3a1/Col5a1/Col5a2/Col5a3/Ptprc/Actb/Itga5/Tubb6/Msn/Actg1/Tuba1c/Dpysl3/Tuba1a/Tuba1b/Col6a2/Ncam1/Arpc1b/Enah/Lyn/Sdcbp/Arpc2/Itgb1/Tyrobp/Trem2/Fes/Sdc2/Col6a1/Tln1/Pfn1/Arpc5/Tubb2b/Rhoc/Actr3/Tubb2a/Vasp/Mmp9/Cxcr4/Plxnd1/Arpc4/Arhgef7/Sema4a/Col4a1/Arhgap35/Ezr/Dok2/Tubb3/Rhoa/Dock1/Plxna1/Evl/Grb10/Plxnc1/Mmp2/Vav2/St8sia2/Dok1/Pik3cd/Plxna2/Actr2/Arpc3/Itgb3/Ephb2/Cdk5r1/Pak2/Kif4/Csnk2…	73		mmu05034	mmu05034	Alcoholism	51/966	205/8994	5.12259e-09	9.37132e-08	6.09001e-08	H2ax/H3c3/Gnai2/H3c2/Creb3l1/H3f3b/Camkk2/H2bc3/H2ac4/H2ac15/H4c2/H2ac10/H4c4/H2bc8/H4c12/H2bc15/H4c1/H2bc12/H3c10/H4c11/H3c13/H4c14/H2bc13/H4c6/Gng2/H2ac13/H3c7/Slc29a3/H3c11/H3c1/Gnb1/H2bc7/Hdac1/H2ac6/H4c18/H2bc9/Nras/H2ac8/Gnb2/H3c6/Atf6b/Shc4/H2ac22/H2ac12/H2ac11/Fosb/Grin2d/H3c8/Creb5/H2bc11/Shc1	51
R-MMU-2029480	R-MMU-2029480	Fcgamma receptor (FCGR) dependent phagocytosis	33/1144	75/8880	2.47e-11	1.35e-09	1.07e-09	Actb/Nckap1l/Fcgr2b/Myh9/Syk/Actg1/Pld4/Myo5a/Fcgr1/Arpc1b/Fgr/Plcg2/Myo1c/Lyn/Arpc2/Vav1/Hck/Arpc5/Wipf1/Actr3/Fcgr4/Arpc4/Wasf2/Dock1/Prkcd/Abi1/Btk/Vav2/Baiap2/Actr2/Arpc3/Pld3/Cyfip1	33		mmu05163	mmu05163	Human cytomegalovirus infection	59/966	256/8994	7.20528e-09	1.24491e-07	8.09014e-08	Ccr5/Pdia3/H2-D1/B2m/Tnfrsf1a/Cdk6/Stat3/Gnai2/Il10ra/Sting1/Ccr1/Calr/Creb3l1/Ccl2/Il1r1/Adcy7/Ptk2b/Tap1/Cxcr2/Il1b/Rac2/Cxcr4/Casp8/Ccnd1/Ripk1/Il6ra/Plcb2/Casp3/Gng2/Ccl3/Rhoa/Pdgfra/Gnb1/E2f1/Myc/Il10rb/Nras/Bcar1/Akt1/Pik3cd/Cgas/Gnb2/Bak1/Itgb3/H2-Q7/Ptgs2/Ptger2/Atf6b/Arhgef1/Ccl12/Ikbkb/H2-K1/E2f2/Prkcb/Rela/Egfr/Creb5/Itgav/H2-T24	59
R-MMU-3214815	R-MMU-3214815	HDACs deacetylate histones	37/1144	91/8880	2.68e-11	1.39e-09	1.1e-09	H3c3/H3c2/H2bc3/H2ac4/H2ac15/H4c2/H2ac10/H4c4/H2bc8/H4c12/H2bc15/Chd3/H4c1/H2bc12/H3c10/H4c11/H3c13/H4c14/H2bc13/H4c6/H2ac13/H3c7/H3c11/H3c1/H2bc7/Hdac1/H2ac6/H4c18/H2bc9/H2ac8/H3c6/H2ac22/H2ac12/H2ac11/H3c8/Tbl1x/H2bc11	37		mmu05100	mmu05100	Bacterial invasion of epithelial cells	27/966	76/8994	7.72067e-09	1.26375e-07	8.21257e-08	Fn1/Actb/Itga5/Actg1/Cttn/Arpc1b/Septin9/Arpc2/Itgb1/Arpc5/Actr3/Cbl/Hcls1/Arpc4/Wasf2/Septin8/Rhoa/Clta/Dock1/Rhog/Bcar1/Pik3cd/Actr2/Arpc3/Shc4/Ilk/Shc1	27
R-MMU-5250913	R-MMU-5250913	Positive epigenetic regulation of rRNA expression	38/1144	96/8880	3.78e-11	1.71e-09	1.35e-09	Actb/H2ax/H3c3/Myo1c/H3c2/H3f3b/H2bc3/H2ac4/H2ac15/H4c2/H2ac10/H4c4/H2bc8/H4c12/H2bc15/H4c1/H2bc12/H3c10/H4c11/H3c13/H4c14/H2bc13/H4c6/H2ac13/H3c7/H3c11/H3c1/H2bc7/H2ac6/H4c18/H2bc9/H2ac8/H3c6/H2ac22/H2ac12/H2ac11/H3c8/H2bc11	38		mmu05417	mmu05417	Lipid and atherosclerosis	52/966	216/8994	1.21195e-08	1.88459e-07	1.22471e-07	Ncf1/Tnfrsf1a/Cyba/Irf7/Stat3/Lyn/Ncf4/Vav1/Ccl2/Cd14/Cxcl2/Ikbke/Apaf1/Irak4/Mmp9/Il1b/Hspa5/Abca1/Ncf2/Selp/Cybb/Casp8/Plcb2/Casp3/Pou2f2/Ccl3/Myd88/Rap1b/Hsp90b1/Tlr2/Rhoa/Tlr4/Ldlr/Cxcl3/Ero1a/Abcg1/Nras/Vav2/Akt1/Pik3cd/Cxcl1/Pycard/Vcam1/Olr1/Arhgef1/Nlrp3/Ccl12/Ikbkb/Rela/Icam1/Cd40/Tlr6	52
R-MMU-5250924	R-MMU-5250924	B-WICH complex positively regulates rRNA expression	38/1144	96/8880	3.78e-11	1.71e-09	1.35e-09	Actb/H2ax/H3c3/Myo1c/H3c2/H3f3b/H2bc3/H2ac4/H2ac15/H4c2/H2ac10/H4c4/H2bc8/H4c12/H2bc15/H4c1/H2bc12/H3c10/H4c11/H3c13/H4c14/H2bc13/H4c6/H2ac13/H3c7/H3c11/H3c1/H2bc7/H2ac6/H4c18/H2bc9/H2ac8/H3c6/H2ac22/H2ac12/H2ac11/H3c8/H2bc11	38		mmu04512	mmu04512	ECM-receptor interaction	29/966	88/8994	1.54422e-08	2.28691e-07	1.48617e-07	Tnc/Fn1/Col1a1/Cd44/Itga5/Col1a2/Thbs4/Thbs1/Col6a3/Spp1/Itga7/Col6a2/Thbs2/Itgb1/Col6a1/Itga4/Hmmr/Sdc1/Col4a1/Thbs3/Tnn/Cd47/Lamc2/Lamc1/Itgb3/Lamb1/Col4a2/Hspg2/Itgav	29
R-MMU-606279	R-MMU-606279	Deposition of new CENPA-containing nucleosomes at the centromere	34/1144	80/8880	3.99e-11	1.71e-09	1.35e-09	H2ax/A730008H23Rik/H2bc3/Cenpa/H2ac4/H2ac15/H4c2/H2ac10/H4c4/H2bc8/H4c12/H2bc15/H4c1/H2bc12/H4c11/H4c14/H2bc13/H4c6/H2ac13/Cenpt/Mis18bp1/H2bc7/H2ac6/H4c18/H2bc9/H2ac8/Cenpi/Cenpm/H2ac22/H2ac12/H2ac11/Npm1/Cenpc1/H2bc11	34		mmu04621	mmu04621	NOD-like receptor signaling pathway	51/966	213/8994	2.035e-08	2.87676e-07	1.86948e-07	Ctsb/Ifi204/Cyba/Irf7/Sting1/Oas2/Ccl2/Oas3/Pstpip1/Cxcl2/Ikbke/Irak4/Ifnar2/Il1b/Irf9/Ifnar1/Mefv/Txn1/Cybb/Casp8/Naip2/Ripk1/Rnasel/Plcb2/Trpv2/Stat2/Trpm2/Myd88/Birc3/Rhoa/Tlr4/Prkcd/Oas1a/Cxcl3/Nlrp1b/Naip6/Oas1g/Ripk3/Cxcl1/Pycard/P2rx7/Panx1/Gsdmd/Naip5/Aim2/Nlrp3/Ccl12/Ikbkb/Mcu/Rela/Trp53bp1	51
R-MMU-774815	R-MMU-774815	Nucleosome assembly	34/1144	80/8880	3.99e-11	1.71e-09	1.35e-09	H2ax/A730008H23Rik/H2bc3/Cenpa/H2ac4/H2ac15/H4c2/H2ac10/H4c4/H2bc8/H4c12/H2bc15/H4c1/H2bc12/H4c11/H4c14/H2bc13/H4c6/H2ac13/Cenpt/Mis18bp1/H2bc7/H2ac6/H4c18/H2bc9/H2ac8/Cenpi/Cenpm/H2ac22/H2ac12/H2ac11/Npm1/Cenpc1/H2bc11	34		mmu04061	mmu04061	Viral protein interaction with cytokine and cytokine receptor	30/966	95/8994	2.6554e-08	3.59056e-07	2.33335e-07	Csf1r/Ccr2/Ccl6/Ccl9/Pf4/Ccr5/Tnfrsf1b/Cxcl5/Tnfrsf1a/Cxcl14/Ccl7/Il10ra/Ccr1/Ccl2/Csf1/Cxcl2/Cx3cr1/Cxcr2/Ccl8/Il18rap/Cxcr4/Il6ra/Ppbp/Ccl3/Il2rg/Cxcl3/Ltbr/Il10rb/Cxcl1/Ccl12	30
R-MMU-9012999	R-MMU-9012999	RHO GTPase cycle	98/1144	400/8880	6.91e-11	2.84e-09	2.24e-09	Vim/Actb/Ckap4/Nckap1l/Dock2/Tpm4/Iqgap1/Actg1/Arhgap30/Arhgap45/Dock8/Ncf1/Gja1/Arap1/Tuba1b/Actc1/Cyba/Basp1/Iqgap2/Arhgdia/Ccdc88a/Anln/Actn1/Itgb1/Csk/Ncf4/Twf1/Vav1/Fmnl1/Rhoc/Racgap1/Iqgap3/Cit/Dbn1/Fgd2/Ect2/Tpm3/Gmip/Diaph3/Rac2/Ncf2/Arhgdib/Arhgap23/Lmnb1/Fnbp1/Arhgap11a/Plxnd1/Arhgap33/Arhgap9/Cybb/Ubxn11/Arhgef7/Ankfy1/Dock10/Arhgap35/Pcdh7/Epsti1/Wasf2/Prex1/Rhoa/Kif14/Dock1/Arhgap22/…	98		mmu05144	mmu05144	Malaria	22/966	57/8994	3.33569e-08	4.3225e-07	2.809e-07	Thbs4/Thbs1/Lrp1/Itgb2/Thbs2/Tgfb1/Sdc2/Ccl2/Tlr9/Sdc1/Il1b/Selp/Thbs3/Myd88/Tlr2/Tlr4/Itgal/Vcam1/Ccl12/Hgf/Icam1/Cd40	22
R-MMU-1650814	R-MMU-1650814	Collagen biosynthesis and modifying enzymes	28/1144	59/8880	8.95e-11	3.53e-09	2.78e-09	Col3a1/Col5a1/Col5a2/Col1a1/Col5a3/Serpinh1/Col8a1/Col1a2/Plod2/Col12a1/Bmp1/Col6a2/Pcolce/Col16a1/Col6a1/Col14a1/Col18a1/Col15a1/P4hb/Plod3/P3h1/Adamts2/Ppib/Col4a1/Col27a1/Crtap/P3h3/Col4a2	28		mmu05146	mmu05146	Amoebiasis	32/966	107/8994	3.95459e-08	4.91951e-07	3.19697e-07	Col3a1/Fn1/Col1a1/Col1a2/Arg1/Itgb2/Itgam/Actn1/Tgfb1/Rab7b/Il1r1/Cd14/Cxcl2/Il1b/Col4a1/Plcb2/Casp3/Tlr2/Tlr4/Cxcl3/Actn4/Lamc2/Pik3cd/Cxcl1/Lamc1/Rab5c/Lamb1/Hspb1/Col4a2/Prkcb/Rela/Gnal	32
R-MMU-202733	R-MMU-202733	Cell surface interactions at the vascular wall	40/1144	108/8880	1.31e-10	4.82e-09	3.79e-09	Fn1/Col1a1/Cd44/Sirpa/Itga5/Col1a2/Sdc3/Pf4/Cd74/Inpp5d/Itgb2/Fcer1g/Cd84/Ppia/Lyn/Itgb1/Tgfb1/Sdc2/Ptpn6/Itga4/Thbd/Cd48/Slc7a5/Sdc1/Selp/Sell/Slc7a11/Angpt2/Dok2/Pros1/Cd47/Slc7a7/Itgax/Itgb3/Slc7a8/Olr1/Gm5150/Mertk/Itgav/Shc1	40		mmu04110	mmu04110	Cell cycle	35/966	125/8994	5.87579e-08	7.02835e-07	4.56742e-07	Cdk6/Ywhaz/Tgfb1/Mcm6/Cdc20/Cdk1/Plk1/Ywhah/Espl1/Mcm3/E2f4/Bub1/Ccnd1/Ccnb1/Bub1b/Ccna2/Mcm4/Mcm5/Mad2l1/Ccnb2/Dbf4/Cdc25b/Ttk/Ccnd2/Ccne1/Pcna/Hdac1/Mcm2/E2f1/Myc/Ywhab/Gadd45g/Skp2/Cdc6/E2f2	35
R-MMU-2559586	R-MMU-2559586	DNA Damage/Telomere Stress Induced Senescence	35/1144	87/8880	1.32e-10	4.82e-09	3.79e-09	H2ax/Hmga1/H1f3/H1f1/H1f5/H2bc3/H2ac4/H2ac15/H4c2/H2ac10/H4c4/H2bc8/H4c12/H2bc15/H4c1/Lmnb1/H2bc12/H4c11/H4c14/H2bc13/Ccna2/H4c6/H2ac13/Hmga2/Ccne1/H2bc7/H2ac6/H4c18/H2bc9/H2ac8/H2ac22/H2ac12/Cabin1/H2ac11/H2bc11	35		mmu04151	mmu04151	PI3K-Akt signaling pathway	72/966	359/8994	8.08855e-08	9.31681e-07	6.05459e-07	Tnc/Fn1/Col1a1/Csf1r/Il4ra/Itga5/Col1a2/Thbs4/Thbs1/Col6a3/Spp1/Syk/Itga7/Col6a2/Csf3r/Cdk6/Thbs2/Ywhaz/Pik3cg/Pik3ap1/Itgb1/Pik3r5/Creb3l1/Csf1/Col6a1/Itga4/Ywhah/Ifnar2/Ifnar1/Ccnd1/Il6ra/Col4a1/Osmr/Thbs3/Gng2/Tnn/Angpt2/Hsp90b1/Tlr2/Tlr4/Il2rg/Igf2/Ccnd2/F2r/Pdgfra/Ccne1/Gnb1/Myc/Il7r/Lamc2/Nras/Brca1/Akt1/Pik3cd/Lamc1/Ywhab/Pdgfc/Gnb2/Rps6/Itgb3/Atf6b/Igf1r/Ikbkb/Lamb1/Mcl1/Col4a2/Rela/Hgf/E…	72
R-MMU-5663220	R-MMU-5663220	RHO GTPases Activate Formins	45/1144	132/8880	2.27e-10	7.99e-09	6.29e-09	Actb/Tubb6/Actg1/Tuba1c/Tuba1a/Tuba1b/Cenpe/Cenpf/Cdc20/Pfn1/Fmnl1/Tubb2b/Rhoc/Cenpa/Incenp/Plk1/Tubb2a/Aurkb/Diaph3/Bub1/Nuf2/Bub1b/Zwint/Cenpt/Mad2l1/Cdca8/Tubb3/Spc25/Birc5/Rhoa/Ercc6l/Srgap2/Mapre1/Sgo2a/Diaph2/Evl/Ndc80/Zwilch/Dynll1/Kif2c/Cenpi/Cenpm/Cenpc1/Tubb4b/Dync1i2	45		mmu05162	mmu05162	Measles	38/966	146/8994	1.33587e-07	1.48376e-06	9.64233e-07	Fcgr2b/Msn/Irf7/Cdk6/Stat3/Mx1/Oas2/Oas3/Tlr7/Tlr9/Ikbke/Eif2ak2/Apaf1/Irak4/Ifnar2/Il1b/Irf9/Ifnar1/Casp8/Ccnd1/Ddx58/Adar/Stat2/Casp3/Myd88/Tlr2/Tlr4/Il2rg/Oas1a/Ccnd2/Ccne1/Oas1g/Akt1/Pik3cd/Bak1/Csnk2a2/Ikbkb/Rela	38
R-MMU-2559582	R-MMU-2559582	Senescence-Associated Secretory Phenotype (SASP)	39/1144	107/8880	3.87e-10	1.32e-08	1.04e-08	H2ax/Cdk6/H3c3/H3c2/H3f3b/H2bc3/H2ac4/H2ac15/H4c2/H2ac10/H4c4/H2bc8/H4c12/H2bc15/H4c1/H2bc12/H3c10/H4c11/H3c13/H4c14/H2bc13/Ccna2/H4c6/H2ac13/H3c7/H3c11/H3c1/H2bc7/H2ac6/H4c18/H2bc9/H2ac8/H3c6/H2ac22/H2ac12/H2ac11/Rps6ka1/H3c8/H2bc11	39		mmu04668	mmu04668	TNF signaling pathway	32/966	113/8994	1.62712e-07	1.74494e-06	1.13396e-06	Socs3/Mmp14/Tnfrsf1b/Cxcl5/Tnfrsf1a/Junb/Creb3l1/Ccl2/Csf1/Bcl3/Cxcl2/Mmp9/Il1b/Casp8/Ripk1/Casp3/Birc3/Cxcl3/Akt1/Ripk3/Pik3cd/Cxcl1/Vcam1/Ptgs2/Atf6b/Gm5431/Ccl12/Ikbkb/Rela/Icam1/Creb5/Mlkl	32
R-MMU-2029482	R-MMU-2029482	Regulation of actin dynamics for phagocytic cup formation	26/1144	55/8880	4.71e-10	1.53e-08	1.2e-08	Actb/Nckap1l/Fcgr2b/Myh9/Syk/Actg1/Myo5a/Fcgr1/Arpc1b/Myo1c/Arpc2/Vav1/Arpc5/Wipf1/Actr3/Fcgr4/Arpc4/Wasf2/Dock1/Abi1/Btk/Vav2/Baiap2/Actr2/Arpc3/Cyfip1	26		mmu05160	mmu05160	Hepatitis C	41/966	165/8994	1.71535e-07	1.77824e-06	1.1556e-06	Socs3/Tnfrsf1a/Irf7/Cdk6/Ywhaz/Stat3/Mx1/Oas2/Oas3/Ikbke/Eif2ak2/Apaf1/Ywhah/Ifnar2/Irf9/Ifnar1/Casp8/Ccnd1/Ripk1/Ddx58/Rnasel/Stat2/Casp3/Oas1a/Ldlr/Rsad2/E2f1/Myc/Oas1g/Nras/Akt1/Pik3cd/Ywhab/Bak1/Ifit1/Ikbkb/E2f2/Rela/Egfr/Scarb1/Cldn2	41
R-MMU-9018519	R-MMU-9018519	Estrogen-dependent gene expression	42/1144	121/8880	4.8e-10	1.53e-08	1.2e-08	H2ax/H3c3/H3c2/H3f3b/H2bc3/H2ac4/H2ac15/H4c2/H2ac10/H4c4/H2bc8/H4c12/H2bc15/H4c1/H2bc12/Tle3/H3c10/H4c11/H3c13/H4c14/H2bc13/H4c6/H2ac13/H3c7/H3c11/H3c1/H2bc7/Hdac1/H2ac6/Myc/H4c18/H2bc9/H2ac8/H3c6/Cited1/H2ac22/H2ac12/H2ac11/Polr2a/H3c8/Zfp217/H2bc11	42		mmu05152	mmu05152	Tuberculosis	43/966	180/8994	2.83323e-07	2.77633e-06	1.80421e-06	Mrc1/Ctss/Fcgr2b/Cd74/Syk/H2-Aa/Fcgr3/H2-Ab1/Itgb2/Coro1a/Fcer1g/Itgam/H2-Eb1/Mrc2/Tnfrsf1a/Fcgr1/Tgfb1/Il10ra/Tcirg1/Tlr9/Tlr1/Cd14/Fcgr4/Apaf1/Irak4/Il1b/Casp8/Casp3/Myd88/Clec7a/Tlr2/Rhoa/Tlr4/Lsp1/Il10rb/Akt1/Itgax/Clec4e/Rab5c/Rela/Ciita/Tlr6/H2-DMa	43
R-MMU-73772	R-MMU-73772	RNA Polymerase I Promoter Escape	36/1144	95/8880	5.26e-10	1.62e-08	1.28e-08	H2ax/H3c3/H3c2/H3f3b/H2bc3/H2ac4/H2ac15/H4c2/H2ac10/H4c4/H2bc8/H4c12/H2bc15/H4c1/H2bc12/H3c10/H4c11/H3c13/H4c14/H2bc13/H4c6/H2ac13/H3c7/H3c11/H3c1/H2bc7/H2ac6/H4c18/H2bc9/H2ac8/H3c6/H2ac22/H2ac12/H2ac11/H3c8/H2bc11	36		mmu05145	mmu05145	Toxoplasmosis	31/966	110/8994	2.85667e-07	2.77633e-06	1.80421e-06	Ccr5/H2-Aa/H2-Ab1/H2-Eb1/Tnfrsf1a/Pik3cg/Stat3/Itgb1/Tgfb1/Gnai2/Pik3r5/Il10ra/Irak4/Casp8/Casp3/Myd88/Birc3/Tlr2/Tlr4/Ldlr/Il10rb/Lamc2/Akt1/Lamc1/Irgm2/Ikbkb/Lamb1/Rela/Ciita/Cd40/H2-DMa	31
R-MMU-73886	R-MMU-73886	Chromosome Maintenance	43/1144	127/8880	7.31e-10	2.19e-08	1.72e-08	H2ax/A730008H23Rik/H2bc3/Cenpa/Pold4/H2ac4/H2ac15/H4c2/H2ac10/H4c4/H2bc8/H4c12/H2bc15/H4c1/H2bc12/H4c11/H4c14/H2bc13/Ccna2/H4c6/H2ac13/Cenpt/Mis18bp1/Pcna/Lig1/H2bc7/H2ac6/H4c18/H2bc9/H2ac8/Cenpi/Cenpm/Dna2/Pola1/Pif1/H2ac22/H2ac12/H2ac11/Npm1/Prim2/Cenpc1/Chtf8/H2bc11	43		mmu04064	mmu04064	NF-kappa B signaling pathway	30/966	105/8994	3.1962e-07	3.01217e-06	1.95748e-06	Syk/Card14/Tnfrsf1a/Tnfrsf11a/Plcg2/Lyn/Il1r1/Cd14/Cxcl2/Irak4/Il1b/Ripk1/Ddx58/Myd88/Birc3/Tlr4/Cxcl3/Ltbr/Btk/Nfkb2/Cxcl1/Vcam1/Ptgs2/Csnk2a2/Ikbkb/Gadd45g/Prkcb/Rela/Icam1/Cd40	30
R-MMU-212165	R-MMU-212165	Epigenetic regulation of gene expression	40/1144	114/8880	8.63e-10	2.4e-08	1.89e-08	Actb/H2ax/H3c3/Myo1c/H3c2/H3f3b/H2bc3/Dnmt1/H2ac4/H2ac15/H4c2/H2ac10/H4c4/H2bc8/H4c12/H2bc15/H4c1/H2bc12/H3c10/H4c11/H3c13/H4c14/H2bc13/H4c6/H2ac13/H3c7/H3c11/H3c1/H2bc7/H2ac6/H4c18/H2bc9/H2ac8/H3c6/H2ac22/H2ac12/H2ac11/H3c8/Ezh2/H2bc11	40		mmu04933	mmu04933	AGE-RAGE signaling pathway in diabetic complications	29/966	101/8994	4.47357e-07	4.092e-06	2.65921e-06	Col3a1/Fn1/Col1a1/Serpine1/Col1a2/Stat3/Plcg2/Tgfb1/Ccl2/Tgfbr2/Thbd/Il1b/Cybb/Ccnd1/Col4a1/Plcb2/Casp3/Prkcd/Nras/Mmp2/Akt1/Pik3cd/Vcam1/Ccl12/Col4a2/Prkcb/Rela/Icam1/Pim1	29
R-MMU-2559580	R-MMU-2559580	Oxidative Stress Induced Senescence	40/1144	114/8880	8.63e-10	2.4e-08	1.89e-08	H2ax/Cdk6/H3c3/H3c2/Map4k4/H3f3b/H2bc3/H2ac4/H2ac15/H4c2/H2ac10/H4c4/H2bc8/H4c12/H2bc15/H4c1/Txn1/H2bc12/H3c10/H4c11/H3c13/H4c14/H2bc13/H4c6/H2ac13/H3c7/H3c11/H3c1/H2bc7/H2ac6/H4c18/H2bc9/H2ac8/H3c6/H2ac22/H2ac12/H2ac11/H3c8/Ezh2/H2bc11	40		mmu04611	mmu04611	Platelet activation	33/966	124/8994	5.1246e-07	4.55358e-06	2.95917e-06	Col3a1/Col1a1/Actb/Col1a2/Syk/Actg1/Apbb1ip/Fcer1g/Pik3cg/Plcg2/Lcp2/Lyn/Itgb1/Gnai2/Pik3r5/Tln1/Tbxas1/Adcy7/Fermt3/Vasp/Myl12a/Plcb2/Arhgap35/Rap1b/Rhoa/P2ry12/F2r/Pla2g4a/Btk/Akt1/Pik3cd/Itgb3/Arhgef1	33
R-MMU-110330	R-MMU-110330	Recognition and association of DNA glycosylase with site containing an affected purine	27/1144	60/8880	8.74e-10	2.4e-08	1.89e-08	H2ax/H2bc3/H2ac4/H2ac15/H4c2/H2ac10/H4c4/H2bc8/H4c12/H2bc15/H4c1/H2bc12/H4c11/H4c14/H2bc13/H4c6/H2ac13/Neil3/H2bc7/H2ac6/H4c18/H2bc9/H2ac8/H2ac22/H2ac12/H2ac11/H2bc11	27		mmu05167	mmu05167	Kaposi sarcoma-associated herpesvirus infection	49/966	224/8994	7.40373e-07	6.396e-06	4.15648e-06	Ccr5/Syk/H2-D1/Hif1a/Tnfrsf1a/Irf7/Cdk6/Pik3cg/Stat3/Plcg2/Lyn/Pik3r5/Ccr1/Hck/Cxcl2/Ikbke/Zfp36/Eif2ak2/Ifnar2/Irf9/Ifnar1/Casp8/Ccnd1/Stat2/Casp3/Gng2/Angpt2/Prex1/Gnb1/Cxcl3/Cd200r1/E2f1/Myc/Nras/Akt1/Pik3cd/Cxcl1/Cd86/Gnb2/Bak1/H2-Q7/Ptgs2/Ikbkb/Rcan1/H2-K1/E2f2/Rela/Icam1/H2-T24	49
R-MMU-5578749	R-MMU-5578749	Transcriptional regulation by small RNAs	39/1144	111/8880	1.34e-09	3.58e-08	2.82e-08	H2ax/H3c3/H3c2/H3f3b/H2bc3/H2ac4/H2ac15/H4c2/H2ac10/H4c4/H2bc8/H4c12/H2bc15/H4c1/H2bc12/H3c10/H4c11/H3c13/H4c14/H2bc13/H4c6/H2ac13/H3c7/H3c11/H3c1/Nup93/H2bc7/H2ac6/H4c18/H2bc9/H2ac8/H3c6/H2ac22/H2ac12/H2ac11/Nup50/Polr2a/H3c8/H2bc11	39		mmu05222	mmu05222	Small cell lung cancer	27/966	93/8994	8.73651e-07	7.34339e-06	4.77215e-06	Fn1/Cdk6/Itgb1/Apaf1/Ccnd1/Col4a1/Casp3/Birc3/Ccne1/E2f1/Myc/Lamc2/Akt1/Pik3cd/Lamc1/Bak1/Cks2/Ptgs2/Ikbkb/Gadd45g/Lamb1/Skp2/E2f2/Col4a2/Rela/Cks1b/Itgav	27
R-MMU-110331	R-MMU-110331	Cleavage of the damaged purine	27/1144	62/8880	2.14e-09	5.43e-08	4.27e-08	H2ax/H2bc3/H2ac4/H2ac15/H4c2/H2ac10/H4c4/H2bc8/H4c12/H2bc15/H4c1/H2bc12/H4c11/H4c14/H2bc13/H4c6/H2ac13/Neil3/H2bc7/H2ac6/H4c18/H2bc9/H2ac8/H2ac22/H2ac12/H2ac11/H2bc11	27		mmu04060	mmu04060	Cytokine-cytokine receptor interaction	59/966	292/8994	9.59129e-07	7.84972e-06	5.10119e-06	Csf1r/Il4ra/Ccr2/Ccl6/Ccl9/Pf4/Ccr5/Csf2rb/Tnfrsf1b/Csf3r/Cxcl5/Tnfrsf1a/Il13ra1/Tnfrsf11a/Cxcl14/Ccl7/Csf2ra/Tgfb1/Il10ra/Il17ra/Ccr1/Csf2rb2/Ccl2/Csf1/Il1rl1/Tgfbr2/Il1r1/Il21r/Cxcl2/Cxcl16/Cx3cr1/Ifnar2/Cxcr2/Il1b/Ccl8/Ifnar1/Il18rap/Il1rn/Cxcr4/Il6ra/Ppbp/Osmr/Ccl3/Il2rg/Cxcl3/Ltbr/Il7r/Il10rb/Cxcl1/Tnfrsf12a/Il33/Tnfrsf13b/Ccl12/Il1rl2/Il17rc/Clcf1/Cd40/Gdf3/Tnfsf9	59
R-MMU-73927	R-MMU-73927	Depurination	27/1144	62/8880	2.14e-09	5.43e-08	4.27e-08	H2ax/H2bc3/H2ac4/H2ac15/H4c2/H2ac10/H4c4/H2bc8/H4c12/H2bc15/H4c1/H2bc12/H4c11/H4c14/H2bc13/H4c6/H2ac13/Neil3/H2bc7/H2ac6/H4c18/H2bc9/H2ac8/H2ac22/H2ac12/H2ac11/H2bc11	27		mmu05171	mmu05171	Coronavirus disease - COVID-19	52/966	247/8994	1.17914e-06	9.40286e-06	6.11051e-06	C3ar1/C1qb/F13a1/Syk/C1qa/C5ar1/C1qc/Tnfrsf1a/Rpl3/Stat3/Plcg2/Mx1/Sting1/Oas2/Ccl2/Oas3/Tlr7/Ikbke/Eif2ak2/Irak4/Ifnar2/Il1b/Irf9/Ifnar1/Selp/Cybb/Il6ra/Ddx58/Adar/Stat2/Myd88/Tlr2/Rpl41/Tlr4/Oas1a/Rpsa/Rps26/Oas1g/Rpl10a/Tlr8/Pik3cd/Cgas/Rps6/Rps12/Nlrp3/Ccl12/Ikbkb/Isg15/Prkcb/Rela/Rpl29/Egfr	52
R-MMU-9670095	R-MMU-9670095	Inhibition of DNA recombination at telomere	26/1144	60/8880	4.85e-09	1.18e-07	9.31e-08	H2ax/H2bc3/H2ac4/H2ac15/H4c2/H2ac10/H4c4/H2bc8/H4c12/H2bc15/H4c1/H2bc12/H4c11/H4c14/H2bc13/H4c6/H2ac13/H2bc7/H2ac6/H4c18/H2bc9/H2ac8/H2ac22/H2ac12/H2ac11/H2bc11	26		mmu04142	mmu04142	Lysosome	34/966	135/8994	1.38544e-06	1.07718e-05	7.00012e-06	Lgmn/Ctss/Cd68/Laptm5/Ctsb/Ctsh/Litaf/Ctsc/Man2b1/Slc11a1/Gusb/Tcirg1/Sgsh/Npc2/Lipa/Cd63/Gns/Ctsz/Ctsl/Gm2a/Ap1b1/Ppt1/Galc/Dmxl2/Clta/Pla2g15/Hexb/Ap1s1/Gba/Asah1/Galns/M6pr/Napsa/Ctsa	34
R-MMU-3214858	R-MMU-3214858	RMTs methylate histone arginines	29/1144	72/8880	4.93e-09	1.18e-07	9.31e-08	H3c3/H3c2/H2ac4/H2ac15/H4c2/H2ac10/H4c4/H4c12/H4c1/Ccnd1/H3c10/H4c11/H3c13/H4c14/H4c6/H2ac13/H3c7/H3c11/H3c1/H2ac6/H4c18/H2ac8/H3c6/Smarcd2/H2ac22/H2ac12/Smarcc1/H2ac11/H3c8	29		mmu05166	mmu05166	Human T-cell leukemia virus 1 infection	52/966	250/8994	1.72926e-06	1.3117e-05	8.5242e-06	H2-Aa/H2-Ab1/Itgb2/H2-D1/B2m/H2-Eb1/Tnfrsf1a/Tgfb1/Calr/Creb3l1/Cdc20/Tln1/Tgfbr2/Il1r1/Adcy7/Zfp36/Espl1/Ccnd1/Tspo/Bub1b/Ccna2/Slc2a1/Mad2l1/Ccnb2/Il2rg/Ccnd2/Ccne1/Ltbr/E2f1/Itgal/Myc/Nras/Akt1/Nfkb2/Pik3cd/Ranbp1/H2-Q7/Slc25a5/Atf6b/Spi1/Canx/Map3k1/Ikbkb/H2-K1/E2f2/Rela/Fosl1/Icam1/Cd40/Creb5/H2-T24/H2-DMa	52
R-MMU-73854	R-MMU-73854	RNA Polymerase I Promoter Clearance	38/1144	111/8880	5.03e-09	1.18e-07	9.31e-08	H2ax/H3c3/H3c2/H3f3b/H2bc3/H2ac4/H2ac15/H4c2/H2ac10/H4c4/H2bc8/H4c12/H2bc15/Chd3/H4c1/H2bc12/H3c10/H4c11/H3c13/H4c14/H2bc13/H4c6/H2ac13/H3c7/H3c11/H3c1/H2bc7/Hdac1/H2ac6/H4c18/H2bc9/H2ac8/H3c6/H2ac22/H2ac12/H2ac11/H3c8/H2bc11	38		mmu05134	mmu05134	Legionellosis	20/966	61/8994	2.89767e-06	2.14565e-05	1.39437e-05	Eef1a1/Itgb2/Itgam/Cd14/Cxcl2/Apaf1/Il1b/Casp8/Naip2/Casp3/Myd88/Tlr2/Tlr4/Cxcl3/Naip6/Nfkb2/Cxcl1/Pycard/Naip5/Rela	20
R-MMU-68875	R-MMU-68875	Mitotic Prophase	40/1144	121/8880	6.31e-09	1.45e-07	1.14e-07	Lmna/H2ax/Ncapg2/H2bc3/Cdk1/H2ac4/Smc2/H2ac15/H4c2/H2ac10/Plk1/H4c4/H2bc8/H4c12/H2bc15/H4c1/Lmnb1/H2bc12/Ccnb1/H4c11/Smc4/H4c14/H2bc13/H4c6/H2ac13/Ccnb2/Lpin2/Nup93/H2bc7/H2ac6/H4c18/H2bc9/H2ac8/H2ac22/H2ac12/H2ac11/Prkcb/Nup50/Mastl/H2bc11	40		mmu04210	mmu04210	Apoptosis	33/966	136/8994	4.75257e-06	3.43733e-05	2.23377e-05	Ctss/Actb/Ctsb/Lmna/Ctsh/Actg1/Tuba1c/Ctsc/Tuba1a/Csf2rb/Tuba1b/Tnfrsf1a/Csf2rb2/Apaf1/Ctsz/Ctsl/Lmnb1/Casp8/Ripk1/Casp3/Capn2/Birc3/Birc5/Nras/Akt1/Pik3cd/Bak1/Lmnb2/Pmaip1/Ikbkb/Gadd45g/Mcl1/Rela	33
R-MMU-73864	R-MMU-73864	RNA Polymerase I Transcription	38/1144	112/8880	6.69e-09	1.5e-07	1.18e-07	H2ax/H3c3/H3c2/H3f3b/H2bc3/H2ac4/H2ac15/H4c2/H2ac10/H4c4/H2bc8/H4c12/H2bc15/Chd3/H4c1/H2bc12/H3c10/H4c11/H3c13/H4c14/H2bc13/H4c6/H2ac13/H3c7/H3c11/H3c1/H2bc7/Hdac1/H2ac6/H4c18/H2bc9/H2ac8/H3c6/H2ac22/H2ac12/H2ac11/H3c8/H2bc11	38		mmu04015	mmu04015	Rap1 signaling pathway	45/966	214/8994	6.37608e-06	4.50673e-05	2.92873e-05	Csf1r/Actb/Thbs1/Fyb/Actg1/Itgb2/Apbb1ip/Itgam/Lcp2/Enah/Itgb1/Gnai2/Vav1/Csf1/Tln1/Pfn1/Adcy7/Tiam1/Vasp/Rac2/Plcb2/Rgs14/Rap1b/Angpt2/Rhoa/Ralb/F2r/Pdgfra/Itgal/Evl/Nras/Bcar1/Vav2/Akt1/Pik3cd/Pdgfc/Sipa1/Itgb3/Igf1r/Prkcb/Hgf/Rassf5/Egfr/Sipa1l3/Fgfr4	45
R-MMU-8939211	R-MMU-8939211	ESR-mediated signaling	54/1144	190/8880	7.16e-09	1.57e-07	1.24e-07	H2ax/H3c3/Gnai2/H3c2/H3f3b/H2bc3/H2ac4/H2ac15/H4c2/H2ac10/H4c4/H2bc8/H4c12/Mmp9/H2bc15/H4c1/H2bc12/Tle3/H3c10/H4c11/H3c13/H4c14/H2bc13/H4c6/Gng2/H2ac13/H3c7/H3c11/H3c1/Gnb1/H2bc7/Hdac1/H2ac6/Myc/H4c18/H2bc9/Mmp2/Akt1/H2ac8/Gnb2/H3c6/Cited1/Igf1r/H2ac22/H2ac12/Hspb1/H2ac11/Epgn/Polr2a/H3c8/Zfp217/Egfr/H2bc11/Shc1	54		mmu05161	mmu05161	Hepatitis B	37/966	163/8994	6.8756e-06	4.7518e-05	3.08799e-05	Irf7/Ywhaz/Stat3/Tgfb1/Creb3l1/Tgfbr2/Ikbke/Ptk2b/Apaf1/Irak4/Mmp9/Ifnar1/Casp8/Ddx58/Ccna2/Stat2/Casp3/Myd88/Tlr2/Birc5/Tlr4/Ccne1/Pcna/E2f1/Myc/Nras/Akt1/Pik3cd/Ywhab/Atf6b/Map3k1/Ikbkb/E2f2/Prkcb/Rela/Hspg2/Creb5	37
R-MMU-2559583	R-MMU-2559583	Cellular Senescence	51/1144	175/8880	7.46e-09	1.6e-07	1.26e-07	H2ax/Cdk6/Hmga1/H1f3/H3c3/H1f1/H1f5/H3c2/Map4k4/H3f3b/H2bc3/H2ac4/H2ac15/H4c2/H2ac10/H4c4/H2bc8/H4c12/H2bc15/H4c1/Lmnb1/Txn1/H2bc12/H3c10/H4c11/H3c13/H4c14/H2bc13/Ccna2/H4c6/H2ac13/H3c7/H3c11/Hmga2/H3c1/Erf/Ccne1/H2bc7/H2ac6/H4c18/H2bc9/H2ac8/H3c6/H2ac22/H2ac12/Cabin1/H2ac11/Rps6ka1/H3c8/Ezh2/H2bc11	51		mmu05221	mmu05221	Acute myeloid leukemia	21/966	70/8994	8.07816e-06	5.46154e-05	3.54921e-05	Runx1/Csf1r/Itgam/Fcgr1/Stat3/Cebpa/Cd14/Pml/Ccnd1/Rara/Ccna2/Dusp6/Myc/Nras/Akt1/Pik3cd/Spi1/Ikbkb/Rela/Pim1/Jup	21
R-MMU-2500257	R-MMU-2500257	Resolution of Sister Chromatid Cohesion	39/1144	118/8880	9.83e-09	2.06e-07	1.62e-07	Tubb6/Tuba1c/Tuba1a/Tuba1b/Cenpe/Cenpf/Cdc20/Tubb2b/Cenpa/Cdk1/Incenp/Plk1/Tubb2a/Aurkb/Bub1/Ccnb1/Nuf2/Bub1b/Zwint/Cenpt/Mad2l1/Cdca8/Ccnb2/Tubb3/Spc25/Birc5/Ercc6l/Mapre1/Sgo2a/Ndc80/Zwilch/Dynll1/Kif2c/Cenpi/Cenpm/Cenpc1/Cdca5/Tubb4b/Dync1i2	39		mmu04662	mmu04662	B cell receptor signaling pathway	23/966	81/8994	8.43868e-06	5.58389e-05	3.62873e-05	Fcgr2b/Syk/Inpp5d/Pirb/Plcg2/Lyn/Pik3ap1/Vav1/Ptpn6/Rac2/Nfkbie/Btk/Nras/Vav2/Akt1/Pik3cd/Pira6/Ikbkb/Lilra6/Prkcb/Rela/Ifitm1/Inppl1	23
R-MMU-9006931	R-MMU-9006931	Signaling by Nuclear Receptors	63/1144	239/8880	1.03e-08	2.13e-07	1.67e-07	Aldh1a2/H2ax/H3c3/Gnai2/H3c2/H3f3b/H2bc3/H2ac4/H2ac15/H4c2/H2ac10/H4c4/H2bc8/H4c12/Mmp9/Abca1/H2bc15/H4c1/H2bc12/Tle3/H3c10/H4c11/H3c13/H4c14/H2bc13/Rara/H4c6/Gng2/H2ac13/H3c7/H3c11/H3c1/Fabp5/Gnb1/H2bc7/Hdac1/H2ac6/Myc/H4c18/H2bc9/Mmp2/Akt1/H2ac8/Cpt1a/Gnb2/H3c6/Cited1/Igf1r/Aldh1a3/H2ac22/H2ac12/Hspb1/H2ac11/Epgn/Pdk3/Dhrs9/Polr2a/H3c8/Zfp217/Egfr/Tbl1x/H2bc11/Shc1	63		mmu05323	mmu05323	Rheumatoid arthritis	24/966	87/8994	9.32449e-06	6.04149e-05	3.9261e-05	H2-Aa/H2-Ab1/Itgb2/H2-Eb1/Cxcl5/Tnfrsf11a/Tgfb1/Ccl2/Csf1/Tcirg1/Cxcl2/Il1b/Ctsl/Ccl3/Tlr2/Tlr4/Cxcl3/Itgal/Cxcl1/Cd86/Atp6v1a/Ccl12/Icam1/H2-DMa	24
R-MMU-157579	R-MMU-157579	Telomere Maintenance	35/1144	100/8880	1.06e-08	2.13e-07	1.67e-07	H2ax/H2bc3/Pold4/H2ac4/H2ac15/H4c2/H2ac10/H4c4/H2bc8/H4c12/H2bc15/H4c1/H2bc12/H4c11/H4c14/H2bc13/Ccna2/H4c6/H2ac13/Pcna/Lig1/H2bc7/H2ac6/H4c18/H2bc9/H2ac8/Dna2/Pola1/Pif1/H2ac22/H2ac12/H2ac11/Prim2/Chtf8/H2bc11	35		mmu04144	mmu04144	Endocytosis	53/966	272/8994	1.03916e-05	6.5955e-05	4.28613e-05	Dab2/Cyth4/Ccr5/H2-D1/Arap1/Iqsec3/Arpc1b/Arrb2/Arpc2/Arf4/Rab31/Arf6/Arpc5/Wipf1/Tgfbr2/Ehd1/Ehd4/Actr3/Psd4/Cbl/Cxcr2/Spg21/Pml/Snx1/Folr2/Cxcr4/Arpc4/Arf3/Capza1/Rab11fip5/Rhoa/Il2rg/Snx2/Grk6/Clta/Pdgfra/Ldlr/Arrb1/Asap3/Actr2/Rab5c/Rab11fip1/Arpc3/Rab8a/H2-Q7/Pdcd6ip/Igf1r/Ap2m1/H2-K1/Asap1/Egfr/H2-T24/Fgfr4	53
R-MMU-216083	R-MMU-216083	Integrin cell surface interactions	28/1144	70/8880	1.09e-08	2.15e-07	1.69e-07	Tnc/Col3a1/Col5a1/Fn1/Col5a2/Col1a1/Col5a3/Cd44/Fbn1/Col8a1/Itga5/Col1a2/Spp1/Itgb2/Col6a2/Itgb1/Col16a1/Col6a1/Itga4/Col18a1/Col4a1/Cd47/Itgax/Itgb3/Col4a2/Hspg2/Icam1/Itgav	28		mmu04530	mmu04530	Tight junction	37/966	167/8994	1.23679e-05	7.69285e-05	4.99925e-05	Runx1/Actb/Myh9/Msn/Actg1/Tuba1c/Tuba1a/Cttn/Tuba1b/Arpc1b/Actn1/Arpc2/Itgb1/Myl6b/Arpc5/Rab8b/Cacna1d/Actr3/Tiam1/Vasp/Hcls1/Myl12a/Was/Ccnd1/Arpc4/Ezr/Rhoa/Pcna/Actn4/Tjp2/Actr2/Arpc3/Rab8a/Amotl2/Map3k1/Marveld2/Cldn2	37
R-MMU-211000	R-MMU-211000	Gene Silencing by RNA	39/1144	119/8880	1.28e-08	2.48e-07	1.96e-07	H2ax/H3c3/H3c2/H3f3b/H2bc3/H2ac4/H2ac15/H4c2/H2ac10/H4c4/H2bc8/H4c12/H2bc15/H4c1/H2bc12/H3c10/H4c11/H3c13/H4c14/H2bc13/H4c6/H2ac13/H3c7/H3c11/H3c1/Nup93/H2bc7/H2ac6/H4c18/H2bc9/H2ac8/H3c6/H2ac22/H2ac12/H2ac11/Nup50/Polr2a/H3c8/H2bc11	39		mmu05165	mmu05165	Human papillomavirus infection	65/966	362/8994	1.77721e-05	0.000108375	7.04281e-05	Tnc/Fn1/Col1a1/Itga5/Col1a2/Thbs4/Thbs1/Col6a3/Spp1/Itga7/H2-D1/Col6a2/Oasl2/Tnfrsf1a/Cdk6/Thbs2/Mx1/Itgb1/Creb3l1/Col6a1/Notch2/Tcirg1/Itga4/Ikbke/Eif2ak2/Ifnar2/Irf9/Ifnar1/Casp8/Ccnd1/Col4a1/Ccna2/Stat2/Casp3/Thbs3/Tnn/Oasl1/Rbpj/Ccnd2/Ccne1/Hdac1/E2f1/Lamc2/Nras/Akt1/Pik3cd/Lamc1/Lfng/Bak1/Itgb3/Fzd1/Fzd2/H2-Q7/Ptgs2/Atp6v1a/Ikbkb/Lamb1/Isg15/H2-K1/Col4a2/Rela/Egfr/Creb5/Itgav/H2-T24	65
R-MMU-983231	R-MMU-983231	Factors involved in megakaryocyte development and platelet production	39/1144	122/8880	2.79e-08	5.3e-07	4.17e-07	Tubb6/Dock2/Tuba1c/Dock8/Tuba1a/Tuba1b/Cenpe/H3c3/Kif11/H3c2/H3f3b/Tubb2b/Ehd1/Racgap1/Kif20b/Tubb2a/H3c10/Kif21b/Kif3b/H3c13/Dock10/Kif23/H3c7/H3c11/Kif15/Kif18b/Tubb3/H3c1/Dock1/Kif20a/Hdac1/Sh2b2/Kif2c/H3c6/Kif4/Dock11/Kifc1/H3c8/Tubb4b	39		mmu05202	mmu05202	Transcriptional misregulation in cancer	45/966	224/8994	2.18103e-05	0.000130442	8.47688e-05	Runx1/Csf1r/Itgam/Fcgr1/H3c3/Runx2/H3c2/Cebpa/H3f3b/Tgfbr2/Cd14/Mmp9/Pml/Nfkbiz/H3c10/H3c13/Rara/Ccna2/Nsd2/H3c7/H3c11/Birc3/Hmga2/H3c1/Cdk14/Id2/Dusp6/Ccnd2/Smad1/Hdac1/Myc/Klf3/Tfe3/Cd86/H3c6/Bak1/Spi1/Igf1r/Gadd45g/Bmp2k/Rela/Plat/H3c8/Cd40/Jup	45
R-MMU-73929	R-MMU-73929	Base-Excision Repair, AP Site Formation	27/1144	69/8880	3.47e-08	6.46e-07	5.09e-07	H2ax/H2bc3/H2ac4/H2ac15/H4c2/H2ac10/H4c4/H2bc8/H4c12/H2bc15/H4c1/H2bc12/H4c11/H4c14/H2bc13/H4c6/H2ac13/Neil3/H2bc7/H2ac6/H4c18/H2bc9/H2ac8/H2ac22/H2ac12/H2ac11/H2bc11	27		mmu05142	mmu05142	Chagas disease	26/966	103/8994	2.27623e-05	0.000133568	8.67997e-05	Serpine1/C1qb/C1qa/C1qc/Tnfrsf1a/Tgfb1/Gnai2/Calr/Ccl2/Tlr9/Tgfbr2/Irak4/Il1b/Casp8/Plcb2/Ccl3/Myd88/Tlr2/Tlr4/Akt1/Pik3cd/Ccl12/Ikbkb/Rela/Tlr6/Gnal	26
R-MMU-1566948	R-MMU-1566948	Elastic fibre formation	20/1144	42/8880	4.18e-08	7.63e-07	6.01e-07	Lox/Fn1/Fbn1/Loxl2/Itga5/Loxl1/Mfap5/Ltbp2/Loxl3/Emilin1/Emilin2/Itgb1/Tgfb1/Fbn2/Efemp2/Fbln2/Furin/Itgb3/Mfap4/Itgav	20		mmu04620	mmu04620	Toll-like receptor signaling pathway	25/966	100/8994	3.87862e-05	0.00022338	0.000145165	Spp1/Irf7/Tlr7/Tlr9/Tlr1/Cd14/Ikbke/Irak4/Ifnar2/Il1b/Ifnar1/Casp8/Ripk1/Ccl3/Myd88/Tlr2/Tlr4/Akt1/Tlr8/Pik3cd/Cd86/Ikbkb/Rela/Cd40/Tlr6	25
R-MMU-2132295	R-MMU-2132295	MHC class II antigen presentation	38/1144	120/8880	5.58e-08	1e-06	7.89e-07	Lgmn/Ctss/Tubb6/Cd74/Ctsb/Ctsh/Tuba1c/Ctsc/Tuba1a/Tuba1b/Sec24d/Ifi30/Cenpe/Kif11/Tubb2b/Racgap1/Kif20b/Tubb2a/Ctsl/Kif21b/Kif3b/Ap1b1/Kif23/Kif15/Kif18b/Tubb3/Kif20a/Ap1s1/Dynll1/Kif2c/Kif4/Canx/Ap2m1/Kifc1/Dctn5/Ctsa/Tubb4b/Dync1i2	38		mmu05133	mmu05133	Pertussis	21/966	77/8994	4.02168e-05	0.000227408	0.000147782	C1qb/Cfl1/Itga5/C1qa/C1qc/Itgb2/Itgam/Cxcl5/Itgb1/Gnai2/Irf8/Cd14/Irak4/Il1b/Casp3/Myd88/Rhoa/Tlr4/Pycard/Nlrp3/Rela	21
R-MMU-1679131	R-MMU-1679131	Trafficking and processing of endosomal TLR	10/1144	1980-12-01	6.27e-08	1.11e-06	8.7e-07	Lgmn/Ctss/Unc93b1/Ctsb/Tlr7/Tlr9/Ctsl/Hsp90b1/Tlr8/Cnpy3	10		mmu04974	mmu04974	Protein digestion and absorption	26/966	108/8994	5.48981e-05	0.000304881	0.000198128	Col3a1/Col5a1/Col5a2/Col1a1/Col5a3/Col8a1/Col1a2/Col6a3/Col12a1/Col6a2/Col16a1/Slc6a19/Col6a1/Prcp/Col14a1/Col18a1/Col15a1/Atp1a1/Col4a1/Col27a1/Atp1a3/Slc36a1/Slc7a7/Kcnn4/Slc7a8/Col4a2	26
R-MMU-9648025	R-MMU-9648025	EML4 and NUDC in mitotic spindle formation	35/1144	107/8880	7.54e-08	1.31e-06	1.03e-06	Tubb6/Tuba1c/Tuba1a/Tuba1b/Cenpe/Cenpf/Cdc20/Tubb2b/Cenpa/Incenp/Plk1/Tubb2a/Aurkb/Bub1/Nuf2/Bub1b/Zwint/Cenpt/Mad2l1/Cdca8/Tubb3/Spc25/Birc5/Ercc6l/Mapre1/Sgo2a/Ndc80/Zwilch/Dynll1/Kif2c/Cenpi/Cenpm/Cenpc1/Tubb4b/Dync1i2	35		mmu05170	mmu05170	Human immunodeficiency virus 1 infection	46/966	240/8994	6.04782e-05	0.000329978	0.000214438	Cfl1/Ccr5/Pdia3/H2-D1/B2m/Tnfrsf1b/Tnfrsf1a/Plcg2/Trim30d/Gnai2/Sting1/Calr/Cdk1/Ptk2b/Samhd1/Irak4/Tap1/Rac2/Cxcr4/Casp8/Ripk1/Ccnb1/Ap1b1/Casp3/Gng2/Myd88/Ccnb2/Tlr2/Tlr4/Gnb1/Ap1s1/Nras/Akt1/Pik3cd/Cgas/Gnb2/Bak1/Apobec3/H2-Q7/Bst2/Pak2/Ikbkb/H2-K1/Prkcb/Rela/H2-T24	46
R-MMU-69620	R-MMU-69620	Cell Cycle Checkpoints	68/1144	279/8880	7.96e-08	1.35e-06	1.07e-06	H2ax/Ywhaz/Cenpe/Mcm6/Cenpf/Cdc20/H2bc3/Cenpa/Cdk1/Incenp/H4c2/Plk1/H4c4/Aurkb/Ywhah/H2bc8/H4c12/Mcm3/H2bc15/Brip1/Bub1/H4c1/H2bc12/Ccnb1/H4c11/H4c14/Nuf2/H2bc13/Bub1b/Ccna2/Mcm4/Topbp1/H4c6/Clspn/Zwint/Nsd2/Cenpt/Mcm5/Mad2l1/Cdca8/Ccnb2/Dbf4/Gtse1/Spc25/Birc5/Ercc6l/Ccne1/Mapre1/H2bc7/Sgo2a/Mcm2/H4c18/Ndc80/Zwilch/H2bc9/Exo1/Dynll1/Kif2c/Ywhab/Cenpi/Cenpm/Dna2/Mdc1/Cdc6/Cenpc1/Trp53bp1/H2bc11/Dy…	68		mmu05418	mmu05418	Fluid shear stress and atherosclerosis	32/966	148/8994	7.77912e-05	0.000417122	0.000271069	Hmox1/Actb/Actg1/Ncf1/Tnfrsf1a/Cyba/Sdc2/Ccl2/Il1r1/Thbd/Mmp9/Sdc1/Il1b/Rac2/Ncf2/Ctsl/Txn1/Hsp90b1/Rhoa/Klf2/Mmp2/Akt1/Pik3cd/Ass1/Itgb3/Vcam1/Ccl12/Ikbkb/Rela/Plat/Icam1/Itgav	32
R-MMU-6811434	R-MMU-6811434	COPI-dependent Golgi-to-ER retrograde traffic	31/1144	90/8880	1.11e-07	1.83e-06	1.44e-06	Tubb6/Tuba1c/Tuba1a/Tuba1b/Cenpe/Kif11/Arf4/Tubb2b/Racgap1/Kif20b/Tubb2a/Tmed3/Kif21b/Kif3b/Kdelr2/Surf4/Arf3/Kif23/Kdelr3/Kif15/Kif18b/Tubb3/Kif20a/Copz1/Kif2c/Copg1/Kif4/Copg2/Kifc1/Copb1/Tubb4b	31		mmu04640	mmu04640	Hematopoietic cell lineage	23/966	94/8994	0.00011166	0.000588579	0.000382492	Csf1r/Cd44/Il4ra/Itga5/H2-Aa/H2-Ab1/Itgam/H2-Eb1/Csf3r/Fcgr1/Csf2ra/Cd33/Csf1/Itga4/Il1r1/Anpep/Cd37/Cd14/Il1b/Il6ra/Il7r/Itgb3/H2-DMa	23
R-MMU-73884	R-MMU-73884	Base Excision Repair	31/1144	90/8880	1.11e-07	1.83e-06	1.44e-06	H2ax/H2bc3/Pold4/H2ac4/H2ac15/H4c2/H2ac10/H4c4/H2bc8/H4c12/H2bc15/H4c1/H2bc12/H4c11/H4c14/H2bc13/H4c6/H2ac13/Neil3/Pcna/Lig1/H2bc7/H2ac6/H4c18/H2bc9/H2ac8/Pole/H2ac22/H2ac12/H2ac11/H2bc11	31		mmu04520	mmu04520	Adherens junction	19/966	71/8994	0.000122347	0.000634164	0.000412116	Actb/Iqgap1/Actg1/Ptprj/Actn1/Ptpn6/Tgfbr2/Snai1/Rac2/Was/Nectin1/Wasf2/Rhoa/Actn4/Baiap2/Igf1r/Csnk2a2/Ptpn1/Egfr	19
R-MMU-1280215	R-MMU-1280215	Cytokine Signaling in Immune system	87/1144	392/8880	1.27e-07	2.06e-06	1.62e-06	Csf1r/Il4ra/Socs3/Syk/Inpp5d/Ptprj/Tnfrsf1b/Csf3r/Tnfrsf1a/Il13ra1/Tnfrsf11a/Ywhaz/Stat3/H3c3/Lyn/Csf2ra/Il10ra/Csk/H3c2/Vav1/Hck/Csf2rb2/Csf1/Eif4a1/Il1rl1/Ptpn6/Il1r1/Il21r/Ptk2b/Eif2ak2/P4hb/Cbl/Irak4/Ifnar2/Sdc1/Il1b/Irf9/Ifnar1/Kpnb1/Il1rn/Stxbp2/H3c10/Ddx58/H3c13/Sla/Osmr/Rnasel/Casp3/Myd88/H3c7/H3c11/Hsp90b1/Birc3/Oasl1/H3c1/Il2rg/Prkcd/Crlf1/Flnb/Dusp6/Ltbr/Il7r/Grb10/Akt1/Nfkb2/Pik3cd/Tn…	87		mmu04650	mmu04650	Natural killer cell mediated cytotoxicity	27/966	121/8994	0.000159133	0.000811319	0.00052724	Syk/Itgb2/H2-D1/Fcer1g/Plcg2/Lcp2/Tyrobp/Sh3bp2/Vav1/Ptpn6/Ptk2b/Fcgr4/Cd48/Ifnar2/Rac2/Ifnar1/Casp3/Ulbp1/Itgal/Nras/Vav2/Pik3cd/Shc4/H2-K1/Prkcb/Icam1/Shc1	27
R-MMU-68886	R-MMU-68886	M Phase	86/1144	388/8880	1.6e-07	2.55e-06	2.01e-06	Tubb6/Tubb5/Lmna/Tuba1c/Tuba1a/Tuba1b/H2ax/Cenpe/Ncapg2/Cenpf/Cdc20/H2bc3/Tubb2b/Cenpa/Cdk1/H2ac4/Smc2/H2ac15/Cep192/Incenp/H4c2/H2ac10/Plk1/Tubb2a/H4c4/Aurkb/H2bc8/H4c12/Espl1/H2bc15/Bub1/H4c1/Kpnb1/Lmnb1/H2bc12/Ccnb1/H4c11/Smc4/H4c14/Nuf2/H2bc13/Bub1b/H4c6/Plk4/Zwint/Kif23/H2ac13/Cenpt/Mad2l1/Cdca8/Ccnb2/Ncapg/Tubb3/Spc25/Birc5/Ercc6l/Lpin2/Kif20a/Nup93/Mapre1/H2bc7/Sgo2a/H2ac6/H4c18/Ndc80/Zwil…	86		mmu03030	mmu03030	DNA replication	12/966	35/8994	0.000175259	0.000879124	0.000571304	Mcm6/Pold4/Mcm3/Mcm4/Mcm5/Pcna/Lig1/Mcm2/Dna2/Pola1/Pole/Prim2	12
R-MMU-114608	R-MMU-114608	Platelet degranulation	36/1144	115/8880	1.72e-07	2.7e-06	2.13e-06	Fn1/Sparc/F13a1/Pf4/Actg1/Tagln2/Lgals3bp/Timp1/Plek/Wdr1/Clu/Anxa5/Srgn/Actn1/Tgfb1/Tln1/Cd109/Tmsb4x/Cd63/Fermt3/Flna/Cyrib/Selp/Ecm1/Stxbp2/Lhfpl2/Ppbp/Selenop/Pcdh7/Pros1/Maged2/Igf2/Actn4/Qsox1/Itgb3/Hgf	36		mmu04926	mmu04926	Relaxin signaling pathway	28/966	129/8994	0.000199607	0.000985359	0.000640342	Col3a1/Col1a1/Col1a2/Arrb2/Tgfb1/Gnai2/Creb3l1/Tgfbr2/Adcy7/Mmp9/Col4a1/Plcb2/Gng2/Ednrb/Gnb1/Arrb1/Nras/Mmp2/Akt1/Pik3cd/Gnb2/Atf6b/Shc4/Col4a2/Rela/Egfr/Creb5/Shc1	28
R-MMU-76005	R-MMU-76005	Response to elevated platelet cytosolic Ca2+	37/1144	120/8880	1.8e-07	2.77e-06	2.18e-06	Fn1/Sparc/F13a1/Pf4/Actg1/Tagln2/Lgals3bp/Timp1/Plek/Wdr1/Clu/Anxa5/Srgn/Actn1/Tgfb1/Tln1/Cd109/Tmsb4x/Cd63/Fermt3/Flna/Cyrib/Selp/Ecm1/Stxbp2/Lhfpl2/Ppbp/Selenop/Pcdh7/Pros1/Maged2/Igf2/Actn4/Qsox1/Itgb3/Prkcb/Hgf	37		mmu04217	mmu04217	Necroptosis	35/966	176/8994	0.000214963	0.00104458	0.00067883	Ftl1/H2ax/Tnfrsf1a/Ppia/Stat3/Zbp1/H2ac4/H2ac15/H2ac10/Eif2ak2/Ifnar2/Il1b/Irf9/Pygl/Ifnar1/Cybb/Casp8/Ripk1/Stat2/Capn2/H2ac13/Birc3/Tlr4/Pla2g4a/H2ac6/Ripk3/H2ac8/Pycard/Il33/Slc25a5/Nlrp3/H2ac22/H2ac12/H2ac11/Mlkl	35
R-MMU-3000171	R-MMU-3000171	Non-integrin membrane-ECM interactions	18/1144	38/8880	2.21e-07	3.36e-06	2.64e-06	Col3a1/Col5a1/Fn1/Col5a2/Col1a1/Col5a3/Col1a2/Sdc3/Itgb1/Tgfb1/Sdc2/Sdc1/Col4a1/Itgb3/Col4a2/Hspg2/Ddr1/Itgav	18		mmu04657	mmu04657	IL-17 signaling pathway	22/966	93/8994	0.000263349	0.00126002	0.000818834	Cxcl5/Ccl7/Il17ra/Ccl2/Cxcl2/Ikbke/Mmp9/Il1b/S100a8/Casp8/Casp3/S100a9/Hsp90b1/Cxcl3/Cxcl1/Ptgs2/Ccl12/Ikbkb/Il17rc/Rela/Fosb/Fosl1	22
R-MMU-1442490	R-MMU-1442490	Collagen degradation	20/1144	46/8880	2.73e-07	4.09e-06	3.22e-06	Col3a1/Col5a1/Col5a2/Col1a1/Col5a3/Col8a1/Col1a2/Mmp14/Ctsb/Col12a1/Col6a2/Col6a1/Col18a1/Col15a1/Mmp9/Ctsl/Col4a1/Mmp12/Mmp2/Col4a2	20		mmu04625	mmu04625	C-type lectin receptor signaling pathway	25/966	112/8994	0.00027356	0.00128905	0.000837697	Syk/Fcer1g/Plcg2/Bcl3/Clec4d/Ikbke/Il1b/Irf9/Clec4n/Casp8/Stat2/Clec7a/Rhoa/Prkcd/Lsp1/Nras/Akt1/Nfkb2/Pik3cd/Pycard/Clec4e/Ptgs2/Nlrp3/Ikbkb/Rela	25
R-MMU-1474228	R-MMU-1474228	Degradation of the extracellular matrix	38/1144	128/8880	3.65e-07	5.37e-06	4.23e-06	Col3a1/Col5a1/Fn1/Col5a2/Col1a1/Col5a3/Ctss/Cd44/Fbn1/Col8a1/Col1a2/Spp1/Mmp14/Ctsb/Adam8/Timp1/Col12a1/Bmp1/Col6a2/Mmp19/Adamts4/Col6a1/Fbn2/Col18a1/Col15a1/Mmp9/Ctsl/Adam15/Col4a1/Adam10/Capn2/Furin/Mmp12/Mmp2/Capn6/Capn12/Col4a2/Hspg2	38		mmu05220	mmu05220	Chronic myeloid leukemia	19/966	76/8994	0.000320932	0.0014897	0.000968091	Runx1/Cdk6/Tgfb1/Tgfbr2/Cbl/Ccnd1/Hdac1/E2f1/Myc/Nras/Akt1/Pik3cd/Bak1/Shc4/Ikbkb/Gadd45g/E2f2/Rela/Shc1	19
R-MMU-3214847	R-MMU-3214847	HATs acetylate histones	26/1144	72/8880	4.07e-07	5.88e-06	4.63e-06	H3c3/H3c2/H2bc3/H4c2/H4c4/H2bc8/H4c12/H2bc15/H4c1/H2bc12/H3c10/H4c11/H3c13/H4c14/H2bc13/H4c6/H3c7/H3c11/H3c1/H2bc7/H4c18/H2bc9/Brpf1/H3c6/H3c8/H2bc11	26		mmu04066	mmu04066	HIF-1 signaling pathway	25/966	114/8994	0.000364771	0.00166829	0.00108415	Serpine1/Hmox1/Eno1/Timp1/Hif1a/Stat3/Plcg2/Hk3/Cybb/Il6ra/Slc2a1/Mknk2/Angpt2/Tlr4/Hk1/Pfkl/Ltbr/Akt1/Pik3cd/Rps6/Eno1b/Igf1r/Prkcb/Rela/Egfr	25
R-MMU-9006934	R-MMU-9006934	Signaling by Receptor Tyrosine Kinases	87/1144	402/8880	4.11e-07	5.88e-06	4.63e-06	Col3a1/Col5a1/Fn1/Col5a2/Col1a1/Col5a3/Actb/Cilp/Nckap1l/Col1a2/Thbs4/Spp1/Actg1/Ncf1/Ptprj/Col6a2/Cyba/Thbs2/Stat3/Lyn/Itgb1/Spred1/Csk/Ncf4/Arf6/Fes/Vav1/Col6a1/Pcsk5/Tcirg1/Ptpn6/Tlr9/Ptpn12/Tns3/Ptk2b/Cbl/Mmp9/Ncf2/Cybb/Hnrnpf/Ptpn18/Arhgef7/Col4a1/Col27a1/Thbs3/Wasf2/Rap1b/Rhoa/Dock1/Prkcd/Igf2/Dusp6/Abi1/Pdgfra/Furin/Sh2b2/Grb10/Bcar1/Vav2/Akt1/Baiap2/Ywhab/Pdgfc/Itgb3/Atp6v1a/Pak2/Shb/Igf1…	87		mmu04936	mmu04936	Alcoholic liver disease	29/966	141/8994	0.00040704	0.00183463	0.00119225	C3ar1/C1qb/C1qa/C5ar1/C1qc/Tnfrsf1a/Il17ra/Camkk2/Cd14/Cxcl2/Ikbke/Irak4/Il1b/Casp8/Ccnd1/Ripk1/Casp3/Myd88/Tlr4/Lpin2/Fasn/Cxcl3/Akt1/Cxcl1/Cpt1a/Scd2/Ikbkb/Il17rc/Rela	29
R-MMU-9013404	R-MMU-9013404	RAC2 GTPase cycle	28/1144	81/8880	4.19e-07	5.9e-06	4.65e-06	Nckap1l/Dock2/Iqgap1/Ncf1/Cyba/Arhgdia/Itgb1/Ncf4/Vav1/Racgap1/Diaph3/Rac2/Ncf2/Cybb/Dock10/Arhgap35/Wasf2/Prex1/Dock1/Abi1/Swap70/Vav2/Abr/Pak2/Taok3/Depdc1b/Cyfip1/Mcam	28		mmu04612	mmu04612	Antigen processing and presentation	21/966	90/8994	0.000439686	0.00195346	0.00126947	Lgmn/Ctss/Cd74/Ctsb/Pdia3/H2-Aa/H2-Ab1/H2-D1/B2m/H2-Eb1/Ifi30/Calr/Tap1/Hspa5/Ctsl/H2-Q7/Canx/H2-K1/Ciita/H2-T24/H2-DMa	21
R-MMU-983189	R-MMU-983189	Kinesins	21/1144	52/8880	6.21e-07	8.6e-06	6.77e-06	Tubb6/Tuba1c/Tuba1a/Tuba1b/Cenpe/Kif11/Tubb2b/Racgap1/Kif20b/Tubb2a/Kif21b/Kif3b/Kif23/Kif15/Kif18b/Tubb3/Kif20a/Kif2c/Kif4/Kifc1/Tubb4b	21		mmu04115	mmu04115	p53 signaling pathway	18/966	72/8994	0.000457438	0.00200371	0.00130212	Serpine1/Thbs1/Shisa5/Cdk6/Rrm2/Cdk1/Apaf1/Casp8/Ccnd1/Ccnb1/Casp3/Ccnb2/Gtse1/Ccnd2/Ccne1/Cd82/Pmaip1/Gadd45g	18
R-MMU-69473	R-MMU-69473	G2/M DNA damage checkpoint	29/1144	87/8880	6.28e-07	8.6e-06	6.77e-06	H2ax/Ywhaz/H2bc3/Cdk1/H4c2/H4c4/Ywhah/H2bc8/H4c12/H2bc15/Brip1/H4c1/H2bc12/Ccnb1/H4c11/H4c14/H2bc13/Topbp1/H4c6/Nsd2/H2bc7/H4c18/H2bc9/Exo1/Ywhab/Dna2/Mdc1/Trp53bp1/H2bc11	29		mmu04010	mmu04010	MAPK signaling pathway	50/966	294/8994	0.00061846	0.0026526	0.00172381	Csf1r/Tnfrsf1a/Arrb2/Tgfb1/Map4k4/Csf1/Cacna1d/Tgfbr2/Il1r1/Cd14/Rasgrp4/Flna/Dusp5/Irak4/Il1b/Rac2/Flnc/Casp3/Mknk2/Myd88/Rap1b/Angpt2/Cdc25b/Stmn1/Igf2/Flnb/Dusp6/Pdgfra/Pla2g4a/Arrb1/Myc/Nras/Akt1/Nfkb2/Pdgfc/Ptpn7/Pak2/Igf1r/Map3k1/Taok3/Ikbkb/Gadd45g/Hspb1/Rps6ka1/Prkcb/Rela/Hgf/Egfr/Cacng1/Fgfr4	50
R-MMU-5663213	R-MMU-5663213	RHO GTPases Activate WASPs and WAVEs	16/1144	33/8880	7.06e-07	9.54e-06	7.51e-06	Actb/Nckap1l/Actg1/Arpc1b/Arpc2/Arpc5/Wipf1/Actr3/Arpc4/Wasf2/Abi1/Btk/Baiap2/Actr2/Arpc3/Cyfip1	16		mmu04540	mmu04540	Gap junction	20/966	86/8994	0.00062451	0.0026526	0.00172381	Tubb6/Tubb5/Tuba1c/Tuba1a/Gja1/Tuba1b/Gnai2/Tubb2b/Cdk1/Adcy7/Tubb2a/Plcb2/Tubb3/Pdgfra/Nras/Pdgfc/Prkcb/Htr2a/Egfr/Tubb4b	20
R-MMU-198933	R-MMU-198933	Immunoregulatory interactions between a Lymphoid and a non-Lymphoid cell	30/1144	93/8880	8.94e-07	1.19e-05	9.38e-06	Col3a1/Col1a1/Siglec1/Col1a2/Fcgr2b/Ifitm3/Itgb2/B2m/Lair1/Itgb1/Trem2/Cd33/Itga4/Ifitm2/Fcgr4/Treml2/Cd300c2/Sell/Pilra/Cd300lb/Npdc1/Pvr/Cd300a/H2-Q7/Siglece/Slamf7/H2-K1/Icam1/Cd40/Ifitm1	30		mmu04141	mmu04141	Protein processing in endoplasmic reticulum	33/966	172/8994	0.000631165	0.0026526	0.00172381	Ckap4/Pdia3/Rrbp1/Cryab/Sec61a1/Sec24d/Pdia4/Calr/Tram1/Man1c1/Pdia6/Eif2ak2/P4hb/Ddost/Hspa5/Txndc5/Os9/Capn2/Hyou1/Hsp90b1/Stt3a/Ssr2/Ero1a/Dnajb1/Edem1/Bag2/Selenos/Bak1/Rpn1/Man1a/Atf6b/Canx/Sec61b	33
R-MMU-2243919	R-MMU-2243919	Crosslinking of collagen fibrils	11/1144	17/8880	9.13e-07	1.2e-05	9.46e-06	Lox/Col1a1/Loxl2/Col1a2/Loxl1/Loxl3/Bmp1/Pcolce/Pxdn/Col4a1/Col4a2	11		mmu04514	mmu04514	Cell adhesion molecules	34/966	182/8994	0.000863313	0.00357987	0.0023264	Vcan/Ptprc/Siglec1/Sdc3/H2-Aa/H2-Ab1/Itgb2/H2-D1/Itgam/H2-Eb1/Ncam1/Itgb1/Sdc2/Itga4/Vsir/Selplg/Sdc1/Selp/Sell/Nectin1/Pvr/Itgal/Cd86/H2-Q7/Vcam1/H2-K1/Alcam/Cd99l2/Icam1/Cd40/Cldn2/Itgav/H2-T24/H2-DMa	34
R-MMU-8856688	R-MMU-8856688	Golgi-to-ER retrograde transport	36/1144	123/8880	1.08e-06	1.4e-05	1.1e-05	Tubb6/Tuba1c/Tuba1a/Tuba1b/Cenpe/Kif11/Arf4/Tubb2b/Racgap1/Kif20b/Tubb2a/Tmed3/Kif21b/Kif3b/Kdelr2/Surf4/Arf3/Kif23/Kdelr3/Kif15/Kif18b/Tubb3/Pafah1b2/Kif20a/Pla2g4a/Copz1/Dynll1/Kif2c/Copg1/Kif4/Copg2/Kifc1/Dctn5/Copb1/Tubb4b/Dync1i2	36		mmu00600	mmu00600	Sphingolipid metabolism	14/966	54/8994	0.00130814	0.00535305	0.00347871	Ugcg/Cers6/B4galt6/B4galt5/Cerk/Sgpl1/B4galnt1/Galc/Sptlc2/Hexb/Gba/Asah1/Cers5/Degs1	14
R-MMU-114604	R-MMU-114604	GPVI-mediated activation cascade	16/1144	34/8880	1.17e-06	1.51e-05	1.19e-05	Col1a1/Col1a2/Syk/Fcer1g/Pik3cg/Plcg2/Lcp2/Lyn/Pik3r5/Vav1/Ptpn6/Rac2/Pdpn/Rhoa/Rhog/Vav2	16		mmu05206	mmu05206	MicroRNAs in cancer	49/966	303/8994	0.00212314	0.00857527	0.00557269	Tnc/Vim/Hmox1/Cd44/Itga5/Thbs1/Marcks/Fscn1/Zeb2/Cdk6/Stat3/Plcg2/Notch2/Dnmt1/Mmp9/Ccnd1/Casp3/Tnn/Kif23/Ezr/Slc7a1/Foxp1/Hmga2/Cdc25b/Rhoa/Stmn1/Ccnd2/Pdgfra/Ccne1/Hdac1/E2f1/Myc/Nras/Brca1/Pik3cd/Bak1/Itgb3/Ptgs2/Shc4/Ikbkb/Mcl1/E2f2/Sox4/Prkcb/Cdca5/Pim1/Egfr/Ezh2/Shc1	49
R-MMU-373760	R-MMU-373760	L1CAM interactions	23/1144	63/8880	1.52e-06	1.92e-05	1.51e-05	Actb/Itga5/Tubb6/Msn/Actg1/Tuba1c/Tuba1a/Tuba1b/Ncam1/Sdcbp/Itgb1/Tubb2b/Tubb2a/Ezr/Tubb3/Vav2/Itgb3/Kif4/Csnk2a2/Ap2m1/Egfr/Itgav/Tubb4b	23		mmu05416	mmu05416	Viral myocarditis	19/966	88/8994	0.00215667	0.00859902	0.00558813	Actb/Actg1/H2-Aa/H2-Ab1/Itgb2/H2-D1/H2-Eb1/Rac2/Casp8/Ccnd1/Casp3/Itgal/Cd86/H2-Q7/H2-K1/Icam1/Cd40/H2-T24/H2-DMa	19
R-MMU-68877	R-MMU-68877	Mitotic Prometaphase	48/1144	189/8880	1.91e-06	2.39e-05	1.88e-05	Tubb6/Tubb5/Tuba1c/Tuba1a/Tuba1b/Cenpe/Cenpf/Cdc20/Tubb2b/Cenpa/Cdk1/Smc2/Cep192/Incenp/Plk1/Tubb2a/Aurkb/Bub1/Ccnb1/Smc4/Nuf2/Bub1b/Plk4/Zwint/Cenpt/Mad2l1/Cdca8/Ccnb2/Ncapg/Tubb3/Spc25/Birc5/Ercc6l/Mapre1/Sgo2a/Ndc80/Zwilch/Ncaph/Nek2/Dynll1/Kif2c/Cenpi/Cenpm/Csnk2a2/Cenpc1/Cdca5/Tubb4b/Dync1i2	48		mmu04623	mmu04623	Cytosolic DNA-sensing pathway	15/966	63/8994	0.00225228	0.00886656	0.00576199	Irf7/Sting1/Zbp1/Ikbke/Il1b/Ripk1/Ddx58/Adar/Ripk3/Pycard/Cgas/Il33/Aim2/Ikbkb/Rela	15
R-MMU-8948216	R-MMU-8948216	Collagen chain trimerization	17/1144	39/8880	2.07e-06	2.55e-05	2.01e-05	Col3a1/Col5a1/Col5a2/Col1a1/Col5a3/Col8a1/Col1a2/Col12a1/Col6a2/Col16a1/Col6a1/Col14a1/Col18a1/Col15a1/Col4a1/Col27a1/Col4a2	17		mmu05212	mmu05212	Pancreatic cancer	17/966	76/8994	0.00243534	0.0094674	0.00615245	Cdk6/Stat3/Tgfb1/Tgfbr2/Rac2/Ccnd1/Ralb/E2f1/Akt1/Pik3cd/Bak1/Ikbkb/Gadd45g/E2f2/Rela/Brca2/Egfr	17
R-MMU-3000178	R-MMU-3000178	ECM proteoglycans	18/1144	44/8880	3.16e-06	3.85e-05	3.03e-05	Tnc/Col3a1/Col5a1/Fn1/Col5a2/Col1a1/Sparc/Bgn/Col5a3/Col1a2/Col6a2/Itgb1/Col6a1/Tnn/Itgax/Itgb3/Hspg2/Itgav	18		mmu04630	mmu04630	JAK-STAT signaling pathway	30/966	168/8994	0.00345406	0.0132619	0.00861833	Il4ra/Socs3/Csf2rb/Csf3r/Il13ra1/Stat3/Csf2ra/Il10ra/Csf2rb2/Ptpn6/Il21r/Ifnar2/Irf9/Ifnar1/Ccnd1/Il6ra/Osmr/Stat2/Il2rg/Ccnd2/Pdgfra/Myc/Il7r/Il10rb/Akt1/Pik3cd/Fhl1/Mcl1/Pim1/Egfr	30
R-MMU-9013148	R-MMU-9013148	CDC42 GTPase cycle	37/1144	134/8880	3.58e-06	4.31e-05	3.39e-05	Iqgap1/Arhgap30/Arhgap45/Dock8/Arap1/Cyba/Iqgap2/Arhgdia/Fmnl1/Racgap1/Iqgap3/Fgd2/Ect2/Gmip/Diaph3/Arhgdib/Fnbp1/Arhgap33/Arhgap9/Arhgef7/Dock10/Arhgap35/Prex1/Arhgap22/Srgap2/Vav2/Baiap2/Abr/Pak2/Dock11/Depdc1b/Plekhg2/Fam13b/Farp1/Fgd1/Ngef/Jup	37		mmu04664	mmu04664	Fc epsilon RI signaling pathway	15/966	66/8994	0.00364501	0.0136738	0.00888602	Syk/Inpp5d/Fcer1g/Plcg2/Lcp2/Lyn/Alox5ap/Vav1/Rac2/Pla2g4a/Btk/Nras/Vav2/Akt1/Pik3cd	15
R-MMU-449147	R-MMU-449147	Signaling by Interleukins	60/1144	262/8880	4.2e-06	5e-05	3.93e-05	Csf1r/Il4ra/Socs3/Syk/Inpp5d/Csf3r/Il13ra1/Ywhaz/Stat3/H3c3/Lyn/Csf2ra/Il10ra/H3c2/Vav1/Hck/Csf2rb2/Csf1/Il1rl1/Ptpn6/Il1r1/Il21r/Ptk2b/P4hb/Cbl/Irak4/Sdc1/Il1b/Il1rn/Stxbp2/H3c10/H3c13/Osmr/Casp3/Myd88/H3c7/H3c11/Hsp90b1/H3c1/Il2rg/Crlf1/Dusp6/Il7r/Nfkb2/Pik3cd/H3c6/Il33/Gsdmd/Canx/Ikbkb/Il1rl2/Rps6ka1/Rela/Tnip2/Clcf1/Irak3/H3c8/Txlna/Shc1/Inppl1	60		mmu05340	mmu05340	Primary immunodeficiency	10/966	36/8994	0.00364928	0.0136738	0.00888602	Ptprc/Dclre1c/Tap1/Il2rg/Il7r/Btk/Ada/Tnfrsf13b/Ciita/Cd40	10
R-MMU-5693607	R-MMU-5693607	Processing of DNA double-strand break ends	27/1144	85/8880	4.34e-06	5.1e-05	4.02e-05	H2ax/H2bc3/H4c2/H4c4/H2bc8/H4c12/H2bc15/Brip1/H4c1/H2bc12/H4c11/H4c14/H2bc13/Ccna2/Topbp1/H4c6/Clspn/Ppp4c/Nsd2/H2bc7/H4c18/H2bc9/Exo1/Dna2/Mdc1/Trp53bp1/H2bc11	27		mmu01521	mmu01521	EGFR tyrosine kinase inhibitor resistance	17/966	79/8994	0.00374296	0.0138579	0.00900562	Stat3/Plcg2/Il6ra/Pdgfra/Nras/Akt1/Pik3cd/Pdgfc/Nrg1/Rps6/Shc4/Igf1r/Prkcb/Axl/Hgf/Egfr/Shc1	17
R-MMU-3214841	R-MMU-3214841	PKMTs methylate histone lysines	22/1144	62/8880	4.41e-06	5.12e-05	4.03e-05	H3c3/H3c2/H4c2/H4c4/H4c12/H4c1/H3c10/H4c11/H3c13/H4c14/H4c6/Nsd2/H3c7/H3c11/H3c1/H4c18/Nfkb2/H3c6/Rela/Setd1b/H3c8/Ezh2	22		mmu04218	mmu04218	Cellular senescence	32/966	184/8994	0.0039367	0.0144037	0.00936033	Serpine1/H2-D1/Cdk6/Tgfb1/Zfp36l2/Cacna1d/Tgfbr2/Cdk1/E2f4/Foxm1/Ccnd1/Ccnb1/Ccna2/Capn2/Ccnb2/Zfp36l1/Ccnd2/Ccne1/E2f1/Myc/Nras/Akt1/Pik3cd/H2-Q7/Slc25a5/Gadd45g/H2-K1/E2f2/Mcu/Rela/Rassf5/H2-T24	32
R-MMU-5693571	R-MMU-5693571	Nonhomologous End-Joining (NHEJ)	21/1144	58/8880	5.02e-06	5.76e-05	4.54e-05	H2ax/H2bc3/H4c2/H4c4/H2bc8/H4c12/Dclre1c/H2bc15/H4c1/H2bc12/H4c11/H4c14/H2bc13/H4c6/Nsd2/H2bc7/H4c18/H2bc9/Mdc1/Trp53bp1/H2bc11	21		mmu04919	mmu04919	Thyroid hormone signaling pathway	23/966	120/8994	0.00402359	0.0145504	0.00945567	Actb/Actg1/Hif1a/Plcg2/Notch2/Atp1a1/Ccnd1/Plcb2/Dio3/Slc2a1/Dio2/Slc16a2/Pfkl/Atp1a3/Hdac1/Myc/Nras/Akt1/Pik3cd/Itgb3/Rcan1/Prkcb/Itgav	23
R-MMU-4420097	R-MMU-4420097	VEGFA-VEGFR2 Pathway	28/1144	92/8880	7.33e-06	8.32e-05	6.55e-05	Actb/Nckap1l/Actg1/Ncf1/Cyba/Ncf4/Vav1/Ptk2b/Ncf2/Cybb/Wasf2/Rhoa/Dock1/Prkcd/Abi1/Bcar1/Vav2/Akt1/Baiap2/Itgb3/Pak2/Shb/Hspb1/Prkcb/Axl/Cyfip1/Jup/Itgav	28		mmu04918	mmu04918	Thyroid hormone synthesis	16/966	74/8994	0.00460764	0.0162838	0.0105821	Gpx1/Pdia4/Creb3l1/Adcy7/Hspa5/Atp1a1/Plcb2/Hsp90b1/Atp1a3/Gpx8/Gsr/Atf6b/Canx/Prkcb/Gpx7/Creb5	16
R-MMU-5693567	R-MMU-5693567	HDR through Homologous Recombination (HRR) or Single Strand Annealing (SSA)	33/1144	118/8880	8.86e-06	9.94e-05	7.82e-05	H2ax/H2bc3/Pold4/H4c2/H4c4/H2bc8/H4c12/H2bc15/Brip1/H4c1/H2bc12/H4c11/H4c14/H2bc13/Ccna2/Topbp1/H4c6/Clspn/Ppp4c/Nsd2/Pcna/H2bc7/H4c18/H2bc9/Rad51ap1/Gen1/Exo1/Dna2/Mdc1/Pole/Brca2/Trp53bp1/H2bc11	33		mmu05214	mmu05214	Glioma	16/966	74/8994	0.00460764	0.0162838	0.0105821	Cdk6/Plcg2/Ccnd1/Pdgfra/E2f1/Nras/Akt1/Pik3cd/Bak1/Shc4/Igf1r/Gadd45g/E2f2/Prkcb/Egfr/Shc1	16
R-MMU-8980692	R-MMU-8980692	RHOA GTPase cycle	36/1144	134/8880	9.52e-06	0.00010552	8.31e-05	Dock2/Iqgap1/Arhgap30/Arhgap45/Arap1/Actc1/Arhgdia/Anln/Vav1/Racgap1/Iqgap3/Cit/Ect2/Gmip/Diaph3/Arhgdib/Arhgap23/Arhgap11a/Arhgap9/Arhgef7/Arhgap35/Pcdh7/Prex1/Rhoa/Arhgap22/Tjp2/Vav2/Arhgef40/Stk10/Abr/Arhgef1/Depdc1b/Farp1/Ngef/Jup/Mcam	36		mmu04672	mmu04672	Intestinal immune network for IgA production	11/966	43/8994	0.00469924	0.016421	0.0106713	H2-Aa/H2-Ab1/H2-Eb1/Tgfb1/Itga4/Cxcr4/Ltbr/Cd86/Tnfrsf13b/Cd40/H2-DMa	11
R-MMU-8878171	R-MMU-8878171	Transcriptional regulation by RUNX1	47/1144	195/8880	1.12e-05	0.00012296	9.68e-05	H2ax/Cdk6/H3c3/H3c2/H3f3b/H2bc3/H2ac4/H2ac15/H4c2/H2ac10/H4c4/H2bc8/H4c12/H2bc15/Pml/Ctsl/H4c1/H2bc12/Ccnd1/H3c10/H4c11/H3c13/H4c14/H2bc13/H4c6/H2ac13/H3c7/H3c11/H3c1/Ccnd2/H2bc7/Hdac1/H2ac6/H4c18/H2bc9/H2ac8/H3c6/Elf1/Smarcd2/Csnk2a2/H2ac22/H2ac12/Smarcc1/H2ac11/Setd1b/H3c8/H2bc11	47		mmu05321	mmu05321	Inflammatory bowel disease	14/966	62/8994	0.00520119	0.017973	0.0116799	Il4ra/H2-Aa/H2-Ab1/H2-Eb1/Stat3/Tgfb1/Il21r/Il1b/Il18rap/Tlr2/Tlr4/Il2rg/Rela/H2-DMa	14
R-MMU-9013423	R-MMU-9013423	RAC3 GTPase cycle	26/1144	85/8880	1.4e-05	0.00015143	0.00011919	Nckap1l/Ncf1/Cyba/Itgb1/Ncf4/Racgap1/Diaph3/Ncf2/Arhgdib/Cybb/Dock10/Arhgap35/Wasf2/Prex1/Srgap2/Abi1/Swap70/Vav2/Baiap2/Arhgap15/Abr/Pak2/Taok3/Depdc1b/Cyfip1/Mcam	26		mmu05223	mmu05223	Non-small cell lung cancer	15/966	72/8994	0.00853108	0.0291557	0.018947	Cdk6/Stat3/Plcg2/Ccnd1/E2f1/Nras/Akt1/Pik3cd/Bak1/Gadd45g/E2f2/Prkcb/Hgf/Rassf5/Egfr	15
R-MMU-194138	R-MMU-194138	Signaling by VEGF	29/1144	100/8880	1.44e-05	0.00015412	0.00012131	Actb/Nckap1l/Actg1/Ncf1/Cyba/Ncf4/Vav1/Ptk2b/Ncf2/Cybb/Wasf2/Rhoa/Dock1/Prkcd/Abi1/Bcar1/Vav2/Akt1/Baiap2/Itgb3/Pak2/Shb/Hspb1/Prkcb/Nrp2/Axl/Cyfip1/Jup/Itgav	29		mmu01523	mmu01523	Antifolate resistance	8/966	29/8994	0.00943155	0.0318827	0.0207192	Abcc3/Il1b/Folr2/Tyms/Mthfr/Ikbkb/Rela/Atic	8
R-MMU-5693538	R-MMU-5693538	Homology Directed Repair	33/1144	121/8880	1.58e-05	0.00016756	0.00013188	H2ax/H2bc3/Pold4/H4c2/H4c4/H2bc8/H4c12/H2bc15/Brip1/H4c1/H2bc12/H4c11/H4c14/H2bc13/Ccna2/Topbp1/H4c6/Clspn/Ppp4c/Nsd2/Pcna/H2bc7/H4c18/H2bc9/Rad51ap1/Gen1/Exo1/Dna2/Mdc1/Pole/Brca2/Trp53bp1/H2bc11	33		mmu05414	mmu05414	Dilated cardiomyopathy	18/966	94/8994	0.0103296	0.0345432	0.0224481	Actb/Itga5/Lmna/Tpm4/Actg1/Itga7/Actc1/Tnnt2/Itgb1/Tgfb1/Itga4/Cacna1d/Adcy7/Tpm3/Itgb3/Des/Itgav/Cacng1	18
R-MMU-186797	R-MMU-186797	Signaling by PDGF	19/1144	53/8880	1.66e-05	0.00017457	0.0001374	Col3a1/Col5a1/Col5a2/Col5a3/Thbs4/Spp1/Col6a2/Thbs2/Stat3/Col6a1/Ptpn12/Col4a1/Thbs3/Pdgfra/Furin/Bcar1/Pdgfc/Col4a2/Plat	19		mmu04014	mmu04014	Ras signaling pathway	37/966	235/8994	0.0107455	0.0355517	0.0231035	Csf1r/Plcg2/Arf6/Csf1/Rasgrp4/Rgl1/Tiam1/Rac2/Rasa3/Gng2/Rap1b/Angpt2/Rhoa/Ralb/Igf2/Rin1/Pdgfra/Gnb1/Pla2g4a/Rasal3/Nras/Akt1/Pik3cd/Pdgfc/Gnb2/Rab5c/Pak2/Shc4/Igf1r/Ikbkb/Prkcb/Rela/Hgf/Rassf5/Egfr/Shc1/Fgfr4	37
R-MMU-141424	R-MMU-141424	Amplification of signal from the kinetochores	27/1144	91/8880	1.78e-05	0.00018346	0.0001444	Cenpe/Cenpf/Cdc20/Cenpa/Incenp/Plk1/Aurkb/Bub1/Nuf2/Bub1b/Zwint/Cenpt/Mad2l1/Cdca8/Spc25/Birc5/Ercc6l/Mapre1/Sgo2a/Ndc80/Zwilch/Dynll1/Kif2c/Cenpi/Cenpm/Cenpc1/Dync1i2	27		mmu00670	mmu00670	One carbon pool by folate	6/966	19/8994	0.0119909	0.0392545	0.0255098	Tyms/Aldh1l2/Mthfd1l/Mthfr/Atic/Mthfd2	6
R-MMU-141444	R-MMU-141444	Amplification of signal from unattached kinetochores via a MAD2 inhibitory signal	27/1144	91/8880	1.78e-05	0.00018346	0.0001444	Cenpe/Cenpf/Cdc20/Cenpa/Incenp/Plk1/Aurkb/Bub1/Nuf2/Bub1b/Zwint/Cenpt/Mad2l1/Cdca8/Spc25/Birc5/Ercc6l/Mapre1/Sgo2a/Ndc80/Zwilch/Dynll1/Kif2c/Cenpi/Cenpm/Cenpc1/Dync1i2	27		mmu04979	mmu04979	Cholesterol metabolism	11/966	49/8994	0.0131202	0.042504	0.0276215	Apoe/Lrp1/Angptl4/Soat1/Pltp/Npc2/Lipa/Abca1/Tspo/Ldlr/Scarb1	11
R-MMU-3214842	R-MMU-3214842	HDMs demethylate histones	17/1144	46/8880	2.92e-05	0.00029727	0.00023397	H3c3/H3c2/H4c2/H4c4/H4c12/H4c1/H3c10/H4c11/H3c13/H4c14/H4c6/H3c7/H3c11/H3c1/H4c18/H3c6/H3c8	17		mmu05230	mmu05230	Central carbon metabolism in cancer	14/966	69/8994	0.0136455	0.04375	0.0284312	Hif1a/Pgam1/Slc7a5/G6pdx/Hk3/Slc2a1/Hk1/Pfkl/Pdgfra/Myc/Nras/Akt1/Pik3cd/Egfr	14
R-MMU-168898	R-MMU-168898	Toll-like Receptor Cascades	34/1144	130/8880	3.08e-05	0.00031023	0.00024418	Lgmn/Ctss/Unc93b1/Ctsb/Itgb2/Irf7/Plcg2/Tlr7/Tlr9/Tlr1/Cd14/Ikbke/Ly86/S100a8/Ctsl/Casp8/Ripk1/S100a9/Hsp90b1/Birc3/Tlr2/Tlr4/Dusp6/Ripk3/Tlr8/Nfkb2/Cnpy3/Gsdmd/Ikbkb/Rps6ka1/Rela/Tnip2/Cd180/Tlr6	34		mmu04659	mmu04659	Th17 cell differentiation	19/966	105/8994	0.0154707	0.04903	0.0318625	Runx1/Il4ra/H2-Aa/H2-Ab1/Hif1a/H2-Eb1/Stat3/Tgfb1/Tgfbr2/Il1r1/Il21r/Il1b/Il6ra/Rara/Il2rg/Nfkbie/Ikbkb/Rela/H2-DMa	19
R-MMU-5626467	R-MMU-5626467	RHO GTPases activate IQGAPs	13/1144	30/8880	3.61e-05	0.00035945	0.00028292	Actb/Tubb6/Iqgap1/Actg1/Tuba1c/Tuba1a/Tuba1b/Iqgap2/Tubb2b/Iqgap3/Tubb2a/Tubb3/Tubb4b	13		mmu00532	mmu00532	Glycosaminoglycan biosynthesis - chondroitin sulfate / dermatan sulfate	6/966	20/8994	0.0156076	0.04903	0.0318625	Chsy1/Csgalnact1/Chst11/Dse/Chst12/Xylt1	6
R-MMU-419037	R-MMU-419037	NCAM1 interactions	10/1144	19/8880	3.72e-05	0.0003667	0.00028862	Col3a1/Col5a1/Col5a2/Col5a3/Col6a2/Ncam1/Col6a1/Col4a1/St8sia2/Col4a2	10		mmu05410	mmu05410	Hypertrophic cardiomyopathy	17/966	91/8994	0.0158084	0.0491641	0.0319496	Actb/Itga5/Lmna/Tpm4/Actg1/Itga7/Actc1/Tnnt2/Itgb1/Tgfb1/Itga4/Cacna1d/Tpm3/Itgb3/Des/Itgav/Cacng1	17
R-MMU-69481	R-MMU-69481	G2/M Checkpoints	39/1144	159/8880	4.06e-05	0.00039655	0.00031211	H2ax/Ywhaz/Mcm6/H2bc3/Cdk1/H4c2/H4c4/Ywhah/H2bc8/H4c12/Mcm3/H2bc15/Brip1/H4c1/H2bc12/Ccnb1/H4c11/H4c14/H2bc13/Mcm4/Topbp1/H4c6/Clspn/Nsd2/Mcm5/Ccnb2/Dbf4/Gtse1/H2bc7/Mcm2/H4c18/H2bc9/Exo1/Ywhab/Dna2/Mdc1/Cdc6/Trp53bp1/H2bc11	39
R-MMU-190840	R-MMU-190840	Microtubule-dependent trafficking of connexons from Golgi to the plasma membrane	9/1144	16/8880	4.64e-05	0.00044864	0.00035311	Tubb6/Tuba1c/Tuba1a/Gja1/Tuba1b/Tubb2b/Tubb2a/Tubb3/Tubb4b	9
R-MMU-391160	R-MMU-391160	Signal regulatory protein family interactions	7/1144	1980-10-01	4.87e-05	0.00046684	0.00036744	Sirpa/Fyb/Tyrobp/Skap2/Ptk2b/Cd47/Gm5150	7
R-MMU-1266695	R-MMU-1266695	Interleukin-7 signaling	12/1144	27/8880	5.32e-05	0.00049693	0.00039112	Stat3/H3c3/H3c2/H3c10/H3c13/H3c7/H3c11/H3c1/Il2rg/Il7r/H3c6/H3c8	12
R-MMU-2129379	R-MMU-2129379	Molecules associated with elastic fibres	14/1144	35/8880	5.34e-05	0.00049693	0.00039112	Fn1/Fbn1/Mfap5/Ltbp2/Emilin1/Emilin2/Itgb1/Tgfb1/Fbn2/Efemp2/Fbln2/Itgb3/Mfap4/Itgav	14
R-MMU-437239	R-MMU-437239	Recycling pathway of L1	14/1144	35/8880	5.34e-05	0.00049693	0.00039112	Actb/Tubb6/Msn/Actg1/Tuba1c/Tuba1a/Tuba1b/Tubb2b/Tubb2a/Ezr/Tubb3/Kif4/Ap2m1/Tubb4b	14
R-MMU-8848021	R-MMU-8848021	Signaling by PTK6	16/1144	44/8880	6.29e-05	0.00057458	0.00045224	Socs3/Arap1/Hif1a/Stat3/Cbl/Ccnd1/Arhgap35/Rhoa/Dock1/Ccne1/Bcar1/Akt1/Dok1/Gpnmb/Ptpn1/Egfr	16
R-MMU-9006927	R-MMU-9006927	Signaling by Non-Receptor Tyrosine Kinases	16/1144	44/8880	6.29e-05	0.00057458	0.00045224	Socs3/Arap1/Hif1a/Stat3/Cbl/Ccnd1/Arhgap35/Rhoa/Dock1/Ccne1/Bcar1/Akt1/Dok1/Gpnmb/Ptpn1/Egfr	16
R-MMU-190872	R-MMU-190872	Transport of connexons to the plasma membrane	9/1144	17/8880	8.73e-05	0.00078315	0.0006164	Tubb6/Tuba1c/Tuba1a/Gja1/Tuba1b/Tubb2b/Tubb2a/Tubb3/Tubb4b	9
R-MMU-446353	R-MMU-446353	Cell-extracellular matrix interactions	9/1144	17/8880	8.73e-05	0.00078315	0.0006164	Actb/Actg1/Actn1/Itgb1/Flna/Vasp/Flnc/Fblim1/Ilk	9
R-MMU-3247509	R-MMU-3247509	Chromatin modifying enzymes	46/1144	205/8880	9.26e-05	0.00081587	0.00064215	H3c3/H3c2/H2bc3/H2ac4/H2ac15/H4c2/H2ac10/H4c4/H2bc8/H4c12/H2bc15/Chd3/H4c1/H2bc12/Ccnd1/H3c10/H4c11/H3c13/H4c14/H2bc13/H4c6/Nsd2/H2ac13/H3c7/H3c11/H3c1/H2bc7/Hdac1/H2ac6/H4c18/H2bc9/Brpf1/Nfkb2/H2ac8/H3c6/Smarcd2/H2ac22/H2ac12/Smarcc1/H2ac11/Rela/Setd1b/H3c8/Tbl1x/Ezh2/H2bc11	46
R-MMU-4839726	R-MMU-4839726	Chromatin organization	46/1144	205/8880	9.26e-05	0.00081587	0.00064215	H3c3/H3c2/H2bc3/H2ac4/H2ac15/H4c2/H2ac10/H4c4/H2bc8/H4c12/H2bc15/Chd3/H4c1/H2bc12/Ccnd1/H3c10/H4c11/H3c13/H4c14/H2bc13/H4c6/Nsd2/H2ac13/H3c7/H3c11/H3c1/H2bc7/Hdac1/H2ac6/H4c18/H2bc9/Brpf1/Nfkb2/H2ac8/H3c6/Smarcd2/H2ac22/H2ac12/Smarcc1/H2ac11/Rela/Setd1b/H3c8/Tbl1x/Ezh2/H2bc11	46
R-MMU-2682334	R-MMU-2682334	EPH-Ephrin signaling	20/1144	64/8880	9.64e-05	0.00084218	0.00066286	Actb/Actg1/Arpc1b/Lyn/Sdcbp/Arpc2/Sdc2/Arpc5/Actr3/Mmp9/Arpc4/Arhgef7/Rhoa/Mmp2/Vav2/Actr2/Arpc3/Ephb2/Pak2/Ngef	20
R-MMU-373755	R-MMU-373755	Semaphorin interactions	16/1144	47/8880	0.00015555	0.00134663	0.0010599	Ptprc/Dpysl3/Tyrobp/Trem2/Fes/Tln1/Rhoc/Plxnd1/Sema4a/Arhgap35/Rhoa/Plxna1/Plxnc1/Plxna2/Cdk5r1/Pak2	16
R-MMU-5693606	R-MMU-5693606	DNA Double Strand Break Response	21/1144	71/8880	0.0001569	0.00134663	0.0010599	H2ax/H2bc3/H4c2/H4c4/H2bc8/H4c12/H2bc15/H4c1/H2bc12/H4c11/H4c14/H2bc13/H4c6/Nsd2/Kpna2/H2bc7/H4c18/H2bc9/Mdc1/Trp53bp1/H2bc11	21
R-MMU-3299685	R-MMU-3299685	Detoxification of Reactive Oxygen Species	13/1144	34/8880	0.0001699	0.00144558	0.00113778	Sod3/Ncf1/Gpx1/Cyba/Ncf4/P4hb/Ncf2/Txn1/Cybb/Gpx8/Ero1a/Gsr/Gpx7	13
R-MMU-5693532	R-MMU-5693532	DNA Double-Strand Break Repair	35/1144	147/8880	0.00018653	0.00157351	0.00123847	H2ax/H2bc3/Pold4/H4c2/H4c4/H2bc8/H4c12/Dclre1c/H2bc15/Brip1/H4c1/H2bc12/H4c11/H4c14/H2bc13/Ccna2/Topbp1/H4c6/Clspn/Ppp4c/Nsd2/Kpna2/Pcna/H2bc7/H4c18/H2bc9/Rad51ap1/Gen1/Exo1/Dna2/Mdc1/Pole/Brca2/Trp53bp1/H2bc11	35
R-MMU-9013106	R-MMU-9013106	RHOC GTPase cycle	20/1144	67/8880	0.00019469	0.00162849	0.00128174	Iqgap1/Arhgdia/Anln/Rhoc/Racgap1/Iqgap3/Cit/Diaph3/Arhgap35/Prex1/Rhoa/Tjp2/Vav2/Arhgef40/Stk10/Abr/Arhgef1/Depdc1b/Jup/Mcam	20
R-MMU-76009	R-MMU-76009	Platelet Aggregation (Plug Formation)	13/1144	35/8880	0.00023875	0.00198024	0.00155859	Fn1/Col1a1/Col1a2/Syk/Apbb1ip/Csk/Tln1/Rap1b/Bcar1/Akt1/Itgb3/Ptpn1/Shc1	13
R-MMU-2029481	R-MMU-2029481	FCGR activation	7/1144	1980-12-01	0.00025391	0.00208845	0.00164376	Fcgr2b/Syk/Fcgr1/Fgr/Lyn/Hck/Fcgr4	7
R-MMU-354192	R-MMU-354192	Integrin signaling	11/1144	27/8880	0.00028049	0.00226923	0.00178605	Fn1/Syk/Apbb1ip/Csk/Tln1/Rap1b/Bcar1/Akt1/Itgb3/Ptpn1/Shc1	11
R-MMU-8874081	R-MMU-8874081	MET activates PTK2 signaling	11/1144	27/8880	0.00028049	0.00226923	0.00178605	Col3a1/Col5a1/Fn1/Col5a2/Col1a1/Col5a3/Col1a2/Itgb1/Col27a1/Lamb1/Hgf	11
R-MMU-1630316	R-MMU-1630316	Glycosaminoglycan metabolism	29/1144	117/8880	0.00031524	0.00252963	0.001991	Bgn/Cd44/Sdc3/B4galt6/Chsy1/Sdc2/B4galt5/Csgalnact1/Gusb/Ext1/Sgsh/Chst11/Hmmr/Dse/Gns/Sdc1/Has2/St3gal1/Has1/B4galt1/Hexb/Hpse/St3gal4/Ndst2/Galns/Chst12/Hspg2/Xylt1/Glb1l	29
R-MMU-3928662	R-MMU-3928662	EPHB-mediated forward signaling	13/1144	36/8880	0.00033014	0.00262777	0.00206825	Actb/Actg1/Arpc1b/Lyn/Arpc2/Sdc2/Arpc5/Actr3/Arpc4/Rhoa/Actr2/Arpc3/Ephb2	13
R-MMU-5357801	R-MMU-5357801	Programmed Cell Death	31/1144	129/8880	0.00035827	0.00282891	0.00222656	Vim/Lmna/Ywhaz/H1f3/Sdcbp/H1f1/H1f5/Hmgb2/Cd14/Apaf1/Ywhah/Il1b/Kpnb1/Lmnb1/Casp8/Ripk1/Casp3/Clspn/Birc3/Tlr4/Prkcd/Dbnl/Tjp2/Ripk3/Dynll1/Ywhab/Bak1/Gsdmd/Pdcd6ip/Pmaip1/Mlkl	31
R-MMU-3000170	R-MMU-3000170	Syndecan interactions	8/1144	16/8880	0.00036563	0.00286413	0.00225428	Fn1/Sdc3/Itgb1/Tgfb1/Sdc2/Sdc1/Itgb3/Itgav	8
R-MMU-5693565	R-MMU-5693565	Recruitment and ATM-mediated phosphorylation of repair and signaling proteins at DNA double strand breaks	20/1144	70/8880	0.00037185	0.00288986	0.00227453	H2ax/H2bc3/H4c2/H4c4/H2bc8/H4c12/H2bc15/H4c1/H2bc12/H4c11/H4c14/H2bc13/H4c6/Nsd2/H2bc7/H4c18/H2bc9/Mdc1/Trp53bp1/H2bc11	20
R-MMU-512988	R-MMU-512988	Interleukin-3, Interleukin-5 and GM-CSF signaling	14/1144	41/8880	0.00038365	0.00295827	0.00232838	Syk/Inpp5d/Ywhaz/Lyn/Csf2ra/Vav1/Hck/Csf2rb2/Ptpn6/Cbl/Il2rg/Pik3cd/Shc1/Inppl1	14
R-MMU-5668599	R-MMU-5668599	RHO GTPases Activate NADPH Oxidases	10/1144	24/8880	0.00042868	0.00327991	0.00258153	Ncf1/Cyba/Ncf4/Rac2/S100a8/Ncf2/Cybb/S100a9/Prkcd/Prkcb	10
R-MMU-69618	R-MMU-69618	Mitotic Spindle Checkpoint	27/1144	108/8880	0.00043273	0.00328541	0.00258586	Cenpe/Cenpf/Cdc20/Cenpa/Incenp/Plk1/Aurkb/Bub1/Nuf2/Bub1b/Zwint/Cenpt/Mad2l1/Cdca8/Spc25/Birc5/Ercc6l/Mapre1/Sgo2a/Ndc80/Zwilch/Dynll1/Kif2c/Cenpi/Cenpm/Cenpc1/Dync1i2	27
R-MMU-8875878	R-MMU-8875878	MET promotes cell motility	13/1144	37/8880	0.00044968	0.00338805	0.00266665	Col3a1/Col5a1/Fn1/Col5a2/Col1a1/Col5a3/Col1a2/Itgb1/Tns3/Col27a1/Rap1b/Lamb1/Hgf	13
R-MMU-416700	R-MMU-416700	Other semaphorin interactions	7/1144	13/8880	0.00048908	0.00362948	0.00285667	Ptprc/Tyrobp/Trem2/Plxnd1/Sema4a/Plxna1/Plxnc1	7
R-MMU-622312	R-MMU-622312	Inflammasomes	7/1144	13/8880	0.00048908	0.00362948	0.00285667	Pstpip1/Mefv/Txn1/P2rx7/Panx1/Aim2/Nlrp3	7
R-MMU-2172127	R-MMU-2172127	DAP12 interactions	13/1144	39/8880	0.00080065	0.00586541	0.00461651	Sirpa/Syk/B2m/Plcg2/Lcp2/Tyrobp/Trem2/Clec5a/Cd300lb/Btk/Vav2/Gm5150/Shc1	13
R-MMU-6811442	R-MMU-6811442	Intra-Golgi and retrograde Golgi-to-ER traffic	38/1144	176/8880	0.00080883	0.00586541	0.00461651	Tubb6/Cyth4/Tuba1c/Tuba1a/Tuba1b/Cenpe/Kif11/Arf4/Tubb2b/Racgap1/Kif20b/Tubb2a/Tmed3/Kif21b/Kif3b/Kdelr2/Surf4/Arf3/Kif23/Kdelr3/Kif15/Kif18b/Tubb3/Pafah1b2/Kif20a/Pla2g4a/Copz1/Dynll1/Kif2c/Copg1/Kif4/Copg2/M6pr/Kifc1/Dctn5/Copb1/Tubb4b/Dync1i2	38
R-MMU-109581	R-MMU-109581	Apoptosis	25/1144	101/8880	0.00081385	0.00586541	0.00461651	Vim/Lmna/Ywhaz/H1f3/H1f1/H1f5/Hmgb2/Cd14/Apaf1/Ywhah/Kpnb1/Lmnb1/Casp8/Ripk1/Casp3/Clspn/Tlr4/Prkcd/Dbnl/Tjp2/Dynll1/Ywhab/Bak1/Gsdmd/Pmaip1	25
R-MMU-68962	R-MMU-68962	Activation of the pre-replicative complex	11/1144	30/8880	0.00081414	0.00586541	0.00461651	Mcm6/Mcm3/Mcm4/Mcm5/Dbf4/Cdt1/Mcm2/Pola1/Pole/Cdc6/Prim2	11
R-MMU-451927	R-MMU-451927	Interleukin-2 family signaling	12/1144	35/8880	0.00095279	0.00681449	0.00536351	Syk/Inpp5d/Stat3/Csf2ra/Csf2rb2/Ptpn6/Il21r/Ptk2b/Il2rg/Pik3cd/Shc1/Inppl1	12
R-MMU-416482	R-MMU-416482	G alpha (12/13) signalling events	19/1144	70/8880	0.00103194	0.00732755	0.00576732	Vav1/Rhoc/Fgd2/Ect2/Arhgef7/Gng2/Prex1/Rhoa/Gnb1/Btk/Vav2/Gnb2/Arhgef40/Abr/Arhgef1/Arhgef39/Plekhg2/Fgd1/Ngef	19
R-MMU-190828	R-MMU-190828	Gap junction trafficking	13/1144	40/8880	0.00104838	0.00739109	0.00581734	Actb/Tubb6/Dab2/Actg1/Tuba1c/Tuba1a/Gja1/Tuba1b/Tubb2b/Tubb2a/Tubb3/Ap2m1/Tubb4b	13
R-MMU-1266738	R-MMU-1266738	Developmental Biology	81/1144	453/8880	0.00109707	0.00767946	0.00604431	Col3a1/Col5a1/Col5a2/Col5a3/Ptprc/Actb/Itga5/Tubb6/Msn/Actg1/Tuba1c/Dpysl3/Tuba1a/Tuba1b/Col6a2/Ncam1/Myog/Arpc1b/Enah/Lyn/Sdcbp/Arpc2/Itgb1/Tyrobp/Trem2/Fes/Sdc2/Cebpa/Col6a1/Tln1/Pfn1/Arpc5/Tubb2b/Rhoc/Actr3/Myod1/Tubb2a/Krt80/Vasp/Mmp9/Cxcr4/Plxnd1/Arpc4/Arhgef7/Sema4a/Col4a1/Rara/Arhgap35/Ezr/Dok2/Tubb3/Rhoa/Dock1/Plxna1/Evl/Grb10/Plxnc1/Mmp2/Vav2/Akt1/St8sia2/Dok1/Pik3cd/Plxna2/Actr2/Arpc3/I…	81
R-MMU-9013026	R-MMU-9013026	RHOB GTPase cycle	18/1144	66/8880	0.00130548	0.00907398	0.00714189	Actc1/Anln/Racgap1/Iqgap3/Cit/Ect2/Diaph3/Arhgap35/Pcdh7/Prex1/Tjp2/Vav2/Stk10/Abr/Arhgef1/Depdc1b/Jup/Mcam	18
R-MMU-445144	R-MMU-445144	Signal transduction by L1	8/1144	19/8880	0.00150292	0.0103012	0.00810784	Itga5/Ncam1/Itgb1/Vav2/Itgb3/Csnk2a2/Egfr/Itgav	8
R-MMU-5686938	R-MMU-5686938	Regulation of TLR by endogenous ligand	8/1144	19/8880	0.00150292	0.0103012	0.00810784	Tlr1/Cd14/S100a8/S100a9/Tlr2/Tlr4/Gsdmd/Tlr6	8
R-MMU-1500931	R-MMU-1500931	Cell-Cell communication	21/1144	83/8880	0.00153803	0.0104692	0.00824006	Actb/Sirpa/Fyb/Iqgap1/Actg1/Actn1/Itgb1/Tyrobp/Skap2/Ptk2b/Flna/Vasp/Flnc/Nectin1/Pvr/Cd47/Gm5150/Fblim1/Kirrel/Ilk/Jup	21
R-MMU-157858	R-MMU-157858	Gap junction trafficking and regulation	13/1144	42/8880	0.00173751	0.0117461	0.00924502	Actb/Tubb6/Dab2/Actg1/Tuba1c/Tuba1a/Gja1/Tuba1b/Tubb2b/Tubb2a/Tubb3/Ap2m1/Tubb4b	13
R-MMU-69183	R-MMU-69183	Processive synthesis on the lagging strand	6/1144	1980-12-01	0.00208646	0.0140091	0.0110262	Pold4/Pcna/Lig1/Dna2/Pola1/Prim2	6
R-MMU-6806834	R-MMU-6806834	Signaling by MET	19/1144	74/8880	0.00210515	0.0140391	0.0110498	Col3a1/Col5a1/Fn1/Col5a2/Col1a1/Col5a3/Col1a2/Ptprj/Stat3/Itgb1/Arf6/Tns3/Cbl/Col27a1/Rap1b/Lamb1/Ptpn1/Hgf/Shc1	19
R-MMU-1660662	R-MMU-1660662	Glycosphingolipid metabolism	12/1144	38/8880	0.00214014	0.0141766	0.0111581	Ugcg/Cerk/Arsi/B4galnt1/Gm2a/Galc/Hexb/Gba/Asah1/Gltp/Ctsa/Glb1l	12
R-MMU-2024096	R-MMU-2024096	HS-GAG degradation	8/1144	20/8880	0.00222504	0.0145438	0.0114471	Sdc3/Sdc2/Gusb/Sgsh/Sdc1/Hpse/Hspg2/Glb1l	8
R-MMU-2029485	R-MMU-2029485	Role of phospholipids in phagocytosis	8/1144	20/8880	0.00222504	0.0145438	0.0114471	Fcgr2b/Syk/Pld4/Fcgr1/Plcg2/Fcgr4/Prkcd/Pld3	8
R-MMU-75153	R-MMU-75153	Apoptotic execution phase	14/1144	49/8880	0.00272774	0.0176465	0.0138891	Vim/Lmna/H1f3/H1f1/H1f5/Hmgb2/Kpnb1/Lmnb1/Casp8/Casp3/Clspn/Prkcd/Dbnl/Tjp2	14
R-MMU-5674135	R-MMU-5674135	MAP2K and MAPK activation	12/1144	39/8880	0.00273547	0.0176465	0.0138891	Fn1/Actb/Iqgap1/Actg1/Apbb1ip/Arrb2/Csk/Tln1/Rap1b/Arrb1/Ywhab/Itgb3	12
R-MMU-174824	R-MMU-174824	Plasma lipoprotein assembly, remodeling, and clearance	16/1144	60/8880	0.0030494	0.0195439	0.0153825	Apoe/Angptl4/Bmp1/Soat1/Pltp/Pcsk5/Npc2/Lipa/P4hb/Abca1/Apobr/Ldlr/Furin/Abcg1/Ap2m1/Scarb1	16
R-MMU-912526	R-MMU-912526	Interleukin receptor SHC signaling	8/1144	21/8880	0.00319356	0.0202122	0.0159085	Inpp5d/Csf2ra/Csf2rb2/Ptpn6/Il2rg/Pik3cd/Shc1/Inppl1	8
R-MMU-2467813	R-MMU-2467813	Separation of Sister Chromatids	37/1144	183/8880	0.00319463	0.0202122	0.0159085	Tubb6/Tuba1c/Tuba1a/Tuba1b/Cenpe/Cenpf/Cdc20/Tubb2b/Cenpa/Incenp/Plk1/Tubb2a/Aurkb/Espl1/Bub1/Nuf2/Bub1b/Zwint/Cenpt/Mad2l1/Cdca8/Tubb3/Spc25/Birc5/Ercc6l/Mapre1/Sgo2a/Ndc80/Zwilch/Dynll1/Kif2c/Cenpi/Cenpm/Cenpc1/Cdca5/Tubb4b/Dync1i2	37
R-MMU-68882	R-MMU-68882	Mitotic Anaphase	42/1144	215/8880	0.00342269	0.0214153	0.0168555	Tubb6/Tuba1c/Tuba1a/Tuba1b/Cenpe/Cenpf/Cdc20/Tubb2b/Cenpa/Cdk1/Incenp/Plk1/Tubb2a/Aurkb/Espl1/Bub1/Kpnb1/Ccnb1/Nuf2/Bub1b/Zwint/Cenpt/Mad2l1/Cdca8/Ccnb2/Tubb3/Spc25/Birc5/Ercc6l/Nup93/Mapre1/Sgo2a/Ndc80/Zwilch/Dynll1/Kif2c/Cenpi/Cenpm/Cenpc1/Cdca5/Tubb4b/Dync1i2	42
R-MMU-140342	R-MMU-140342	Apoptosis induced DNA fragmentation	6/1144	13/8880	0.00345564	0.0214153	0.0168555	H1f3/H1f1/H1f5/Hmgb2/Kpnb1/Casp3	6
R-MMU-2559584	R-MMU-2559584	Formation of Senescence-Associated Heterochromatin Foci (SAHF)	7/1144	17/8880	0.00347158	0.0214153	0.0168555	Hmga1/H1f3/H1f1/H1f5/Lmnb1/Hmga2/Cabin1	7
R-MMU-449836	R-MMU-449836	Other interleukin signaling	7/1144	17/8880	0.00347158	0.0214153	0.0168555	Csf1r/Csf3r/Csf1/Sdc1/Stxbp2/Casp3/Txlna	7
R-MMU-2555396	R-MMU-2555396	Mitotic Metaphase and Anaphase	42/1144	216/8880	0.00373555	0.0229006	0.0180244	Tubb6/Tuba1c/Tuba1a/Tuba1b/Cenpe/Cenpf/Cdc20/Tubb2b/Cenpa/Cdk1/Incenp/Plk1/Tubb2a/Aurkb/Espl1/Bub1/Kpnb1/Ccnb1/Nuf2/Bub1b/Zwint/Cenpt/Mad2l1/Cdca8/Ccnb2/Tubb3/Spc25/Birc5/Ercc6l/Nup93/Mapre1/Sgo2a/Ndc80/Zwilch/Dynll1/Kif2c/Cenpi/Cenpm/Cenpc1/Cdca5/Tubb4b/Dync1i2	42
R-MMU-352230	R-MMU-352230	Amino acid transport across the plasma membrane	10/1144	31/8880	0.00415821	0.0253343	0.01994	Slc6a19/Slc38a1/Slc7a5/Slc43a2/Slc7a11/Slc7a1/Slc36a1/Slc7a7/Slc1a4/Slc7a8	10
R-MMU-2871809	R-MMU-2871809	FCERI mediated Ca+2 mobilization	9/1144	27/8880	0.00506375	0.0304751	0.0239862	Syk/Fcer1g/Plcg2/Lcp2/Lyn/Vav1/Btk/Vav2/Shc1	9
R-MMU-8955332	R-MMU-8955332	Carboxyterminal post-translational modifications of tubulin	9/1144	27/8880	0.00506375	0.0304751	0.0239862	Tubb6/Tuba1c/Tuba1a/Tuba1b/Tubb2b/Tubb2a/Tubb3/Ttll12/Tubb4b	9
R-MMU-4419969	R-MMU-4419969	Depolymerisation of the Nuclear Lamina	6/1144	14/8880	0.00539502	0.032272	0.0254005	Lmna/Cdk1/Lmnb1/Ccnb1/Lpin2/Prkcb	6
R-MMU-9646399	R-MMU-9646399	Aggrephagy	11/1144	37/8880	0.00544124	0.032339	0.0254532	Vim/Tubb6/Tuba1c/Tuba1a/Tuba1b/Tubb2b/Tubb2a/Tubb3/Dynll1/Tubb4b/Dync1i2	11
R-MMU-948021	R-MMU-948021	Transport to the Golgi and subsequent modification	34/1144	170/8880	0.00547174	0.032339	0.0254532	Tubb6/Tuba1c/Ctsc/Tuba1a/Tuba1b/Sec24d/B4galt6/Man2a1/Arf4/B4galt5/Tubb2b/Man1c1/Mgat5/Tubb2a/Ctsz/Tmed3/Mgat2/Kdelr2/Arf3/Kdelr3/Tubb3/B4galt1/Copz1/St3gal4/St8sia2/Dynll1/Sec16b/Copg1/Man1a/Copg2/Dctn5/Copb1/Tubb4b/Dync1i2	34
R-MMU-975576	R-MMU-975576	N-glycan antennae elongation in the medial/trans-Golgi	8/1144	23/8880	0.00607934	0.0357161	0.0281112	B4galt6/Man2a1/B4galt5/Mgat5/Mgat2/B4galt1/St3gal4/St8sia2	8
R-MMU-193704	R-MMU-193704	p75 NTR receptor-mediated signalling	19/1144	81/8880	0.00619137	0.0361591	0.0284599	Arhgdia/Vav1/Fgd2/Ect2/Arhgef7/Casp3/Myd88/Prex1/Rhoa/Vav2/Arhgef40/Abr/Arhgef1/Ikbkb/Rela/Arhgef39/Plekhg2/Fgd1/Ngef	19
R-MMU-193648	R-MMU-193648	NRAGE signals death through JNK	13/1144	48/8880	0.00629036	0.0363075	0.0285767	Vav1/Fgd2/Ect2/Arhgef7/Prex1/Vav2/Arhgef40/Abr/Arhgef1/Arhgef39/Plekhg2/Fgd1/Ngef	13
R-MMU-6811436	R-MMU-6811436	COPI-independent Golgi-to-ER retrograde traffic	13/1144	48/8880	0.00629036	0.0363075	0.0285767	Tubb6/Tuba1c/Tuba1a/Tuba1b/Tubb2b/Tubb2a/Tubb3/Pafah1b2/Pla2g4a/Dynll1/Dctn5/Tubb4b/Dync1i2	13
R-MMU-380108	R-MMU-380108	Chemokine receptors bind chemokines	14/1144	54/8880	0.00708346	0.0406475	0.0319926	Pf4/Ccr5/Cxcl5/Ccl7/Cxcl2/Cxcl16/Cx3cr1/Cxcr2/Cxcr4/Ppbp/Ccl3/Cxcl3/Cxcl1/Ccl12	14
R-MMU-372708	R-MMU-372708	p130Cas linkage to MAPK signaling for integrins	6/1144	15/8880	0.0080246	0.0455188	0.0358267	Fn1/Apbb1ip/Tln1/Rap1b/Bcar1/Itgb3	6
R-MMU-975577	R-MMU-975577	N-Glycan antennae elongation	6/1144	15/8880	0.0080246	0.0455188	0.0358267	B4galt6/B4galt5/Mgat5/B4galt1/St3gal4/St8sia2	6
R-MMU-1810476	R-MMU-1810476	RIP-mediated NFkB activation via ZBP1	5/1144	1980-11-01	0.00830489	0.0465734	0.0366567	Myd88/Nfkb2/Dhx9/Ikbkb/Rela	5
R-MMU-69166	R-MMU-69166	Removal of the Flap Intermediate	5/1144	1980-11-01	0.00830489	0.0465734	0.0366567	Pold4/Pcna/Dna2/Pola1/Prim2	5
R-MMU-2424491	R-MMU-2424491	DAP12 signaling	9/1144	29/8880	0.00853191	0.0472984	0.0372273	Syk/B2m/Plcg2/Lcp2/Tyrobp/Trem2/Btk/Vav2/Shc1	9
R-MMU-2871796	R-MMU-2871796	FCERI mediated MAPK activation	9/1144	29/8880	0.00853191	0.0472984	0.0372273	Syk/Fcer1g/Plcg2/Lcp2/Lyn/Vav1/Vav2/Pak2/Shc1	9
R-MMU-375165	R-MMU-375165	NCAM signaling for neurite out-growth	10/1144	34/8880	0.00857792	0.0472984	0.0372273	Col3a1/Col5a1/Col5a2/Col5a3/Col6a2/Ncam1/Col6a1/Col4a1/St8sia2/Col4a2	10

## Sheet: Table S3
Table S3 Total RNA-sequencing Downregulated pathway analysis data, OV versus Sham
REACTOME	ID	Description	GeneRatio	BgRatio	pvalue	p.adjust	qvalue	geneID	Count		KEGG	ID	Description	GeneRatio	BgRatio	pvalue	p.adjust	qvalue	geneID	Count
R-MMU-1428517	R-MMU-1428517	The citric acid (TCA) cycle and respiratory electron transport	112/747	166/8880	4.27e-82	3.57e-79	3.46e-79	Ldhb/COX3/Vdac1/Idh2/Sdha/Adhfe1/Etfdh/Pdha1/Idh3a/Slc16a3/Sdhb/Atp5a1/Idh3b/Me1/Pdpr/Cs/Aco2/Atp5c1/Uqcrc2/Atp5g1/Suclg1/Ndufs1/Mdh2/Ndufv1/Sucla2/Cox5a/Ndufs2/Ndufa9/Etfa/Uqcrfs1/Cyc1/Idh3g/Atp5b/Sdhc/Pdp1/Ndufs3/Ndufa12/Cox4i1/Atp5g3/Atp5k/Atp5j/Coq10a/Ndufb9/Ndufa13/Cycs/Ndufa4/Cox7b/Atp5pb/Uqcrc1/Lrpprc/Atp5l/Ndufa6/Ndufb8/Atp5h/Fh1/Ndufs4/Ldha/Uqcrh/Dld/Atp5o/Ndufv2/Ndufc1/Ndufv3/Atp5e/Ogdh…	112		mmu05415	mmu05415	Diabetic cardiomyopathy	99/689	211/8994	2.1e-55	6.51e-53	4.78e-53	COX3/Slc25a4/Vdac1/Sdha/Pdha1/Cox7a1/Sdhb/Atp5a1/Atp5c1/Uqcrc2/Atp5g1/Cd36/Ndufs1/Ndufv1/Cox5a/Ndufs2/Vdac3/Ndufa9/Uqcrfs1/Cyc1/Cox8b/Atp5b/Sdhc/Atp2a1/Cox6c/Ndufs3/Ndufa12/Cox4i1/Atp5g3/Atp5j/Ndufb9/Ndufa13/Ndufa4/Cox7b/Atp5pb/Ppp1cb/Uqcrc1/Uqcr11/Ndufa6/Mpc2/Ndufb8/Prkca/Atp5h/Camk2g/Ndufs4/Slc2a4/Uqcrh/Cox5b/Atp5o/Mpc1/Ndufv2/Ndufc1/Ndufv3/Atp5e/Ndufb11/Cox7c/Uqcrb/Atp5g2/Ndufa10/Mapk14/Irs1/N…	99
R-MMU-163200	R-MMU-163200	Respiratory electron transport, ATP synthesis by chemiosmotic coupling, and heat production by uncoupling proteins.	75/747	116/8880	1.12e-52	4.68e-50	4.53e-50	COX3/Etfdh/Atp5a1/Atp5c1/Uqcrc2/Atp5g1/Ndufs1/Ndufv1/Cox5a/Ndufs2/Ndufa9/Etfa/Uqcrfs1/Cyc1/Atp5b/Ndufs3/Ndufa12/Cox4i1/Atp5g3/Atp5k/Atp5j/Coq10a/Ndufb9/Ndufa13/Cycs/Ndufa4/Cox7b/Atp5pb/Uqcrc1/Lrpprc/Atp5l/Ndufa6/Ndufb8/Atp5h/Ndufs4/Uqcrh/Atp5o/Ndufv2/Ndufc1/Ndufv3/Atp5e/Ndufb11/Cox7c/Atp5g2/Ndufa10/Ndufs7/Ucp3/Ndufb7/Ndufb3/Ndufab1/Uqcrq/ND3/Atp5j2/Ndufa8/Ndufb5/Ndufb6/COX2/Ndufc2/Ndufb4/Cox14/At…	75		mmu04714	mmu04714	Thermogenesis	100/689	231/8994	7.15e-52	1.11e-49	8.13e-50	COX3/Sdha/Prkab2/Cox7a1/Sdhb/Atp5a1/Prkaa2/Rps6ka2/Atp5c1/Uqcrc2/Atp5g1/Ndufs1/Ndufv1/Cox5a/Ndufs2/Ndufa9/Uqcrfs1/Cyc1/Cox8b/Atp5b/Sdhc/Cox6c/Ndufs3/Ndufa12/Cox4i1/Atp5g3/Atp5k/Atp5j/Ndufb9/Ndufa13/Ndufa4/Cox7b/Atp5pb/Uqcrc1/Uqcr11/Atp5l/Ndufa6/Ndufb8/Atp5h/Ndufs4/Uqcrh/Cox5b/Atp5o/Adcy9/Dpf3/Ppargc1a/Acsl1/Ndufv2/Ndufc1/Ndufv3/Atp5e/Ndufb11/Cox7c/Gnas/Uqcrb/Atp5g2/Ndufa10/Mapk14/Ndufs7/Ndufb7/Nd…	100
R-MMU-611105	R-MMU-611105	Respiratory electron transport	59/747	92/8880	3.17e-41	8.83e-39	8.55e-39	COX3/Etfdh/Uqcrc2/Ndufs1/Ndufv1/Cox5a/Ndufs2/Ndufa9/Etfa/Uqcrfs1/Cyc1/Ndufs3/Ndufa12/Cox4i1/Coq10a/Ndufb9/Ndufa13/Cycs/Ndufa4/Cox7b/Uqcrc1/Lrpprc/Ndufa6/Ndufb8/Ndufs4/Uqcrh/Ndufv2/Ndufc1/Ndufv3/Ndufb11/Cox7c/Ndufa10/Ndufs7/Ndufb7/Ndufb3/Ndufab1/Uqcrq/ND3/Ndufa8/Ndufb5/Ndufb6/COX2/Ndufc2/Ndufb4/Cox14/Ndufa3/Cox6b1/Uqcr10/Ndufb10/Ndufs8/Ndufa1/Ndufaf4/Ecsit/Ndufaf6/Ndufs6/Ndufa2/Ndufa5/Taco1/Ndufa7	59		mmu00190	mmu00190	Oxidative phosphorylation	77/689	135/8994	2.74e-51	2.83e-49	2.08e-49	COX3/Sdha/Cox7a1/Sdhb/Atp5a1/Atp5c1/Uqcrc2/Atp5g1/Ndufs1/Ndufv1/Cox5a/Ndufs2/Ndufa9/Uqcrfs1/Cyc1/Cox8b/Atp5b/Sdhc/Cox6c/Ndufs3/Ndufa12/Cox4i1/Atp5g3/Atp5k/Atp5j/Ndufb9/Ndufa13/Cycs/Ndufa4/Cox7b/Atp5pb/Uqcrc1/Uqcr11/Atp5l/Ndufa6/Ndufb8/Atp5h/Ndufs4/Uqcrh/Cox5b/Atp5o/Ndufv2/Ndufc1/Ndufv3/Atp5e/Ndufb11/Cox7c/Uqcrb/Atp5g2/Ndufa10/Ndufs7/Ndufb7/Ndufb3/Ndufab1/Ndufa11/Uqcrq/ND3/Atp5j2/Ndufa8/Sdhd/Ndufb…	77
R-MMU-71406	R-MMU-71406	Pyruvate metabolism and Citric Acid (TCA) cycle	37/747	50/8880	8.93e-30	1.87e-27	1.81e-27	Ldhb/Vdac1/Idh2/Sdha/Adhfe1/Pdha1/Idh3a/Slc16a3/Sdhb/Idh3b/Me1/Pdpr/Cs/Aco2/Suclg1/Mdh2/Sucla2/Idh3g/Sdhc/Pdp1/Fh1/Ldha/Dld/Ogdh/L2hgdh/Sdhd/Dlst/Me3/Glo1/Pdhb/Rxra/Slc16a1/Pdk1/Bsg/Dlat/Pdhx/Pdk2	37		mmu04932	mmu04932	Non-alcoholic fatty liver disease	75/689	156/8994	7.4e-43	5.73e-41	4.21e-41	COX3/Sdha/Prkab2/Cox7a1/Sdhb/Prkaa2/Uqcrc2/Ndufs1/Ndufv1/Cox5a/Ndufs2/Ndufa9/Uqcrfs1/Cyc1/Cox8b/Sdhc/Cox6c/Ndufs3/Ndufa12/Cox4i1/Ndufb9/Ndufa13/Cycs/Ndufa4/Cox7b/Uqcrc1/Uqcr11/Ndufa6/Ndufb8/Ndufs4/Uqcrh/Cox5b/Adipor1/Ndufv2/Ndufc1/Ndufv3/Ndufb11/Cox7c/Uqcrb/Ndufa10/Mapk14/Irs1/Ndufs7/Ndufb7/Ppara/Ndufb3/Mlxipl/Ndufab1/Ndufa11/Uqcrq/Ndufa8/Sdhd/Prkag3/Ndufb5/Ndufb6/Insr/COX2/Ndufc2/Ndufb4/Rxra/Ndu…	75
R-MMU-6799198	R-MMU-6799198	Complex I biogenesis	37/747	55/8880	2.41e-27	4.04e-25	3.91e-25	Ndufs1/Ndufv1/Ndufs2/Ndufa9/Ndufs3/Ndufa12/Ndufb9/Ndufa13/Ndufa6/Ndufb8/Ndufs4/Ndufv2/Ndufc1/Ndufv3/Ndufb11/Ndufa10/Ndufs7/Ndufb7/Ndufb3/Ndufab1/ND3/Ndufa8/Ndufb5/Ndufb6/Ndufc2/Ndufb4/Ndufa3/Ndufb10/Ndufs8/Ndufa1/Ndufaf4/Ecsit/Ndufaf6/Ndufs6/Ndufa2/Ndufa5/Ndufa7	37		mmu05208	mmu05208	Chemical carcinogenesis - reactive oxygen species	87/689	222/8994	7.27e-41	4.51e-39	3.31e-39	COX3/Sod2/Slc25a4/Vdac1/Sdha/Cox7a1/Gstm1/Sdhb/Atp5a1/Atp5c1/Uqcrc2/Atp5g1/Ndufs1/Ndufv1/Cox5a/Ndufs2/Vdac3/Ndufa9/Uqcrfs1/Cyc1/Cox8b/Atp5b/Sdhc/Cox6c/Ndufs3/Ndufa12/Cox4i1/Atp5g3/Atp5j/Ndufb9/Ndufa13/Ndufa4/Cox7b/Atp5pb/Uqcrc1/Uqcr11/Ndufa6/Ndufb8/Atp5h/Ndufs4/Ephx2/Uqcrh/Cox5b/Atp5o/Ndufv2/Ndufc1/Ndufv3/Atp5e/Ndufb11/Cox7c/Uqcrb/Atp5g2/Ndufa10/Mapk14/Ndufs7/Raf1/Ndufb7/Ndufb3/Ndufab1/Ndufa11/Uq…	87
R-MMU-71403	R-MMU-71403	Citric acid cycle (TCA cycle)	18/747	21/8880	3.84e-17	5.36e-15	5.19e-15	Idh2/Sdha/Idh3a/Sdhb/Idh3b/Cs/Aco2/Suclg1/Mdh2/Sucla2/Idh3g/Sdhc/Fh1/Dld/Ogdh/Sdhd/Dlst/Me3	18		mmu05012	mmu05012	Parkinson disease	91/689	264/8994	2.06e-37	1.06e-35	7.79e-36	COX3/Slc25a4/Vdac1/Pink1/Sdha/Mfn1/Cox7a1/Mfn2/Sdhb/Atp5a1/Atp5c1/Uqcrc2/Atp5g1/Ndufs1/Ndufv1/Cox5a/Ndufs2/Vdac3/Ndufa9/Uqcrfs1/Cyc1/Cox8b/Atp5b/Sdhc/Cox6c/Ndufs3/Ndufa12/Cox4i1/Atp5g3/Atp5j/Ndufb9/Ndufa13/Cycs/Ndufa4/Cox7b/Atp5pb/Uqcrc1/Uqcr11/Park7/Ndufa6/Ndufb8/Atp5h/Camk2g/Ndufs4/Uqcrh/Cox5b/Atp5o/Ndufv2/Ndufc1/Ndufv3/Atp5e/Ndufb11/Ryr3/Cox7c/Gnas/Uqcrb/Atp5g2/Ndufa10/Calm1/Ndufs7/Ndufb7/Nduf…	91
R-MMU-1592230	R-MMU-1592230	Mitochondrial biogenesis	20/747	28/8880	4.04e-16	4.83e-14	4.67e-14	Sod2/Idh2/Atp5a1/Atp5c1/Atp5g1/Atp5b/Atp5g3/Atp5k/Atp5j/Cycs/Atp5pb/Acss2/Atp5l/Atp5h/Atp5o/Atp5e/Atp5g2/Atp5j2/Atp5d/Sirt3	20		mmu05020	mmu05020	Prion disease	89/689	268/8994	3.93e-35	1.74e-33	1.28e-33	COX3/Slc25a4/Vdac1/Sdha/Ppp3cb/Cox7a1/Sdhb/Atp5a1/Atp5c1/Uqcrc2/Atp5g1/Ndufs1/Ndufv1/Cox5a/Ndufs2/Vdac3/Ndufa9/Uqcrfs1/Cyc1/Cox8b/Atp5b/Sdhc/Cox6c/Ndufs3/Ndufa12/Cox4i1/Atp5g3/Atp5j/Ryr1/Ndufb9/Ndufa13/Cycs/Ndufa4/Cox7b/Atp5pb/Uqcrc1/Uqcr11/Cacna1s/Ndufa6/Ndufb8/Atp5h/Ndufs4/Uqcrh/Cox5b/C7/Atp5o/Ndufv2/Ndufc1/Ndufv3/Atp5e/Ndufb11/Ryr3/Cox7c/Uqcrb/Atp5g2/Ndufa10/Mapk14/Ndufs7/Ndufb7/Ndufb3/Ndufab1…	89
R-MMU-163210	R-MMU-163210	Formation of ATP by chemiosmotic coupling	15/747	18/8880	4.21e-14	3.91e-12	3.79e-12	Atp5a1/Atp5c1/Atp5g1/Atp5b/Atp5g3/Atp5k/Atp5j/Atp5pb/Atp5l/Atp5h/Atp5o/Atp5e/Atp5g2/Atp5j2/Atp5d	15		mmu05010	mmu05010	Alzheimer disease	103/689	383/8994	1.03e-31	3.98e-30	2.92e-30	Lpl/COX3/Slc25a4/Vdac1/Sdha/Dvl2/Ppp3cb/Cox7a1/Nos1/Sdhb/Atp5a1/Atp5c1/Uqcrc2/Atp5g1/Ndufs1/Ndufv1/Cox5a/Ndufs2/Vdac3/Ndufa9/Uqcrfs1/Cyc1/Cox8b/Atp5b/Sdhc/Atp2a1/Cox6c/Ndufs3/Ndufa12/Cox4i1/Atp5g3/Atp5j/Ndufb9/Ndufa13/Cycs/Ndufa4/Cox7b/Atp5pb/Uqcrc1/Uqcr11/Cacna1s/Ndufa6/Ndufb8/Atp5h/Ndufs4/Uqcrh/Cox5b/Atp5o/Ndufv2/Ide/Ndufc1/Ndufv3/Atp5e/Ndufb11/Ryr3/Cox7c/Uqcrb/Atp5g2/Ndufa10/Calm1/Irs1/Ndufs7/…	103
R-MMU-8949613	R-MMU-8949613	Cristae formation	15/747	18/8880	4.21e-14	3.91e-12	3.79e-12	Atp5a1/Atp5c1/Atp5g1/Atp5b/Atp5g3/Atp5k/Atp5j/Atp5pb/Atp5l/Atp5h/Atp5o/Atp5e/Atp5g2/Atp5j2/Atp5d	15		mmu05022	mmu05022	Pathways of neurodegeneration - multiple diseases	115/689	471/8994	3.24e-31	1.11e-29	8.18e-30	COX3/Slc25a4/Vdac1/Pink1/Map2k6/Sdha/Mfn1/Dvl2/Ppp3cb/Cox7a1/Nos1/Mfn2/Sdhb/Atp5a1/Atp5c1/Uqcrc2/Atp5g1/Ndufs1/Ndufv1/Cox5a/Ndufs2/Vdac3/Ndufa9/Uqcrfs1/Cyc1/Cox8b/Atp5b/Sdhc/Atp2a1/Cox6c/Ndufs3/Ndufa12/Cox4i1/Atp5g3/Atp5j/Ryr1/Ndufb9/Ndufa13/Cycs/Ndufa4/Cox7b/Atp5pb/Uqcrc1/Uqcr11/Cacna1s/Park7/Ndufa6/Ndufb8/Prkca/Atp5h/Camk2g/Ndufs4/Uqcrh/Cox5b/Vapb/Atp5o/Ndufv2/Ndufc1/Ndufv3/Trpc3/Atp5e/Ndufb11/…	115
R-MMU-70268	R-MMU-70268	Pyruvate metabolism	18/747	27/8880	8.32e-14	6.96e-12	6.74e-12	Ldhb/Vdac1/Pdha1/Slc16a3/Me1/Pdpr/Pdp1/Ldha/Dld/Glo1/Pdhb/Rxra/Slc16a1/Pdk1/Bsg/Dlat/Pdhx/Pdk2	18		mmu05016	mmu05016	Huntington disease	83/689	302/8994	2.91e-26	9.02e-25	6.62e-25	COX3/Sod2/Slc25a4/Vdac1/Sdha/Cox7a1/Sdhb/Atp5a1/Atp5c1/Uqcrc2/Atp5g1/Ndufs1/Ndufv1/Cox5a/Ndufs2/Vdac3/Ndufa9/Uqcrfs1/Cyc1/Cox8b/Atp5b/Sdhc/Cox6c/Ndufs3/Ndufa12/Cox4i1/Atp5g3/Atp5j/Ndufb9/Ndufa13/Cycs/Ndufa4/Cox7b/Atp5pb/Uqcrc1/Uqcr11/Ndufa6/Ndufb8/Atp5h/Ndufs4/Uqcrh/Cox5b/Atp5o/Ppargc1a/Ndufv2/Ndufc1/Ndufv3/Atp5e/Ndufb11/Cox7c/Uqcrb/Atp5g2/Ndufa10/Ndufs7/Ndufb7/Ndufb3/Ndufab1/Ndufa11/Uqcrq/ND3/Nd…	83
R-MMU-70895	R-MMU-70895	Branched-chain amino acid catabolism	14/747	18/8880	1.76e-12	1.34e-10	1.3e-10	Aldh6a1/Ivd/Acadsb/Dld/Hibadh/Echs1/Dbt/Mccc1/Acat1/Mccc2/Bckdk/Ppm1k/Auh/Bckdhb	14		mmu05014	mmu05014	Amyotrophic lateral sclerosis	91/689	369/8994	5.49e-25	1.55e-23	1.13e-23	COX3/Vdac1/Pink1/Map2k6/Sdha/Ppp3cb/Cox7a1/Nos1/Sdhb/Atp5a1/Atp5c1/Uqcrc2/Atp5g1/Ndufs1/Ndufv1/Cox5a/Ndufs2/Ndufa9/Uqcrfs1/Cyc1/Cox8b/Chchd10/Atp5b/Sdhc/Cox6c/Pfn2/Ndufs3/Ndufa12/Cox4i1/Atp5g3/Atp5j/Ndufb9/Ndufa13/Cycs/Ndufa4/Cox7b/Atp5pb/Uqcrc1/Uqcr11/Ndufa6/Ndufb8/Atp5h/Ndufs4/Uqcrh/Cox5b/Vapb/Atp5o/Ndufv2/Ndufc1/Ndufv3/Atp5e/Ndufb11/Cox7c/Uqcrb/Atp5g2/Ndufa10/Mapk14/Ndufs7/Optn/Ndufb7/Ndufb3/N…	91
R-MMU-8982491	R-MMU-8982491	Glycogen metabolism	14/747	20/8880	1.9e-11	1.33e-09	1.28e-09	Phkg1/Phka1/Phkb/Agl/Ppp1r3c/Pgm1/Pygm/Gyg/Ugp2/Calm1/Gys1/Gaa/Pgm2l1/Gbe1	14		mmu01200	mmu01200	Carbon metabolism	48/689	121/8994	4.18e-23	1.08e-21	7.93e-22	Gpt2/Aldh6a1/Pfkm/Idh2/Aldoa/Sdha/Pdha1/Idh3a/Mdh1/Sdhb/Idh3b/Me1/Eno3/Cs/Aco2/Got1/Suclg1/Mdh2/Sucla2/Tpi1/Idh3g/Sdhc/Acss2/Hk2/Fh1/Acox1/Dld/Ogdh/Echs1/Pgk1/Mmut/Sdhd/Dlst/Acat1/Pcca/Me3/Pdhb/Gpi1/Pgam2/Pccb/Acss1/Fbp2/Acads/Got2/Mcee/Dlat/Pcx/Gpt	48
R-MMU-77289	R-MMU-77289	Mitochondrial Fatty Acid Beta-Oxidation	18/747	36/8880	7.77e-11	5e-09	4.85e-09	Acadm/Acadvl/Hadhb/Eci1/Acaa2/Acad11/Hadha/Decr1/Echs1/Mmut/Ndufab1/Hadh/Pcca/Acot13/Pccb/Acads/Mcee/Acadl	18		mmu00640	mmu00640	Propanoate metabolism	23/689	31/8994	6.76e-20	1.61e-18	1.18e-18	Aldh6a1/Ldhb/Bckdha/Acacb/Suclg1/Sucla2/Acss2/Hadha/Acox1/Ldha/Dld/Mlycd/Echs1/Mmut/Dbt/Pcca/Pccb/Echdc1/Acss1/Acads/Mcee/Acss3/Bckdhb	23
R-MMU-389661	R-MMU-389661	Glyoxylate metabolism and glycine degradation	14/747	29/8880	1.85e-08	1.11e-06	1.07e-06	Pdha1/Ddo/Aldh4a1/Dld/Ogdh/Ndufab1/Dlst/Dbt/Pdhb/Got2/Grhpr/Dlat/Pdhx/Bckdhb	14		mmu00020	mmu00020	Citrate cycle (TCA cycle)	23/689	32/8994	2.23e-19	4.94e-18	3.62e-18	Idh2/Sdha/Pdha1/Idh3a/Mdh1/Sdhb/Idh3b/Cs/Aco2/Suclg1/Mdh2/Sucla2/Idh3g/Sdhc/Fh1/Dld/Ogdh/Sdhd/Dlst/Pdhb/Pck1/Dlat/Pcx	23
R-MMU-397014	R-MMU-397014	Muscle contraction	37/747	166/8880	2.56e-08	1.38e-06	1.34e-06	Actn3/Scn4b/Nos1/Mybpc2/Kcnj2/Scn1b/Kcnj12/Atp2a1/Myl3/Tcap/Myl2/Ryr1/Slc8a3/Camk2g/Abcc9/Tnnc2/Trdn/Stim1/Npr2/Ryr3/Calm1/Atp1b1/Scn4a/Neb/Tmod4/Tnnt3/Tnni2/Tpm1/Myl1/Pln/Fxyd6/Casq1/Camk2a/Cacng6/Myl9/Atp2b3/Atp1a2	37		mmu04260	mmu04260	Cardiac muscle contraction	34/689	87/8994	1.81e-16	3.74e-15	2.75e-15	COX3/Cox7a1/Uqcrc2/Cox5a/Hrc/Uqcrfs1/Cyc1/Cox8b/Atp2a1/Cox6c/Myl3/Cox4i1/Myl2/Cacna2d1/Cox7b/Uqcrc1/Uqcr11/Cacna1s/Slc8a3/Uqcrh/Cox5b/Trdn/Cox7c/Uqcrb/Atp1b1/Uqcrq/COX2/Tpm1/Myh7/Cox6b1/Uqcr10/Cox7a2/Cacng6/Atp1a2	34
R-MMU-70263	R-MMU-70263	Gluconeogenesis	15/747	34/8880	2.65e-08	1.38e-06	1.34e-06	Aldoa/Mdh1/Eno3/Got1/Mdh2/Tpi1/Slc37a4/Slc25a12/Slc25a11/Pgk1/Gpi1/Pgam2/Fbp2/Pck1/Got2	15		mmu00280	mmu00280	Valine, leucine and isoleucine degradation	27/689	57/8994	7.13e-16	1.38e-14	1.01e-14	Aldh6a1/Acadm/Bckdha/Hadhb/Acaa2/Ivd/Oxct1/Acadsb/Hadha/Dld/Hibadh/Echs1/Mmut/Hadh/Aox1/Dbt/Mccc1/Acat1/Pcca/Pccb/Mccc2/Aldh2/Acads/Mcee/Auh/Bckdhb/Hsd17b10	27
R-MMU-71291	R-MMU-71291	Metabolism of amino acids and derivatives	48/747	248/8880	2.81e-08	1.38e-06	1.34e-06	Amd1/Smox/Gpt2/Aldh6a1/Ckm/Pdha1/Ddo/Ckmt2/Got1/Slc25a12/Carnmt1/Ivd/Oat/Aldh4a1/Acadsb/Dld/Psme4/Ogdh/Hibadh/Echs1/Asrgl1/Ndufab1/Mpst/Dlst/Dbt/Mccc1/Acat1/Pdhb/Gcdh/Mccc2/Aspa/Oaz2/Adi1/Bckdk/Got2/Sms/Serinc4/Grhpr/Dlat/Ppm1k/Auh/Pdhx/Oaz1/Bckdhb/Mtr/Gpt/Tst/Ado	48		mmu04723	mmu04723	Retrograde endocannabinoid signaling	44/689	148/8994	1.01e-15	1.83e-14	1.34e-14	Ndufs1/Ndufv1/Ndufs2/Ndufa9/Ndufs3/Ndufa12/Ndufb9/Ndufa13/Ndufa4/Cacna1s/Ndufa6/Ndufb8/Prkca/Ndufs4/Adcy9/Ndufv2/Ndufc1/Ndufv3/Ndufb11/Ndufa10/Mapk14/Ndufs7/Ndufb7/Ndufb3/Ndufab1/Ndufa11/ND3/Ndufa8/Ndufb5/Ndufb6/Adcy2/Ndufc2/Ndufb4/Ndufa3/Ndufb10/Ndufs8/Mapk9/Ndufa1/Adcy6/Ndufs6/Ndufa2/Mapk12/Ndufa5/Ndufa7	44
R-MMU-204174	R-MMU-204174	Regulation of pyruvate dehydrogenase (PDH) complex	10/747	16/8880	8.4e-08	3.91e-06	3.78e-06	Pdha1/Pdpr/Pdp1/Dld/Pdhb/Rxra/Pdk1/Dlat/Pdhx/Pdk2	10		mmu00620	mmu00620	Pyruvate metabolism	23/689	44/8994	6.61e-15	1.14e-13	8.35e-14	Ldhb/Pdha1/Mdh1/Acyp2/Me1/Acacb/Mdh2/Acss2/Fh1/Ldha/Dld/Ldhd/Acat1/Me3/Glo1/Pdhb/Aldh2/Acss1/Acyp1/Pck1/Grhpr/Dlat/Pcx	23
R-MMU-5578775	R-MMU-5578775	Ion homeostasis	17/747	52/8880	5.82e-07	2.56e-05	2.48e-05	Nos1/Atp2a1/Ryr1/Slc8a3/Camk2g/Abcc9/Trdn/Stim1/Ryr3/Calm1/Atp1b1/Pln/Fxyd6/Casq1/Camk2a/Atp2b3/Atp1a2	17		mmu04922	mmu04922	Glucagon signaling pathway	28/689	104/8994	2.25e-09	3.67e-08	2.69e-08	Phkg1/Ldhb/Phka1/Phkb/Pfkm/Ppp3cb/Pdha1/Prkab2/Pygm/Prkaa2/Pfkfb1/Acacb/Camk2g/Ldha/Ppargc1a/Gnas/Calm1/Ppara/Prkag3/Ppp3ca/Adcy2/Pdhb/Pgam2/Gys1/Camk2a/Ppp3r1/Fbp2/Pck1	28
R-MMU-70221	R-MMU-70221	Glycogen breakdown (glycogenolysis)	9/747	15/8880	6.34e-07	2.65e-05	2.57e-05	Phkg1/Phka1/Phkb/Agl/Pygm/Gyg/Calm1/Gaa/Pgm2l1	9		mmu00071	mmu00071	Fatty acid degradation	19/689	52/8994	3.4e-09	5.26e-08	3.86e-08	Acadm/Acadvl/Hadhb/Eci1/Acaa2/Acadsb/Hadha/Acox1/Acsl1/Echs1/Hadh/Acat1/Acsl6/Cpt2/Gcdh/Aldh2/Acads/Acadl/Cyp2u1	19
R-MMU-70326	R-MMU-70326	Glucose metabolism	21/747	80/8880	1.71e-06	6.82e-05	6.61e-05	Pfkfb3/Pfkm/Aldoa/Mdh1/Pfkfb1/Eno3/Got1/Bpgm/Mdh2/Tpi1/Slc37a4/Slc25a12/Slc25a11/Hk2/Pgk1/Gpi1/Pgam2/Fbp2/Pck1/Got2/Pgm2l1	21		mmu00010	mmu00010	Glycolysis / Gluconeogenesis	21/689	67/8994	1.23e-08	1.81e-07	1.33e-07	Ldhb/Pfkm/Aldoa/Pgm1/Pdha1/Eno3/Bpgm/Tpi1/Acss2/Hk2/Ldha/Dld/Pgk1/Pdhb/Gpi1/Pgam2/Aldh2/Acss1/Fbp2/Pck1/Dlat	21
R-MMU-5628897	R-MMU-5628897	TP53 Regulates Metabolic Genes	19/747	71/8880	3.9e-06	0.000144881	0.000140298	COX3/Prkab2/Prkaa2/Cox5a/Rragd/Cox4i1/Cycs/Ndufa4/Cox7b/Lrpprc/Cox7c/Tigar/Prkag3/COX2/Cox14/Gpi1/Cox6b1/Prdx5/Taco1	19		mmu04920	mmu04920	Adipocytokine signaling pathway	21/689	71/8994	3.86e-08	5.44e-07	3.99e-07	Prkab2/Prkaa2/Rxrg/Acacb/Cd36/Slc2a4/Adipor1/Ppargc1a/Acsl1/Stk11/Irs1/Jak2/Ppara/Prkag3/Prkcq/Acsl6/Rxra/Mapk9/Pck1/Adipor2/Irs2	21
R-MMU-8978868	R-MMU-8978868	Fatty acid metabolism	33/747	170/8880	3.98e-06	0.000144881	0.000140298	Acadm/Acadvl/Prkab2/Hadhb/Prkaa2/Acacb/Eci1/Crat/Acaa2/Phyh/Acad11/Hadha/Acox1/Ephx2/Decr1/Acsl1/Mlycd/Echs1/Mmut/Ndufab1/Hadh/Acsl6/Pcca/Cpt2/Rxra/Acot13/Pccb/Mapkapk2/Acads/Mcee/Nudt19/Acadl/Cyp2u1	33		mmu00630	mmu00630	Glyoxylate and dicarboxylate metabolism	13/689	32/8994	2.48e-07	3.34e-06	2.45e-06	Mdh1/Cs/Aco2/Mdh2/Acss2/Dld/Mmut/Acat1/Pcca/Pccb/Acss1/Mcee/Grhpr	13
R-MMU-390522	R-MMU-390522	Striated Muscle Contraction	12/747	32/8880	5.36e-06	0.000186783	0.000180875	Actn3/Mybpc2/Myl3/Tcap/Myl2/Tnnc2/Neb/Tmod4/Tnnt3/Tnni2/Tpm1/Myl1	12		mmu04921	mmu04921	Oxytocin signaling pathway	31/689	153/8994	4.14e-07	5.35e-06	3.93e-06	Mylk4/Ppp3cb/Prkab2/Prkaa2/Eef2k/Mylk2/Kcnj2/Kcnj12/Cacna2d1/Ryr1/Ppp1cb/Cacna1s/Prkca/Camk2g/Adcy9/Npr2/Ryr3/Gnas/Calm1/Raf1/Pla2g4e/Ppp1r12b/Prkag3/Ppp3ca/Adcy2/Gucy1a1/Adcy6/Camk2a/Cacng6/Ppp3r1/Myl9	31
R-MMU-5576891	R-MMU-5576891	Cardiac conduction	24/747	114/8880	2.04e-05	0.000681601	0.000660043	Scn4b/Nos1/Kcnj2/Scn1b/Kcnj12/Atp2a1/Ryr1/Slc8a3/Camk2g/Abcc9/Trdn/Stim1/Npr2/Ryr3/Calm1/Atp1b1/Scn4a/Pln/Fxyd6/Casq1/Camk2a/Cacng6/Atp2b3/Atp1a2	24		mmu00500	mmu00500	Starch and sucrose metabolism	13/689	34/8994	5.74e-07	7.1e-06	5.2e-06	Agl/Pgm1/Pygm/Amy1/Gyg/Ugp2/Hk2/Ganc/Gpi1/Gys1/Gaa/Pgm2l1/Gbe1	13
R-MMU-71387	R-MMU-71387	Metabolism of carbohydrates	42/747	261/8880	2.88e-05	0.00092613	0.000896837	Pfkfb3/Phkg1/Aldh1a1/Phka1/Phkb/Pfkm/Agl/Ppp1r3c/Aldoa/Pgm1/Pygm/Mdh1/Pfkfb1/Eno3/Got1/Bpgm/Mdh2/Tpi1/Slc37a4/Slc25a12/St3gal6/Slc25a11/Gyg/Ugp2/Hk2/Hs3st5/Calm1/Pgk1/Sord/Stab2/Gpi1/Pgam2/B3galt1/Gys1/Gaa/St3gal2/Fbp2/Pck1/Got2/Pgm2l1/St3gal3/Gbe1	42		mmu01210	mmu01210	2-Oxocarboxylic acid metabolism	10/689	20/8994	5.95e-07	7.1e-06	5.2e-06	Gpt2/Idh2/Idh3a/Idh3b/Cs/Aco2/Got1/Idh3g/Got2/Gpt	10
R-MMU-9609507	R-MMU-9609507	Protein localization	22/747	103/8880	3.53e-05	0.00109561	0.00106096	Ddo/Gdap1/Abcd2/Crat/Ech1/Phyh/Atp5b/Atp5g3/Ndufb8/Acox1/Ephx2/Mlycd/Pxmp2/Ldhd/Gnpat/Coq2/Ube2d1/Abcd3/Nudt19/Gstk1/Lonp2/Usp9x	22		mmu04152	mmu04152	AMPK signaling pathway	27/689	126/8994	7.29e-07	8.37e-06	6.14e-06	Pfkfb3/Pfkm/Prkab2/Prkaa2/Pfkfb1/Eef2k/Acacb/Cd36/Tbc1d1/Ppp2r3a/Slc2a4/Adipor1/Ppargc1a/Mlycd/Stk11/Irs1/Rab2a/Prkag3/Rab10/Insr/Cab39/Gys1/Stradb/Fbp2/Pck1/Adipor2/Irs2	27
R-MMU-9707564	R-MMU-9707564	Cytoprotection by HMOX1	21/747	108/8880	0.000217759	0.00650945	0.00630356	COX3/Cox5a/Cul3/Cox4i1/Cycs/Ndufa4/Cox7b/Lrpprc/Psme4/Fbxl17/Cox7c/Ppara/COX2/Cox14/Rxra/Cox6b1/Hbb-bt/Skp1/Rbx1/Smarcd3/Taco1	21		mmu04261	mmu04261	Adrenergic signaling in cardiomyocytes	30/689	152/8994	1.14e-06	1.27e-05	9.28e-06	Scn4b/Scn1b/Atp2a1/Myl3/Myl2/Cacna2d1/Ppp2r3a/Ppp1cb/Cacna1s/Prkca/Slc8a3/Camk2g/Adcy9/Gnas/Calm1/Mapk14/Atp1b1/Rps6ka5/Adcy2/Tpm1/Pln/Myh7/Ppp1r1a/Adcy6/Camk2a/Cacng6/Crem/Atp2b3/Mapk12/Atp1a2	30
R-MMU-8951664	R-MMU-8951664	Neddylation	34/747	217/8880	0.000275651	0.00795585	0.00770422	Asb10/Ankrd9/Fbxo32/Cish/Cul3/Dcaf6/Dcun1d2/Fem1a/Btbd1/Asb2/Fbxo31/Dcaf8/Psme4/Asb11/Asb16/Dcaf11/Socs6/Fbxw5/Cul5/Kbtbd13/Dcaf5/Wdtc1/Asb8/Ube2d1/Klhl21/Socs2/Fbxl4/Cop1/Skp1/Fbxl3/Cul2/Dcun1d1/Rbx1/Asb18	34		mmu03320	mmu03320	PPAR signaling pathway	21/689	89/8994	2.45e-06	2.62e-05	1.92e-05	Lpl/Acadm/Slc27a1/Me1/Rxrg/Cd36/Plin4/Cyp27a1/Acox1/Fabp3/Acsl1/Ppara/Acsl6/Cpt2/Me3/Rxra/Aqp7/Pck1/Plin5/Acadl/Scp2	21
R-MMU-5362517	R-MMU-5362517	Signaling by Retinoic Acid	11/747	42/8880	0.00052462	0.0146369	0.0141739	Aldh1a1/Pdha1/Rxrg/Cyp26b1/Dld/Pdhb/Rxra/Pdk1/Dlat/Pdhx/Pdk2	11		mmu04066	mmu04066	HIF-1 signaling pathway	24/689	114/8994	4.17e-06	4.31e-05	3.16e-05	Pfkfb3/Ldhb/Pfkm/Aldoa/Egln1/Pdha1/Eno3/Hk2/Prkca/Camk2g/Ldha/Pgk1/Tfrc/Pdhb/Insr/Camk2a/Vegfa/Egf/Pdk1/Flt1/Egln2/Cul2/Rbx1/Plcg1	24
R-MMU-8866652	R-MMU-8866652	Synthesis of active ubiquitin: roles of E1 and E2 enzymes	9/747	30/8880	0.000570805	0.0154117	0.0149243	Ube2b/Ube2c/Ube2d1/Cdc34/Ube2g1/Ube2h/Ube2r2/Usp9x/Ube2e1	9		mmu04020	mmu04020	Calcium signaling pathway	39/689	240/8994	5.12e-06	5.12e-05	3.75e-05	Mylk4/Phkg1/Phka1/Phkb/Slc25a4/Vdac1/Ppp3cb/Nos1/Mylk2/Vdac3/Hrc/Plcd4/Atp2a1/Ryr1/Cacna1s/Prkca/Slc8a3/Camk2g/Tnnc2/Trdn/Adcy9/Stim1/Ryr3/Gnas/Calm1/Kdr/Ppp3ca/Adcy2/Pln/Casq1/Sphk2/Camk2a/Vegfa/Egf/Ppp3r1/Flt1/Atp2b3/Vdac2/Plcg1	39
R-MMU-9711123	R-MMU-9711123	Cellular response to chemical stress	24/747	141/8880	0.00064151	0.0167795	0.0162488	COX3/Sod2/Cox5a/Cul3/Cox4i1/Cycs/Ndufa4/Cox7b/Lrpprc/Psme4/Fbxl17/Prdx3/Cox7c/Ppara/COX2/Cox14/Rxra/Cox6b1/Hbb-bt/Skp1/Prdx5/Rbx1/Smarcd3/Taco1	24		mmu04910	mmu04910	Insulin signaling pathway	27/689	139/8994	5.36e-06	5.2e-05	3.81e-05	Ppp1r3a/Phkg1/Phka1/Phkb/Ppp1r3c/Prkab2/Pygm/Prkaa2/Acacb/Ppp1cb/Hk2/Slc2a4/Ppargc1a/Calm1/Irs1/Raf1/Prkag3/Sos2/Rhoq/Insr/Gys1/Mapk9/Fbp2/Pck1/Socs2/Irs2/Trip10	27
R-MMU-4090294	R-MMU-4090294	SUMOylation of intracellular receptors	8/747	25/8880	0.000716121	0.017017	0.0164788	Ar/Rora/Thrb/Ppara/Pias2/Rxra/Hdac4/Esr1	8		mmu04022	mmu04022	cGMP-PKG signaling pathway	31/689	173/8994	6.39e-06	6e-05	4.4e-05	Mylk4/Slc25a4/Vdac1/Ppp3cb/Mylk2/Vdac3/Atp2a1/Ppp1cb/Cacna1s/Slc8a3/Kcnma1/Adcy9/Npr2/Calm1/Irs1/Raf1/Atp1b1/Ppp3ca/Adcy2/Insr/Pln/Myh7/Gucy1a1/Gtf2i/Adcy6/Ppp3r1/Myl9/Irs2/Atp2b3/Vdac2/Atp1a2	31
R-MMU-1268020	R-MMU-1268020	Mitochondrial protein import	5/747	1980-10-01	0.000731913	0.017017	0.0164788	Atp5b/Atp5g3/Ndufb8/Ldhd/Coq2	5		mmu04931	mmu04931	Insulin resistance	23/689	110/8994	7.45e-06	6.79e-05	4.98e-05	Ppp1r3a/Ppp1r3c/Prkab2/Slc27a1/Pygm/Prkaa2/Rps6ka2/Acacb/Cd36/Ppp1cb/Slc2a4/Ppargc1a/Irs1/Tbc1d4/Ppara/Mlxipl/Prkag3/Prkcq/Insr/Gys1/Mapk9/Pck1/Irs2	23
R-MMU-196780	R-MMU-196780	Biotin transport and metabolism	5/747	1980-10-01	0.000731913	0.017017	0.0164788	Acacb/Mccc1/Pcca/Pccb/Mccc2	5		mmu01212	mmu01212	Fatty acid metabolism	16/689	62/8994	1.15e-05	0.000101581	7.45e-05	Acadm/Acadvl/Hadhb/Acaa2/Acadsb/Hadha/Acox1/Acsl1/Echs1/Hadh/Acat1/Acsl6/Cpt2/Acads/Acadl/Scp2	16
R-MMU-2151201	R-MMU-2151201	Transcriptional activation of mitochondrial biogenesis	5/747	1980-10-01	0.000731913	0.017017	0.0164788	Sod2/Idh2/Cycs/Acss2/Sirt3	5		mmu04068	mmu04068	FoxO signaling pathway	25/689	131/8994	1.64e-05	0.000141164	0.000103536	Sod2/Foxo4/Sgk1/Prkab2/Fbxo32/Prkaa2/Bnip3/Homer1/Homer2/Slc2a4/Stk11/Mapk14/Irs1/Raf1/Prkag3/Sos2/Setd7/Insr/Mapk9/Rbl2/Egf/Pck1/Irs2/Smad4/Mapk12	25
R-MMU-983168	R-MMU-983168	Antigen processing: Ubiquitination & Proteasome degradation	40/747	284/8880	0.000787643	0.0178178	0.0172542	Asb10/Ube2b/Fbxo32/Wwp1/Cul3/Ube2c/Btbd1/Asb2/Fbxo31/Anapc5/Rnf144b/Psme4/Asb11/Asb16/Rnf123/Fbxw5/Herc1/Cul5/Kbtbd13/Det1/Ube3b/Asb8/Ube2d1/Herc2/Cdc34/Ubr2/Ube2g1/Ubac1/Klhl21/Ube2h/Ube2r2/Ubr1/Ube3a/Fbxl4/Skp1/Fbxl3/Cul2/Rbx1/Asb18/Ube2e1	40		mmu04146	mmu04146	Peroxisome	19/689	86/8994	2.02e-05	0.00016957	0.00012437	Sod2/Idh2/Ddo/Abcd2/Crat/Ech1/Phyh/Acox1/Ephx2/Acsl1/Mlycd/Pxmp2/Acsl6/Gnpat/Abcd3/Nudt19/Prdx5/Gstk1/Scp2	19
R-MMU-380972	R-MMU-380972	Energy dependent regulation of mTOR by LKB1-AMPK	8/747	27/8880	0.00126391	0.0278392	0.0269586	Prkab2/Prkaa2/Rragd/Ppm1a/Stk11/Prkag3/Cab39/Stradb	8		mmu01230	mmu01230	Biosynthesis of amino acids	18/689	79/8994	2.13e-05	0.000174163	0.000127739	Gpt2/Pfkm/Idh2/Aldoa/Idh3a/Idh3b/Eno3/Cs/Aco2/Got1/Tpi1/Idh3g/Pgk1/Pgam2/Got2/Pcx/Mtr/Gpt	18
R-MMU-165159	R-MMU-165159	MTOR signalling	10/747	40/8880	0.00138078	0.0296336	0.0286963	Prkab2/Prkaa2/Eef2k/Rragd/Ppm1a/Stk11/Prkag3/Eif4b/Cab39/Stradb	10		mmu04710	mmu04710	Circadian rhythm	10/689	30/8994	4.78e-05	0.000379758	0.000278532	Prkab2/Prkaa2/Rorc/Bhlhe41/Rora/Prkag3/Per3/Skp1/Fbxl3/Rbx1	10
R-MMU-196849	R-MMU-196849	Metabolism of water-soluble vitamins and cofactors	20/747	117/8880	0.00166916	0.0349271	0.0338224	Acacb/Nadk2/Mmut/Aox1/Mccc1/Nampt/Pcca/Gphn/Nmrk2/Rfk/Mmab/Pccb/Mccc2/Pank4/Mthfd1/Nfs1/Lmbrd1/Mmachc/Mtr/Pank1	20		mmu00270	mmu00270	Cysteine and methionine metabolism	13/689	54/8994	0.000163354	0.00123512	0.000905893	Amd1/Ldhb/Mdh1/Got1/Mdh2/Ldha/Mpst/Adi1/Got2/Sms/Amd2/Mtr/Tst	13
R-MMU-383280	R-MMU-383280	Nuclear Receptor transcription pathway	11/747	49/8880	0.0020764	0.042389	0.0410483	Rxrg/Rorc/Ar/Rora/Nr1d2/Esrra/Thrb/Ppara/Rxra/Nr4a1/Esr1	11		mmu00330	mmu00330	Arginine and proline metabolism	13/689	54/8994	0.000163354	0.00123512	0.000905893	Amd1/Smox/Ckm/Nos1/Ckmt2/Got1/Oat/Aldh4a1/Aldh2/Got2/Sms/Amd2/Maob	13
R-MMU-9033241	R-MMU-9033241	Peroxisomal protein import	13/747	64/8880	0.0022267	0.0443749	0.0429714	Ddo/Crat/Ech1/Phyh/Acox1/Ephx2/Mlycd/Gnpat/Ube2d1/Nudt19/Gstk1/Lonp2/Usp9x	13		mmu05414	mmu05414	Dilated cardiomyopathy	18/689	94/8994	0.000235234	0.00173625	0.00127345	Ttn/Atp2a1/Myl3/Myl2/Sgcg/Cacna2d1/Cacna1s/Slc8a3/Adcy9/Gnas/Adcy2/Tpm1/Pln/Myh7/Adcy6/Cacng6/Sgca/Lama2	18
											mmu00051	mmu00051	Fructose and mannose metabolism	10/689	36/8994	0.000265253	0.00191229	0.00140256	Pfkfb3/Pfkm/Aldoa/Pfkfb1/Tpi1/Hk2/Tigar/Akr1b10/Sord/Fbp2	10
											mmu04370	mmu04370	VEGF signaling pathway	13/689	58/8994	0.000349762	0.00246423	0.00180738	Ppp3cb/Prkca/Mapk14/Raf1/Pla2g4e/Kdr/Ppp3ca/Mapkapk2/Sphk2/Vegfa/Ppp3r1/Mapk12/Plcg1	13
											mmu00230	mmu00230	Purine metabolism	22/689	134/8994	0.000501269	0.00345319	0.00253273	Pde4d/Pgm1/Adssl1/Adk/Pde4a/Pde7a/Ampd1/Ak1/Adcy9/Npr2/Hddc3/Nt5c1a/Adsl/Nme7/Gmpr/Adcy2/Gucy1a1/Adcy6/Pde4c/Pde7b/Enpp4/Rrm2b	22
											mmu00250	mmu00250	Alanine, aspartate and glutamate metabolism	10/689	39/8994	0.000537807	0.00362435	0.00265827	Gpt2/Ddo/Adssl1/Got1/Aldh4a1/Asrgl1/Adsl/Aspa/Got2/Gpt	10
											mmu04970	mmu04970	Salivary secretion	16/689	85/8994	0.000627922	0.00414161	0.00303765	Nos1/Slc12a2/Amy1/Prkca/Kcnma1/Adcy9/Ryr3/Gnas/Calm1/Atp1b1/Adcy2/Gucy1a1/Adcy6/Cst3/Atp2b3/Atp1a2	16
											mmu04120	mmu04120	Ubiquitin mediated proteolysis	23/689	147/8994	0.00075755	0.00489251	0.00358839	Ube2b/Wwp1/Cul3/Ube2c/Anapc5/Pias2/Herc1/Cul5/Det1/Ube3b/Ube2d1/Herc2/Cdc34/Ube2g1/Ube2h/Ube2r2/Ube3a/Cop1/Skp1/Cul2/Rhobtb2/Rbx1/Ube2e1	23
											mmu00650	mmu00650	Butanoate metabolism	8/689	28/8994	0.00089064	0.00563466	0.00413272	Oxct1/Bdh1/Hadha/Echs1/L2hgdh/Hadh/Acat1/Acads	8
											mmu04964	mmu04964	Proximal tubule bicarbonate reclamation	7/689	22/8994	0.000923398	0.00572506	0.00419903	Mdh1/Slc38a3/Slc4a4/Aqp1/Atp1b1/Pck1/Atp1a2	7
											mmu04912	mmu04912	GnRH signaling pathway	16/689	90/8994	0.00119644	0.00726215	0.0053264	Map2k6/Cacna1s/Prkca/Camk2g/Adcy9/Gnas/Calm1/Mapk14/Raf1/Pla2g4e/Sos2/Adcy2/Mapk9/Adcy6/Camk2a/Mapk12	16
											mmu04935	mmu04935	Growth hormone synthesis, secretion and action	19/689	116/8994	0.00121817	0.00726215	0.0053264	Stat5b/Map2k6/Ghr/Cacna1s/Prkca/Adcy9/Gnas/Mapk14/Irs1/Raf1/Jak2/Sos2/Adcy2/Mapk9/Adcy6/Socs2/Irs2/Mapk12/Plcg1	19
											mmu05410	mmu05410	Hypertrophic cardiomyopathy	16/689	91/8994	0.00135123	0.00790341	0.00579672	Prkab2/Prkaa2/Ttn/Atp2a1/Myl3/Myl2/Sgcg/Cacna2d1/Cacna1s/Slc8a3/Prkag3/Tpm1/Myh7/Cacng6/Sgca/Lama2	16
											mmu00380	mmu00380	Tryptophan metabolism	11/689	52/8994	0.00163031	0.00928363	0.00680904	Hadha/Dld/Inmt/Echs1/Dlst/Hadh/Aox1/Acat1/Gcdh/Aldh2/Maob	11
											mmu04371	mmu04371	Apelin signaling pathway	21/689	137/8994	0.00164709	0.00928363	0.00680904	Mylk4/Prkab2/Nos1/Prkaa2/Mylk2/Myl3/Myl2/Ryr1/Slc8a3/Adcy9/Ppargc1a/Ryr3/Calm1/Raf1/Map1lc3a/Prkag3/Adcy2/Hdac4/Sphk2/Adcy6/Smad4	21
											mmu05230	mmu05230	Central carbon metabolism in cancer	13/689	69/8994	0.00196181	0.01086	0.00796525	Ldhb/Pfkm/Idh2/Pdha1/Slc16a3/Hk2/Ldha/Raf1/Tigar/Pdhb/Pgam2/Pdk1/Sirt3	13
											mmu04114	mmu04114	Oocyte meiosis	19/689	121/8994	0.00202626	0.01102	0.00808257	Ppp3cb/Cpeb3/Rps6ka2/Ar/Ppp1cb/Anapc5/Camk2g/Adcy9/Calm1/Mapk14/Pttg1/Ppp3ca/Adcy2/Adcy6/Camk2a/Ppp3r1/Skp1/Mapk12/Rbx1	19
											mmu00410	mmu00410	beta-Alanine metabolism	8/689	32/8994	0.00229346	0.0122581	0.00899069	Smox/Aldh6a1/Hadha/Acox1/Mlycd/Echs1/Aldh2/Acads	8
											mmu01240	mmu01240	Biosynthesis of cofactors	22/689	152/8994	0.00272261	0.0143052	0.0104921	Adssl1/Ugp2/Ak1/Nadk2/Dld/Coq5/Adsl/Nme7/Fech/Alas1/Coq2/Gphn/Rfk/Mmab/Mthfd1/Aldh2/Nfs1/Alpl/Alas2/Urod/Coq7/Pank1	22
											mmu00310	mmu00310	Lysine degradation	12/689	64/8994	0.00301104	0.015557	0.0114102	Smyd2/Hadha/Dld/Echs1/Dlst/Hadh/Acat1/Setd7/Gcdh/Aldh2/Kmt2c/Prdm16	12
											mmu04270	mmu04270	Vascular smooth muscle contraction	21/689	144/8994	0.00306864	0.0155947	0.0114379	Mylk4/Mylk2/Ppp1cb/Pla2g12a/Cacna1s/Prkca/Kcnma1/Adcy9/Npr2/Gnas/Calm1/Raf1/Pla2g4e/Ppp1r12b/Prkcq/Adcy2/Gucy1a1/Adcy6/Myh11/Ramp1/Myl9	21
											mmu04211	mmu04211	Longevity regulating pathway	15/689	90/8994	0.00324128	0.0162064	0.0118865	Sod2/Prkab2/Prkaa2/Adcy9/Adipor1/Ppargc1a/Stk11/Irs1/Prkag3/Rb1cc1/Adcy2/Insr/Adcy6/Adipor2/Irs2	15
											mmu04150	mmu04150	mTOR signaling pathway	22/689	157/8994	0.00407468	0.02005	0.0147056	Dvl2/Sgk1/Prkaa2/Rps6ka2/Rragd/Prkca/Stk11/Irs1/Raf1/Clip1/Dvl1/Sos2/Insr/Eif4b/Cab39/Fnip1/Ulk2/Stradb/Fzd4/Flcn/Lpin1/Fzd9	22
											mmu04971	mmu04971	Gastric acid secretion	13/689	75/8994	0.00420548	0.0203703	0.0149405	Mylk4/Mylk2/Kcnj2/Prkca/Camk2g/Adcy9/Gnas/Calm1/Atp1b1/Adcy2/Adcy6/Camk2a/Atp1a2	13
											mmu04919	mmu04919	Thyroid hormone signaling pathway	18/689	120/8994	0.00435327	0.0207617	0.0152276	Pfkm/Rxrg/Plcd4/Atp2a1/Prkca/Rcan2/Raf1/Thrb/Atp1b1/Slc16a10/Tbc1d4/Kat2b/Pln/Myh7/Rxra/Esr1/Atp1a2/Plcg1	18
											mmu02010	mmu02010	ABC transporters	10/689	52/8994	0.00542058	0.0251557	0.0184504	Abca8b/Abcd2/Abcb4/Abca8a/Abcc9/Abcb7/Abcb8/Abca6/Abcb1a/Abcd3	10
											mmu04911	mmu04911	Insulin secretion	14/689	86/8994	0.00543688	0.0251557	0.0184504	Cacna1s/Prkca/Camk2g/Kcnma1/Adcy9/Gnas/Atp1b1/Adcy2/Rab3a/Kcnn2/Adcy6/Camk2a/Atp1a2/Trpm4	14
											mmu04213	mmu04213	Longevity regulating pathway - multiple species	11/689	62/8994	0.00682546	0.0311161	0.022822	Sod2/Prkab2/Prkaa2/Adcy9/Irs1/Prkag3/Adcy2/Insr/Adcy6/Eif4ebp2/Irs2	11
											mmu04923	mmu04923	Regulation of lipolysis in adipocytes	10/689	56/8994	0.00925775	0.0412659	0.0302664	Plaat3/Adcy9/Gnas/Irs1/Adcy2/Insr/Aqp7/Adcy6/Pnpla2/Irs2	10
											mmu00052	mmu00052	Galactose metabolism	7/689	32/8994	0.00931812	0.0412659	0.0302664	Pfkm/Pgm1/Ugp2/Hk2/Ganc/Akr1b10/Gaa	7
											mmu04917	mmu04917	Prolactin signaling pathway	12/689	74/8994	0.00998679	0.0436043	0.0319814	Stat5b/Cish/Mapk14/Raf1/Jak2/Sos2/Socs6/Mapk9/Socs7/Socs2/Mapk12/Esr1	12
											mmu04936	mmu04936	Alcoholic liver disease	19/689	141/8994	0.0109838	0.0472912	0.0346855	Acadm/Acadvl/Map2k6/Prkab2/Prkaa2/Acacb/Acox1/Adipor1/Ppargc1a/Mlycd/Mapk14/Ppara/Prkag3/Mapk9/Aldh2/Adipor2/Mapk12/Lpin1/Tab2	19

## Sheet: Table S4
Table S4 EU RNA-sequencing data, OV versus Sham	symbol	log2FoldChange	pvalue	adj. p
	Ankrd1	5.11985	3.81e-62	4.95e-58
	Csrp3	3.45331	7.19e-45	4.67e-41
	Ankrd10	3.83553	3.66e-42	1.58e-38
	Rrad	5.8246	1.02e-41	3.31e-38
	Mt2	6.8175	8.24e-39	2.14e-35
	Runx1	5.65694	1.44e-37	3.11e-34
	Col3a1	3.49702	1.26e-36	2.33e-33
	Card14	6.16159	1.07e-33	1.64e-30
	Mt1	5.23083	1.14e-33	1.64e-30
	Ky	-4.16677	5.15e-30	6.69e-27
	Lox	4.74114	3.14e-29	3.4e-26
	Tnc	5.32411	2.97e-29	3.4e-26
	Col1a1	3.12456	4.74e-28	4.73e-25
	Mybph	4.19846	2.96e-27	2.74e-24
	Myh9	3.1001	5.14e-27	4.45e-24
	Cd44	3.96846	8.37e-26	6.79e-23
	Serpine1	4.71452	1.67e-25	1.27e-22
	Sbno2	3.77291	6.24e-25	4.46e-22
	Smox	-3.72157	6.53e-25	4.46e-22
	Uck2	3.11793	7.82e-25	5.08e-22
	Gm13889	4.06163	7.42e-24	4.59e-21
	Slc4a3	4.04363	2.33e-23	1.38e-20
	Pfkfb3	-3.38937	5.09e-23	2.87e-20
	Adora1	4.62314	4.86e-21	2.63e-18
	Arrdc2	-3.96836	7.33e-21	3.81e-18
	Itga5	3.24073	1.12e-20	5.6e-18
	Sntb1	3.22672	6.35e-20	3.06e-17
	Tubb6	3.60549	1.29e-19	5.99e-17
	Mn1	-2.91721	2.42e-19	1.08e-16
	Fn1	3.22525	3.19e-19	1.38e-16
	Msn	3.19933	4.46e-19	1.81e-16
	Serpinb1a	5.12877	4.4e-19	1.81e-16
	Myh7	-4.17055	9.5e-19	3.74e-16
	Postn	4.22768	1.12e-18	4.27e-16
	Eef1a1	2.73055	1.87e-18	6.93e-16
	Macf1	2.21418	3.39e-18	1.22e-15
	Col1a2	2.42071	1.01e-17	3.46e-15
	Itga7	2.91131	9.93e-18	3.46e-15
	Slc41a3	-2.77761	1.64e-17	5.48e-15
	Ttc9	3.77696	2.16e-17	7.01e-15
	Klhl33	-3.92724	2.86e-17	9.05e-15
	Stab1	3.98703	4.29e-17	1.33e-14
	Lgmn	2.90986	9.95e-17	3e-14
	Nes	2.98214	1.4e-16	4.15e-14
	Bgn	2.82919	1.49e-16	4.22e-14
	Ccn1	2.86066	1.5e-16	4.22e-14
	Mustn1	2.87831	3.84e-16	1.06e-13
	Wdr1	2.40443	5.4e-16	1.46e-13
	Gpt2	-3.01101	5.98e-16	1.58e-13
	Col5a2	3.09159	6.68e-16	1.73e-13
	Hspb1	2.67291	7.35e-16	1.87e-13
	Junb	4.00438	8.81e-16	2.2e-13
	Igf2bp2	5.16306	9.79e-16	2.4e-13
	Sgk1	-2.14737	1.69e-15	4.07e-13
	Sgsh	4.20211	2.08e-15	4.91e-13
	Sema6c	-2.27525	3.12e-15	7.24e-13
	Gm33023	6.00128	5.63e-15	1.28e-12
	Zfp697	3.14865	5.91e-15	1.32e-12
	Abhd2	3.39671	6.45e-15	1.42e-12
	Myh3	3.68264	7.75e-15	1.68e-12
	Anxa2	3.22161	9.25e-15	1.97e-12
	Vim	2.34124	1.01e-14	2.12e-12
	Itgb1	2.07701	1.43e-14	2.96e-12
	Mid1ip1	2.51403	3.1e-14	6.28e-12
	Spns2	-3.17703	3.55e-14	7.09e-12
	Cryab	2.23536	4.5e-14	8.85e-12
	Hbegf	3.18599	6.48e-14	1.26e-11
	Emp1	3.11097	7.3e-14	1.39e-11
	Clu	3.28992	8.27e-14	1.56e-11
	Xirp2	2.11817	8.76e-14	1.62e-11
	Pdlim3	1.93561	1.01e-13	1.83e-11
	Syt12	4.60897	1.01e-13	1.83e-11
	St3gal1	3.17778	1.04e-13	1.85e-11
	Ankrd13a	2.96235	1.16e-13	2.04e-11
	Osmr	5.45346	1.19e-13	2.06e-11
	Apoe	3.53317	1.43e-13	2.45e-11
	Mafb	-2.10932	1.6e-13	2.69e-11
	Tspan9	3.15101	1.87e-13	3.11e-11
	1110002E22Rik	2.11642	1.98e-13	3.25e-11
	Gprc5b	2.87522	2.66e-13	4.26e-11
	Ptpn12	2.53105	2.66e-13	4.26e-11
	H19	2.4611	3.06e-13	4.85e-11
	Chac1	-3.16897	3.21e-13	4.96e-11
	Pvr	3.22728	3.18e-13	4.96e-11
	Crim1	-2.62974	3.41e-13	5.21e-11
	Plxna2	2.47582	4.41e-13	6.66e-11
	Tfcp2l1	-2.8121	5.24e-13	7.82e-11
	Smad1	2.68385	8.78e-13	1.3e-10
	Togaram2	2.74145	1.11e-12	1.61e-10
	Cd63	2.20088	1.38e-12	2e-10
	Rcan1	2.18015	1.54e-12	2.19e-10
	Lmcd1	2.21489	1.6e-12	2.25e-10
	Mrc1	3.82321	1.68e-12	2.35e-10
	Wnk2	-2.3171	1.98e-12	2.74e-10
	Cspg4	2.71621	3.14e-12	4.25e-10
	Ehd4	2.32479	3.12e-12	4.25e-10
	Btg2	3.09338	4.86e-12	6.5e-10
	Map2k6	-3.12952	6.49e-12	8.6e-10
	Mhrt	-4.45777	8.38e-12	1.1e-09
	Fbxo32	-1.60698	8.96e-12	1.16e-09
	Sdc2	3.77396	1.03e-11	1.33e-09
	Igdcc4	1.84425	1.17e-11	1.49e-09
	Prss23	2.23041	1.3e-11	1.63e-09
	Sparc	1.9458	1.66e-11	2.05e-09
	Tns3	2.14231	1.65e-11	2.05e-09
	Pde7a	-1.87028	2.61e-11	3.2e-09
	Il4ra	4.70435	3.09e-11	3.72e-09
	Plcd4	-2.07103	3.06e-11	3.72e-09
	Hsp90aa1	1.96724	3.2e-11	3.81e-09
	Zfp568	2.10563	3.41e-11	4.03e-09
	Plk2	3.73071	4.52e-11	5.28e-09
	Tubb5	2.42629	5.32e-11	6.17e-09
	Dclk1	4.43199	5.56e-11	6.33e-09
	Gm5105	2.12965	5.55e-11	6.33e-09
	Col5a1	2.17406	5.66e-11	6.4e-09
	Nos1	-2.71375	7.09e-11	7.94e-09
	Klhl41	1.86664	7.22e-11	8.02e-09
	F13a1	4.10114	8.27e-11	8.97e-09
	Fgl2	3.05084	8.29e-11	8.97e-09
	Hspb8	1.91537	8.24e-11	8.97e-09
	Sh3bp2	4.18547	8.74e-11	9.38e-09
	Enah	2.46902	1.03e-10	1.1e-08
	H60b	-2.53751	1.11e-10	1.17e-08
	Vcan	3.39835	1.17e-10	1.22e-08
	Slc16a10	-2.0372	1.22e-10	1.26e-08
	Ampd3	2.40411	1.32e-10	1.36e-08
	Ppfibp1	1.95614	1.57e-10	1.6e-08
	Tmem38b	1.82939	1.83e-10	1.85e-08
	Lmna	2.04616	1.94e-10	1.95e-08
	Nhs	-3.87239	2.06e-10	2.06e-08
	Lgals1	2.75139	2.15e-10	2.13e-08
	Amd1	-2.06567	2.18e-10	2.14e-08
	Lyz2	3.47123	2.62e-10	2.55e-08
	Pfkfb1	-2.30209	2.63e-10	2.55e-08
	Dock4	-1.98507	2.82e-10	2.71e-08
	Gm16537	-2.92	2.9e-10	2.77e-08
	Pik3ip1	-2.45624	3.1e-10	2.92e-08
	Socs3	5.11329	3.1e-10	2.92e-08
	Anxa6	1.68218	3.44e-10	3.19e-08
	Tuba1b	4.21523	3.42e-10	3.19e-08
	Ckap4	2.58972	4.31e-10	3.96e-08
	Clic4	2.56689	4.47e-10	4.09e-08
	Ppara	-2.92917	5.09e-10	4.62e-08
	Cdc14a	-2.26718	5.28e-10	4.76e-08
	Serpina3n	3.6586	6.15e-10	5.51e-08
	Tnk2	-1.82381	6.34e-10	5.64e-08
	Irgm2	2.51384	6.63e-10	5.86e-08
	Klhl38	-2.07761	6.79e-10	5.96e-08
	Col8a1	4.39674	7.21e-10	6.28e-08
	Ankrd2	1.86689	7.47e-10	6.47e-08
	Col5a3	2.56236	7.86e-10	6.74e-08
	Pygm	-2.31698	7.89e-10	6.74e-08
	Lrrc30	-2.53339	9.2e-10	7.81e-08
	Ptpn14	-1.88812	9.77e-10	8.24e-08
	Tgfbi	3.35061	1.04e-09	8.69e-08
	Eif1a	2.69149	1.09e-09	9.05e-08
	Klf6	2.37508	1.11e-09	9.15e-08
	Flnc	1.98652	1.12e-09	9.16e-08
	Tmem94	-1.84241	1.13e-09	9.25e-08
	Myh4	-2.33622	1.32e-09	1.06e-07
	Obsl1	1.95989	1.33e-09	1.06e-07
	Pde4a	-2.51112	1.32e-09	1.06e-07
	Dnajb4	1.49817	1.61e-09	1.28e-07
	2900026A02Rik	1.88968	1.63e-09	1.29e-07
	Alpk2	1.97898	1.72e-09	1.35e-07
	Lrp1	1.87417	1.74e-09	1.36e-07
	2210416O15Rik	-1.69513	1.78e-09	1.38e-07
	Cav3	2.31048	1.79e-09	1.38e-07
	Qsox1	2.24264	1.82e-09	1.4e-07
	Eepd1	-1.76103	1.86e-09	1.42e-07
	Phkg1	-2.37122	1.86e-09	1.42e-07
	Pde4d	-2.12495	2e-09	1.51e-07
	Ppargc1a	-2.38912	2.02e-09	1.52e-07
	Lifr	-1.80988	2.09e-09	1.55e-07
	Slc16a3	-1.95957	2.08e-09	1.55e-07
	Ctsb	1.90306	2.33e-09	1.72e-07
	Rpl3	2.22242	2.57e-09	1.89e-07
	Denn2b	3.46875	2.6e-09	1.9e-07
	E2f4	2.25083	2.65e-09	1.91e-07
	Fbn1	1.89403	2.65e-09	1.91e-07
	Csrnp1	3.0682	3.15e-09	2.26e-07
	Pptc7	-1.93385	3.41e-09	2.43e-07
	Hr	-2.25789	3.69e-09	2.61e-07
	Myo1c	2.32572	4.54e-09	3.2e-07
	Dbp	-2.45368	4.64e-09	3.25e-07
	Lincmd1	2.7019	5.29e-09	3.69e-07
	Asb2	-1.78999	5.38e-09	3.73e-07
	Zmat3	2.14853	6.01e-09	4.15e-07
	Smyd2	-2.26242	6.23e-09	4.28e-07
	Sumf2	-2.07929	7.79e-09	5.32e-07
	Lpl	-2.00759	7.89e-09	5.36e-07
	Spcs3	1.82592	8e-09	5.41e-07
	Hivep3	2.52365	8.95e-09	6.02e-07
	Fgd4	-2.13289	9.2e-09	6.16e-07
	Dysf	2.00416	9.4e-09	6.26e-07
	Olfm1	3.23553	9.6e-09	6.36e-07
	Angptl4	4.0931	9.7e-09	6.39e-07
	Ccdc60	-3.41608	1.07e-08	7.02e-07
	Slc39a14	2.23388	1.17e-08	7.62e-07
	Arid5a	2.03741	1.18e-08	7.66e-07
	Sdc3	3.4279	1.19e-08	7.67e-07
	Myo5c	-1.93807	1.21e-08	7.78e-07
	Asb14	-2.19037	1.22e-08	7.8e-07
	Smad5	1.50189	1.22e-08	7.8e-07
	Kcnc4	2.20198	1.27e-08	8.02e-07
	Cttn	2.44874	1.42e-08	8.94e-07
	Grn	2.73398	1.45e-08	9.1e-07
	A930016O22Rik	-1.76056	1.52e-08	9.52e-07
	Hhatl	2.16055	1.54e-08	9.54e-07
	Pgm1	-1.88426	1.55e-08	9.61e-07
	Stat3	1.84525	1.6e-08	9.85e-07
	Acot11	-2.46221	1.75e-08	1.07e-06
	Gm13490	-4.65777	1.77e-08	1.08e-06
	Tpm4	2.38407	1.85e-08	1.12e-06
	Tuba1c	4.03666	2.03e-08	1.23e-06
	Paqr8	4.99172	2.06e-08	1.24e-06
	Npc1	-1.59902	2.19e-08	1.31e-06
	Tgif1	3.19529	2.24e-08	1.33e-06
	Dusp5	3.96792	2.3e-08	1.37e-06
	D430041D05Rik	-2.42844	2.46e-08	1.45e-06
	Ghr	-1.5989	2.55e-08	1.5e-06
	Atp9a	1.96273	2.69e-08	1.57e-06
	Sorl1	-1.82224	2.73e-08	1.59e-06
	Slc2a1	2.39231	2.84e-08	1.65e-06
	Myl12a	1.65009	3.24e-08	1.86e-06
	Prg4	2.58077	3.22e-08	1.86e-06
	Tpd52	1.88915	3.55e-08	2.03e-06
	1700088E04Rik	1.9757	3.61e-08	2.06e-06
	Dlg5	1.99541	3.75e-08	2.13e-06
	Atp2a1	-1.90443	3.9e-08	2.2e-06
	Perm1	-2.14711	4.12e-08	2.31e-06
	Spred1	2.02318	4.4e-08	2.46e-06
	Azin1	1.69063	4.55e-08	2.53e-06
	Cd93	2.29014	4.58e-08	2.53e-06
	Odf3l2	-6.75522	4.54e-08	2.53e-06
	Airn	2.29501	4.68e-08	2.58e-06
	Capn2	1.95785	4.73e-08	2.59e-06
	Cfl1	1.79456	4.88e-08	2.66e-06
	Lrp4	-1.9753	5.84e-08	3.17e-06
	Rilpl1	-1.70442	6.02e-08	3.26e-06
	Pmepa1	3.05021	6.06e-08	3.27e-06
	Igf1r	1.61716	6.14e-08	3.29e-06
	Rhoc	3.02772	6.64e-08	3.55e-06
	Usp2	-1.56542	6.72e-08	3.58e-06
	Idh2	-2.02166	7.31e-08	3.87e-06
	Smco1	-2.80662	7.5e-08	3.94e-06
	Stat5b	-1.49361	7.46e-08	3.94e-06
	Pkdcc	-1.66049	7.63e-08	4e-06
	Ckm	-1.7029	7.82e-08	4.08e-06
	Sar1b	-1.88538	7.98e-08	4.15e-06
	Gpcpd1	-1.76158	8.08e-08	4.18e-06
	Rps6ka2	-2.01601	8.14e-08	4.19e-06
	Thbs4	1.79258	8.66e-08	4.44e-06
	Slc25a4	-1.68103	9.36e-08	4.79e-06
	Tmem65	-1.59383	9.4e-08	4.79e-06
	Ccl6	4.0582	9.54e-08	4.84e-06
	Actn3	-1.96274	9.59e-08	4.85e-06
	Rabep2	-1.82349	9.96e-08	5.01e-06
	Gbp10	-4.63765	1.02e-07	5.09e-06
	Dab2	2.34334	1.1e-07	5.47e-06
	Lrrc38	-2.5284	1.1e-07	5.47e-06
	Ankrd9	-1.77803	1.11e-07	5.51e-06
	Dpy19l3	1.8443	1.23e-07	6.09e-06
	Asb10	-2.33014	1.27e-07	6.24e-06
	Ehd1	2.70728	1.27e-07	6.24e-06
	Myof	3.32991	1.29e-07	6.3e-06
	Niban2	3.39827	1.3e-07	6.33e-06
	Srxn1	2.22795	1.33e-07	6.44e-06
	Agl	-1.48724	1.36e-07	6.58e-06
	Sorbs2	-1.60578	1.37e-07	6.59e-06
	Trim24	-1.64035	1.38e-07	6.6e-06
	Ppm1k	-2.32146	1.51e-07	7.22e-06
	St6galnac4	2.03614	1.67e-07	7.93e-06
	Gdf1	-2.5479	1.69e-07	7.99e-06
	Tob1	-1.66973	1.69e-07	7.99e-06
	Abca1	-1.85314	1.71e-07	8.06e-06
	Jak2	-1.63427	1.76e-07	8.23e-06
	Tead4	2.2753	1.8e-07	8.43e-06
	Gadd45a	2.65063	1.85e-07	8.6e-06
	Jarid2	-1.60809	1.85e-07	8.6e-06
	Ahnak	1.59391	1.87e-07	8.66e-06
	Anxa5	2.61743	1.9e-07	8.73e-06
	Osbpl6	-1.982	1.91e-07	8.76e-06
	Kank1	1.57846	1.95e-07	8.89e-06
	Panx1	2.47318	1.95e-07	8.89e-06
	Efr3b	2.24445	1.98e-07	8.96e-06
	Ptbp3	2.36603	1.97e-07	8.96e-06
	Gm536	-2.77167	2.06e-07	9.3e-06
	5031425E22Rik	-1.62825	2.12e-07	9.54e-06
	Eif4a1	1.48285	2.18e-07	9.77e-06
	Des	1.47802	2.22e-07	9.88e-06
	Spire1	2.05794	2.23e-07	9.88e-06
	Tmsb4x	2.41644	2.23e-07	9.88e-06
	Myog	3.44062	2.28e-07	1.01e-05
	Map1b	1.79613	2.34e-07	1.03e-05
	Nctc1	-1.66216	2.33e-07	1.03e-05
	Arf3	1.80544	2.4e-07	1.05e-05
	Fstl1	1.79867	2.4e-07	1.05e-05
	Prkag3	-1.83134	2.44e-07	1.06e-05
	Thbd	5.36846	2.45e-07	1.06e-05
	Esd	2.0995	2.54e-07	1.09e-05
	Plxnb2	2.99709	2.53e-07	1.09e-05
	A930001C03Rik	4.83588	2.63e-07	1.13e-05
	Ston2	-1.3093	2.69e-07	1.15e-05
	Cd68	4.04157	2.71e-07	1.16e-05
	Klf5	2.46985	2.75e-07	1.17e-05
	Clec2d	-1.83658	2.8e-07	1.19e-05
	Klf2	2.77657	2.86e-07	1.2e-05
	Pfkm	-1.47715	2.91e-07	1.22e-05
	E2f8	3.99904	2.99e-07	1.25e-05
	Tmem233	-2.17059	3.03e-07	1.26e-05
	Meg3	2.26126	3.22e-07	1.34e-05
	Slc12a2	-1.73585	3.59e-07	1.49e-05
	Tiam2	1.71267	3.63e-07	1.5e-05
	Tmem38a	-1.7377	3.69e-07	1.52e-05
	Abl1	-1.46454	3.98e-07	1.63e-05
	Cd82	2.486	3.98e-07	1.63e-05
	Fcgr2b	7.67383	3.98e-07	1.63e-05
	Casq2	2.33954	4.18e-07	1.7e-05
	Iqsec3	4.86221	4.17e-07	1.7e-05
	Notch2	1.7962	4.24e-07	1.72e-05
	Odc1	1.36322	4.37e-07	1.76e-05
	Tecpr2	-1.82046	4.43e-07	1.78e-05
	Usp31	1.50842	4.62e-07	1.85e-05
	Hectd2os	1.86428	4.65e-07	1.86e-05
	Dop1b	-1.86464	4.81e-07	1.91e-05
	Arf6	1.79551	4.9e-07	1.95e-05
	Il13ra1	7.62011	5.34e-07	2.11e-05
	Septin9	2.77624	5.33e-07	2.11e-05
	Slc6a19	7.59574	5.46e-07	2.15e-05
	Atl2	-1.4305	5.72e-07	2.24e-05
	Rusc2	1.64764	5.86e-07	2.29e-05
	Tln1	1.38481	6.04e-07	2.36e-05
	Adk	-1.89464	6.25e-07	2.43e-05
	Krba1	-1.46725	6.37e-07	2.47e-05
	Ppp1r9b	1.70291	6.45e-07	2.49e-05
	Rbm38	-1.5273	6.46e-07	2.49e-05
	Vwa5a	2.06785	6.57e-07	2.52e-05
	Cyria	3.24149	6.77e-07	2.59e-05
	Eda2r	1.56578	6.97e-07	2.66e-05
	Trp53inp2	-1.63914	7.03e-07	2.68e-05
	Col6a3	1.81935	7.14e-07	2.7e-05
	Slc39a1	1.82961	7.15e-07	2.7e-05
	Ctss	5.53288	7.27e-07	2.75e-05
	Cdkn1a	2.73352	7.41e-07	2.79e-05
	Fam214b	1.63569	7.44e-07	2.79e-05
	Tro	-2.14876	7.45e-07	2.79e-05
	Scx	3.11962	7.52e-07	2.81e-05
	Ccl9	3.96526	7.65e-07	2.85e-05
	Ppm1l	-1.64358	8.11e-07	3.01e-05
	Col12a1	2.21543	8.42e-07	3.11e-05
	Mtus1	-1.54735	8.62e-07	3.18e-05
	Ppp1r3c	-1.68161	8.66e-07	3.18e-05
	Rhbdf2	-1.84445	8.67e-07	3.18e-05
	B4galt5	1.51924	8.73e-07	3.19e-05
	Mylk2	-1.72084	9e-07	3.28e-05
	Ppp1r3a	-1.78412	9.09e-07	3.31e-05
	Aldh1a1	-1.91665	9.22e-07	3.33e-05
	Lgals3	5.56877	9.18e-07	3.33e-05
	Rasgrp3	-1.85041	9.36e-07	3.37e-05
	Ncam1	2.4731	9.41e-07	3.38e-05
	Rad9b	-1.82261	1.02e-06	3.65e-05
	Myl4	3.84036	1.03e-06	3.69e-05
	Tjp2	3.68853	1.07e-06	3.82e-05
	Rras2	1.91442	1.13e-06	4e-05
	Tnni2	-1.34515	1.13e-06	4e-05
	Ldhb	-2.3351	1.14e-06	4.02e-05
	6430548M08Rik	1.63373	1.16e-06	4.1e-05
	Gm15441	-1.48577	1.18e-06	4.16e-05
	Tram2	2.93043	1.19e-06	4.17e-05
	Foxo1	-1.42472	1.23e-06	4.29e-05
	Lcp1	5.42826	1.26e-06	4.38e-05
	Parp8	-1.60553	1.27e-06	4.43e-05
	Snrk	-1.65583	1.3e-06	4.5e-05
	Slfn4	7.43605	1.31e-06	4.53e-05
	Vgll4	-1.82861	1.33e-06	4.58e-05
	Acadm	-1.47351	1.34e-06	4.59e-05
	Prkg1	1.28438	1.34e-06	4.59e-05
	Micall1	1.42251	1.4e-06	4.8e-05
	Fem1b	1.36509	1.41e-06	4.81e-05
	Igf2r	1.39018	1.42e-06	4.82e-05
	Rnh1	2.04227	1.47e-06	5.01e-05
	C3ar1	4.55408	1.51e-06	5.13e-05
	Mknk2	1.21664	1.6e-06	5.4e-05
	Bag2	1.94308	1.71e-06	5.78e-05
	Mpeg1	7.05297	1.8e-06	6.07e-05
	Gm33024	2.43462	1.85e-06	6.2e-05
	Hmox1	2.49826	1.9e-06	6.35e-05
	Col7a1	1.78265	1.91e-06	6.36e-05
	Slc7a2	-1.73637	1.9e-06	6.36e-05
	Myom3	1.47873	1.95e-06	6.43e-05
	Rgcc	1.82146	1.93e-06	6.43e-05
	Sobp	-1.63841	1.94e-06	6.43e-05
	Glis3	7.3915	1.99e-06	6.57e-05
	Kctd10	2.32263	2.02e-06	6.63e-05
	Bcl3	7.44643	2.07e-06	6.78e-05
	Slc25a24	7.13948	2.07e-06	6.78e-05
	Txnip	-1.55799	2.15e-06	7.03e-05
	Csf1r	1.91677	2.16e-06	7.04e-05
	Mybpc2	-1.80413	2.21e-06	7.19e-05
	Arhgdia	1.54388	2.26e-06	7.31e-05
	Trim72	1.29935	2.26e-06	7.31e-05
	Pde4b	1.47624	2.28e-06	7.34e-05
	Chchd10	-1.67895	2.3e-06	7.38e-05
	Garem1	1.92416	2.4e-06	7.69e-05
	Bbof1	-2.43457	2.46e-06	7.86e-05
	Il1r1	3.84885	2.47e-06	7.86e-05
	Tlr4	1.86268	2.47e-06	7.86e-05
	Litaf	3.34568	2.48e-06	7.88e-05
	Tagln2	2.86554	2.54e-06	8.04e-05
	E230016M11Rik	2.79336	2.59e-06	8.17e-05
	Aldh6a1	-1.94496	2.6e-06	8.19e-05
	Jup	1.6309	2.61e-06	8.19e-05
	Arl6ip5	1.37543	2.65e-06	8.32e-05
	Ccdc85a	-2.05766	2.68e-06	8.39e-05
	Maged1	2.82145	2.7e-06	8.43e-05
	Itpripl2	1.97781	2.9e-06	9.03e-05
	Slc25a25	-1.65735	2.97e-06	9.24e-05
	Myod1	1.82225	3.07e-06	9.52e-05
	Zfp36l2	3.32598	3.36e-06	0.000103915
	Kcnq4	2.04138	3.49e-06	0.000107762
	Cish	-1.94543	3.58e-06	0.000110221
	Kcnn3	2.50908	3.69e-06	0.000113185
	Tnfrsf1a	1.91573	3.71e-06	0.000113496
	S100a10	4.05513	3.73e-06	0.000114048
	Dlgap4	1.40126	3.9e-06	0.000118976
	Pygo1	-1.81101	4.06e-06	0.000123324
	Pgam2	-1.48889	4.11e-06	0.000124371
	Srebf1	-1.51889	4.11e-06	0.000124371
	Nfkbiz	2.53708	4.12e-06	0.000124501
	Pank4	-1.50454	4.23e-06	0.000127321
	Plekho1	1.83021	4.25e-06	0.000127667
	Dhrs7c	-2.20474	4.26e-06	0.000127725
	Fhl1	1.35199	4.28e-06	0.000127912
	Chst11	4.15491	4.39e-06	0.00013089
	Fat1	1.86597	4.45e-06	0.000132441
	Phkb	-1.52432	4.55e-06	0.000135071
	Wwp1	-1.49419	4.57e-06	0.000135448
	H2-D1	1.99359	4.7e-06	0.000138958
	Shb	4.12796	4.76e-06	0.00014047
	Ldlr	1.5413	4.81e-06	0.000141683
	Myf6	1.19483	4.87e-06	0.00014309
	Midn	1.823	4.92e-06	0.000144341
	Wsb1	2.01539	4.94e-06	0.00014436
	Vdac1	-1.19028	5.14e-06	0.000149856
	6430571L13Rik	-1.95078	5.32e-06	0.00015474
	Rin1	7.18136	5.52e-06	0.000160356
	Slc37a4	-1.86252	5.69e-06	0.000164434
	Zfand2a	1.72934	5.69e-06	0.000164434
	Cyb5r3	1.55887	5.71e-06	0.000164768
	Mettl11b	-4.28317	5.77e-06	0.000165979
	Eaf1	1.65571	5.8e-06	0.000166611
	Spp1	7.0543	6.02e-06	0.000172449
	Gsn	-1.69864	6.05e-06	0.000172549
	Krt80	7.18933	6.05e-06	0.000172549
	Myoz1	-1.63059	6.06e-06	0.000172549
	Rnf19b	2.26652	6.43e-06	0.000182733
	Ltbp3	1.5878	6.48e-06	0.000183737
	Arl4c	5.22059	6.51e-06	0.000183796
	Foxn3	-1.34646	6.51e-06	0.000183796
	Trpm7	-1.42627	6.68e-06	0.000188252
	Sbk3	2.88596	6.74e-06	0.000189403
	Laptm5	3.95628	6.86e-06	0.000192275
	Pcnt	-1.25088	6.96e-06	0.000194859
	Ckmt2	-1.85114	6.99e-06	0.00019505
	Lgalsl	-1.87048	7.12e-06	0.00019845
	Hhipl1	3.90145	7.17e-06	0.000199308
	Bhlhe41	-1.29811	7.19e-06	0.000199452
	Stxbp4	-2.12169	7.63e-06	0.00021114
	Baz1a	2.5426	8.15e-06	0.000225027
	Wdr47	2.62714	8.34e-06	0.000229846
	Tbx15	-1.43705	8.72e-06	0.000239786
	Rpl3l	-1.8604	8.76e-06	0.000240476
	Prodh	-2.35836	9.39e-06	0.000257095
	Alpl	-2.37084	9.48e-06	0.000259261
	Gna13	1.21321	9.59e-06	0.000261534
	Sgms2	3.0656	9.75e-06	0.000265321
	Cd36	-1.26366	9.78e-06	0.000265551
	Actn4	1.49507	9.86e-06	0.00026665
	Cd99l2	1.53636	9.84e-06	0.00026665
	Ier3	2.34236	9.88e-06	0.00026665
	Mtr	-1.38224	1e-05	0.000270078
	Kif16b	-1.21265	1.01e-05	0.000270729
	Scn5a	8.60971	1.03e-05	0.000277376
	Cd53	6.83818	1.05e-05	0.00028184
	Fam151a	-2.96659	1.06e-05	0.000281923
	Usp28	1.47764	1.08e-05	0.000287312
	Ly6e	2.07427	1.09e-05	0.000289915
	Exd2	-1.33497	1.13e-05	0.000300895
	Fndc3b	1.39901	1.16e-05	0.000307134
	Adamtsl4	-1.27795	1.17e-05	0.000308184
	Irs2	-1.79219	1.17e-05	0.000308345
	Myc	2.12405	1.24e-05	0.000326082
	2310065F04Rik	-2.69031	1.24e-05	0.000326739
	Gpr157	-1.15694	1.25e-05	0.000328743
	Acss2	-1.49538	1.27e-05	0.000331601
	Mib1	-1.29844	1.27e-05	0.000331601
	Ddo	-1.77772	1.31e-05	0.000342699
	Pla2g4e	-1.48249	1.32e-05	0.000343522
	Tpbgl	-1.77378	1.37e-05	0.000354646
	Adam10	1.385	1.39e-05	0.000358083
	Col22a1	-1.8601	1.39e-05	0.000358083
	Lilr4b	6.77831	1.39e-05	0.000358083
	Nav2	1.59505	1.39e-05	0.000358083
	Rmdn1	-1.92229	1.39e-05	0.000358083
	Slc38a3	-1.60627	1.41e-05	0.000361455
	Map1a	1.2581	1.51e-05	0.000386225
	Kars	1.56616	1.51e-05	0.000386294
	Stard7	-1.17045	1.6e-05	0.000407125
	Ywhaz	1.25076	1.62e-05	0.00041159
	Pank1	-1.76673	1.65e-05	0.00042049
	Ece1	-1.28955	1.67e-05	0.000422418
	Ucp2	2.62945	1.72e-05	0.00043618
	Rtn4	1.06558	1.73e-05	0.00043768
	Cyrib	1.38531	1.75e-05	0.000441474
	Esrra	-1.42914	1.81e-05	0.000454743
	Myd88	2.89354	1.81e-05	0.000454743
	Lgi1	-4.32215	1.83e-05	0.000457684
	Piezo1	1.76065	1.86e-05	0.000465086
	Hspb3	2.16566	1.87e-05	0.000465915
	Fam13b	1.38582	1.87e-05	0.000466391
	Slc25a12	-1.32887	1.89e-05	0.000469448
	Btg1	2.5466	1.92e-05	0.000476234
	Shisa5	2.38945	1.92e-05	0.000476234
	Frat2	-1.76115	1.93e-05	0.000477404
	Rev3l	-1.38442	2e-05	0.000492915
	Kcnn2	-5.33177	2.03e-05	0.000500316
	Anxa7	1.22947	2.06e-05	0.000505279
	Fbxo3	-1.33339	2.06e-05	0.000505279
	Traf3	1.36273	2.07e-05	0.00050609
	Adhfe1	-2.39453	2.09e-05	0.000510135
	Tnnt2	3.54406	2.09e-05	0.000510135
	Ccr2	4.87611	2.11e-05	0.000514709
	Ms4a6d	6.69583	2.13e-05	0.000517475
	Ube2d1	-1.45853	2.14e-05	0.000519331
	C1qa	4.17804	2.18e-05	0.000527228
	Tlcd3b	-1.26472	2.2e-05	0.000531925
	Ccdc50	-1.31943	2.29e-05	0.000549723
	Dgat2	-1.87171	2.29e-05	0.000549723
	Mylk4	-4.19227	2.28e-05	0.000549723
	Hadh	-1.52782	2.35e-05	0.00056295
	Inppl1	1.13544	2.35e-05	0.000563107
	Phlda1	2.98154	2.43e-05	0.000580533
	Hivep2	-1.2515	2.43e-05	0.000580806
	Atoh8	3.16634	2.44e-05	0.000580877
	Plpp7	-1.61995	2.44e-05	0.000581068
	Psat1	4.33731	2.49e-05	0.000592103
	Cpeb3	-1.32641	2.53e-05	0.000597477
	Tfdp2	-1.37361	2.52e-05	0.000597477
	Arhgap30	6.59275	2.56e-05	0.000603274
	Id3	3.13616	2.57e-05	0.000604449
	Eef2k	-1.20912	2.57e-05	0.000604681
	Ppp1r18	4.79493	2.64e-05	0.00061907
	Ccdc141	2.63402	2.64e-05	0.000619712
	Fmod	-1.80055	2.67e-05	0.000623893
	Txn1	1.95473	2.69e-05	0.000628185
	AI506816	1.79883	2.7e-05	0.000628299
	Gdap1	-2.8066	2.75e-05	0.000638825
	Rhobtb2	-1.5404	2.75e-05	0.00063888
	Dennd4b	-1.2279	2.77e-05	0.000641322
	Flna	1.32726	2.77e-05	0.000642061
	Sec24a	-1.12288	2.79e-05	0.000645091
	Pkig	1.61249	2.86e-05	0.000660361
	Gm11696	2.393	2.93e-05	0.000673864
	Cadm1	-2.00375	3.03e-05	0.000695706
	Kcnj2	-1.37879	3.03e-05	0.000695706
	Ptprc	3.09082	3.05e-05	0.000698883
	C1qb	4.76613	3.09e-05	0.000705325
	Eno3	-1.35557	3.12e-05	0.000711767
	Vat1	2.43101	3.17e-05	0.000722674
	Zfp46	-1.38277	3.18e-05	0.000722674
	Tmem43	1.54013	3.23e-05	0.000733435
	Vcl	1.22261	3.26e-05	0.000738343
	Clasp2	-1.11947	3.29e-05	0.000745089
	Cd109	3.74964	3.32e-05	0.000750214
	Abhd18	-1.67767	3.34e-05	0.000751908
	Slc7a5	4.08443	3.35e-05	0.000753379
	Lbh	2.61931	3.37e-05	0.000757237
	Zfp503	-1.98596	3.43e-05	0.000769347
	Thbs1	1.96027	3.52e-05	0.000788428
	Zyx	1.81893	3.58e-05	0.000800841
	Dusp8	-1.46633	3.66e-05	0.000814268
	Impdh1	2.80702	3.66e-05	0.000814268
	Tubb2a	3.54908	3.66e-05	0.000814268
	Adrb2	-1.55655	3.72e-05	0.000826258
	Arhgef7	1.33819	3.75e-05	0.000831934
	Stom	1.49992	3.81e-05	0.000842317
	Napb	1.45072	3.84e-05	0.000848334
	Tef	-1.20798	3.99e-05	0.000880307
	Entpd7	4.08309	4.03e-05	0.000885868
	Pag1	-1.80006	4.03e-05	0.000885868
	Acacb	-1.32148	4.07e-05	0.000892325
	Ccdc136	2.07579	4.14e-05	0.000906828
	Lamc1	1.19189	4.19e-05	0.000916082
	Trp53bp1	1.37761	4.27e-05	0.000932024
	Ncs1	2.10393	4.29e-05	0.00093249
	Sik1	1.666	4.29e-05	0.00093249
	Tgfb3	1.55853	4.29e-05	0.00093249
	Rin2	2.13514	4.35e-05	0.000943162
	Nup93	1.74325	4.45e-05	0.000962445
	Fyn	3.17486	4.52e-05	0.000975554
	Ptma	1.53436	4.57e-05	0.000984683
	Peak1	1.29376	4.61e-05	0.000992875
	Cc2d2a	-2.22038	4.66e-05	0.000999953
	Timp1	3.99505	4.66e-05	0.000999953
	Myom2	-1.00398	4.71e-05	0.00100934
	Iqgap1	1.11292	4.72e-05	0.00101013
	Camk2a	-1.20805	4.74e-05	0.00101162
	Ctps	1.85654	4.78e-05	0.00101824
	Stard13	2.74494	4.79e-05	0.00101919
	Sox9	4.52908	4.84e-05	0.00102834
	Il17ra	3.40094	4.87e-05	0.0010333
	Prr33	-1.4492	4.98e-05	0.00105465
	Cdk19	-1.62713	5.1e-05	0.00107794
	Pgd	1.7475	5.18e-05	0.00109329
	Socs2	-1.39111	5.19e-05	0.00109329
	Nckap1l	4.69321	5.26e-05	0.00110626
	Unc93b1	4.01692	5.3e-05	0.00111321
	Arpc5	2.01916	5.39e-05	0.00112959
	Tnfrsf23	6.18987	5.51e-05	0.00115444
	Tekt1	-1.61817	5.53e-05	0.0011556
	Dmpk	0.98265	5.58e-05	0.00116397
	Aldoa	-1.19739	5.67e-05	0.00118226
	Plod2	4.60123	5.8e-05	0.00120762
	Peg3	1.80441	5.82e-05	0.00120917
	Ccr5	6.35158	5.9e-05	0.00122473
	Kctd12	2.2757	5.92e-05	0.00122682
	Irf2bp2	-1.07388	6.1e-05	0.00126075
	Loxl2	1.96442	6.31e-05	0.00130236
	Myorg	-1.33914	6.38e-05	0.00131562
	Mtpn	1.23886	6.41e-05	0.00131816
	Idh3a	-1.22437	6.51e-05	0.00133717
	Bnip3	-1.41151	6.57e-05	0.00134639
	Csf1	2.16349	6.57e-05	0.00134639
	Lpcat1	3.49805	6.65e-05	0.00136051
	Dpf3	-1.7267	6.67e-05	0.0013613
	Dagla	-2.59982	6.72e-05	0.00137027
	C5ar1	4.61385	6.82e-05	0.00138762
	A330023F24Rik	-1.44345	6.98e-05	0.00141772
	Fgfr3	1.8755	7.04e-05	0.00142435
	Ltbp2	3.60188	7.04e-05	0.00142435
	Serinc2	1.68623	7.04e-05	0.00142435
	Utrn	1.22158	7.07e-05	0.0014286
	Gpd2	-1.15384	7.18e-05	0.00144669
	Serpinh1	1.50769	7.22e-05	0.00145347
	Klhl30	1.43252	7.33e-05	0.00147099
	Rassf4	6.35993	7.33e-05	0.00147099
	Map4k4	1.55372	7.36e-05	0.0014757
	Eya1	-1.25749	7.42e-05	0.00148431
	Gnai2	1.5765	7.62e-05	0.00152141
	Slc27a1	-1.54926	7.64e-05	0.00152356
	Pitpnc1	-1.39604	7.74e-05	0.00154128
	Csnk1g3	1.40893	7.83e-05	0.00155723
	Hspb7	1.28197	7.95e-05	0.00157818
	Adam12	5.93155	8.04e-05	0.00159079
	Gas2l3	3.31854	8.03e-05	0.00159079
	Sec24d	1.98148	8.2e-05	0.00161994
	Ppme1	1.49543	8.34e-05	0.00164589
	Adcy6	-1.13327	8.49e-05	0.00167291
	Arfgap3	2.68321	8.52e-05	0.00167614
	Arpc2	1.59443	8.55e-05	0.00167879
	Adgra2	2.58232	8.77e-05	0.00172068
	Thrb	-1.34434	8.85e-05	0.00173009
	Trpm1	6.32001	8.85e-05	0.00173009
	Fam214a	-1.22942	8.93e-05	0.00174326
	Taldo1	2.25916	9.1e-05	0.00177408
	Setbp1	-1.28314	9.15e-05	0.00178028
	Hrc	-1.58955	9.2e-05	0.00178745
	Ak1	-1.32495	9.26e-05	0.00179505
	Itgam	4.527	9.26e-05	0.00179505
	Cdc42ep3	-1.32711	9.4e-05	0.00181902
	Sync	1.25468	9.5e-05	0.00183593
	Ccl25	-1.69372	9.66e-05	0.00186374
	Rilp	-1.94796	9.68e-05	0.00186436
	Galns	6.23353	9.7e-05	0.00186512
	Tnfrsf12a	1.48502	9.72e-05	0.00186512
	Zfp36l1	1.29132	9.72e-05	0.00186512
	Canx	1.14735	9.74e-05	0.00186539
	Myl3	-2.87236	9.9e-05	0.00189324
	Atp13a3	1.15013	9.93e-05	0.00189521
	H3f3b	1.08465	0.000101074	0.00192708
	Pbx1	-1.17796	0.000101511	0.00193257
	Anxa1	1.9815	0.000102306	0.00194486
	Klf9	-1.19653	0.000102708	0.00194964
	Mgat2	2.22069	0.000104622	0.00198308
	Cdk5r1	3.2661	0.000105247	0.00199202
	Nras	1.28011	0.000108408	0.00204887
	Mcu	1.18919	0.000110646	0.00208812
	Vdac3	-1.12713	0.000110812	0.00208822
	Fxyd5	6.30321	0.000112134	0.00210427
	Ms4a4a	5.88013	0.000111879	0.00210427
	Tgm2	1.58827	0.000112272	0.00210427
	Zranb3	-1.75356	0.000112312	0.00210427
	Clcn1	-1.29108	0.000113219	0.00211821
	Siglec1	5.85623	0.000113901	0.0021279
	Gramd4	-1.76337	0.000114873	0.00214298
	Mob3a	3.21702	0.000116182	0.00216429
	Gas6	1.40961	0.000116552	0.00216808
	Rasal2	1.54469	0.00011743	0.00218127
	Gda	1.77267	0.000117919	0.00218723
	Nudt4	1.09174	0.000119591	0.00221508
	Gm16574	2.56066	0.000120041	0.00222024
	Arhgap45	6.14955	0.000120497	0.00222551
	Gm7162	1.91098	0.000122794	0.00226149
	Per3	-1.37401	0.000122641	0.00226149
	Ift27	-2.0938	0.000124849	0.00229608
	Sox11	4.49761	0.000125042	0.00229639
	Itpkc	1.77628	0.000125235	0.00229669
	Camkk2	2.85751	0.000125544	0.00229911
	Actr3b	-2.64177	0.000126589	0.0023144
	H2-Aa	6.1919	0.000126736	0.0023144
	Elf4	6.15653	0.000127549	0.00232598
	Egflam	-2.86448	0.000128348	0.00233726
	Mmp11	-1.42213	0.000128641	0.00233811
	Ugcg	1.5207	0.000128755	0.00233811
	Plau	2.32179	0.000129758	0.00235304
	Pdk2	-1.19517	0.000130421	0.00236177
	4921525O09Rik	6.18493	0.000131163	0.00236859
	Smtnl2	-1.17576	0.000131117	0.00236859
	Gpi1	-1.16803	0.000131418	0.00236919
	Scn4b	-1.45111	0.000131561	0.00236919
	Asb5	1.25422	0.000132888	0.00238977
	Bdh1	-1.4851	0.000134017	0.00240568
	Pnpla7	-1.25338	0.000134143	0.00240568
	Hlf	-2.70098	0.000134827	0.00241461
	Itgb3bp	-1.53507	0.000139115	0.00248797
	Clcn5	4.40612	0.000139574	0.00249267
	Slc40a1	-2.2399	0.000139761	0.00249267
	Exoc3l	4.53303	0.00014249	0.00253784
	Fscn1	3.80866	0.000143235	0.00254762
	Tcea3	-1.6846	0.000143775	0.00255373
	Esyt1	1.13979	0.000145206	0.00257563
	Anxa4	1.39442	0.000145879	0.00258403
	Tmbim1	1.27074	0.000147947	0.00261709
	Cnst	-1.16966	0.000148857	0.00262961
	Itgb6	0.950279	0.000151451	0.00266817
	Mapk4	3.98654	0.00015137	0.00266817
	Gm32200	-5.59397	0.000152753	0.00268747
	Gmpr	-1.40416	0.00015506	0.00272435
	Zfp948	1.87283	0.000155693	0.00273178
	Adamts7	4.03601	0.000156938	0.00274329
	Fbxo8	-1.51282	0.000156615	0.00274329
	Patz1	-1.38464	0.000156983	0.00274329
	Mir1a-1	-1.68593	0.000157567	0.00274981
	Ubr5	0.996354	0.000157895	0.00275183
	Gss	-1.37232	0.000158747	0.00276219
	Tecr	-1.38436	0.000158915	0.00276219
	Nampt	-1.13182	0.000159705	0.00276968
	Zdhhc13	2.28722	0.000159773	0.00276968
	Crat	-1.14054	0.000163161	0.00282463
	Cybb	3.38468	0.000169355	0.00292408
	Mogs	2.77377	0.000169153	0.00292408
	Slc4a4	-1.05385	0.00017151	0.00295343
	Tuba1a	1.92591	0.000171353	0.00295343
	Sorbs3	-1.20036	0.000174383	0.00299893
	Plin1	-4.35214	0.000175617	0.00301616
	Fat2	6.18984	0.000176079	0.00302009
	B2m	2.13226	0.000177697	0.00304383
	Lrp8	6.05109	0.000187206	0.00320248
	Car14	-1.87545	0.00019072	0.0032583
	Ms4a6b	6.04976	0.000191177	0.00326182
	Hmga1	1.89154	0.000192388	0.00327818
	Nfatc1	-1.12459	0.000193025	0.00328471
	Sirpa	2.37507	0.000196011	0.00333116
	Actr1b	1.2262	0.000198456	0.00336831
	Arhgap19	-1.47306	0.000200892	0.0034052
	Mki67	5.68697	0.000201957	0.00341879
	Sun2	-1.0378	0.000206809	0.00349636
	Tigar	-1.1522	0.000207565	0.00350458
	Pdzd2	-1.42314	0.000208471	0.00351531
	Srebf2	1.59746	0.000210247	0.00354066
	Adssl1	-1.18191	0.000212337	0.00357122
	Rnf144b	-1.47881	0.000214267	0.00359902
	Frrs1	3.82442	0.000216549	0.00363266
	Myo1h	2.16075	0.000217227	0.00363932
	B430010I23Rik	-1.475	0.000218413	0.00365448
	Golt1b	1.76382	0.000220733	0.00368854
	Cd74	2.37111	0.00022635	0.00377754
	Psmd11	0.95778	0.000227536	0.00379247
	Rest	1.30539	0.000228383	0.00380171
	Sgpl1	1.89898	0.000229626	0.00381749
	Cthrc1	5.97292	0.000230799	0.00383209
	Sh3kbp1	-1.74876	0.000231545	0.00383957
	Lgr4	-1.30525	0.000235126	0.00388901
	Sh3bgrl	1.98347	0.000234917	0.00388901
	Tnfrsf11a	3.75177	0.000237317	0.00392025
	Hdac4	-0.993287	0.000240106	0.00396128
	Ngf	6.07085	0.00024207	0.00398862
	Tnnt3	-1.18824	0.000246243	0.00404811
	Ywhah	1.29371	0.000246304	0.00404811
	Zswim4	1.49175	0.00024697	0.00405393
	Irak2	1.36002	0.000248856	0.00407508
	Mvp	1.43187	0.000248886	0.00407508
	Fgfr1	-0.983551	0.000249383	0.00407808
	Tnrc6b	-1.00848	0.000254155	0.00415088
	Auts2	1.30429	0.000255733	0.0041714
	Adcy7	2.03136	0.000258398	0.00420959
	Cdk14	2.37508	0.00025879	0.00421069
	Ablim2	1.28415	0.000260323	0.00423034
	Atp1b2	-1.36274	0.000261401	0.00424253
	Cnn3	2.15279	0.000264847	0.0042931
	Glipr2	5.97733	0.000265881	0.0043045
	Csf2ra	4.25241	0.000267809	0.00433031
	Nopchap1	1.25564	0.000274198	0.00442712
	Ociad2	-1.70631	0.000274479	0.00442712
	Ednrb	3.41948	0.000275619	0.00444
	Jade2	-2.1953	0.00027679	0.00445334
	Src	3.69426	0.000278512	0.0044755
	Fyb	3.71086	0.000281656	0.00452042
	Arhgap35	1.15253	0.000283518	0.00454468
	Yap1	0.94964	0.000286264	0.00458305
	Cds2	1.10097	0.000287714	0.00460058
	Rcsd1	-1.16117	0.000288766	0.00461173
	Pvalb	-2.64692	0.000290091	0.00462721
	Pdlim1	1.40154	0.000293669	0.00467852
	Atg4c	-1.6541	0.000296125	0.00471188
	Myadm	1.46353	0.000296612	0.00471385
	Slain2	1.05887	0.000299996	0.0047618
	Tpi1	-1.06178	0.000303005	0.00480369
	Atp5a1	-0.954956	0.000303758	0.0048039
	Mtmr12	2.08795	0.000303415	0.0048039
	Mbnl1	-1.14537	0.000304506	0.00480987
	Uri1	-1.282	0.000308327	0.00486431
	Mccc1	-1.37207	0.000309123	0.00487094
	Kbtbd13	-1.355	0.000311382	0.00490058
	Plekha1	1.01458	0.000313248	0.00492398
	Scn3a	1.96382	0.00031487	0.00494349
	Sdha	-1.04792	0.000316294	0.00495985
	Gan	1.36375	0.000320105	0.00501357
	Ccn2	-1.4978	0.000329291	0.00515123
	Arap1	1.53657	0.000330202	0.00515926
	Sptlc2	2.54555	0.00033101	0.00516566
	Ms4a4c	5.90589	0.000332359	0.00518049
	Spsb2	1.78843	0.000337992	0.00526126
	Zfp870	-1.41795	0.000338351	0.00526126
	Cradd	-2.11414	0.000340534	0.00527625
	Kcnc1	-1.10437	0.000339936	0.00527625
	Paip2b	-1.29138	0.000340282	0.00527625
	Adam8	3.65829	0.000341366	0.00528283
	Pink1	-1.23774	0.000344785	0.00532939
	A4galt	5.89021	0.000347499	0.00536057
	Ric8b	-1.07003	0.000347882	0.00536057
	Sat1	1.37233	0.000348041	0.00536057
	Taf10	1.35317	0.00035162	0.00540928
	Gm21188	5.82888	0.000352635	0.00541847
	Gas2l1	2.65285	0.000353458	0.0054247
	Rrm2	5.56818	0.000359159	0.00550569
	Jph2	-1.02817	0.000361917	0.00554142
	Slc25a36	-1.1904	0.000363758	0.00556305
	Hipk2	1.12406	0.000370097	0.00565334
	Rsrp1	-1.05635	0.000373707	0.00570178
	Grem2	-3.31793	0.000374572	0.00570826
	COX2	-1.01379	0.000376155	0.00571787
	Pclaf	5.84682	0.000376523	0.00571787
	Rab31	2.10306	0.000376398	0.00571787
	Sap30	1.83979	0.000380371	0.00576955
	Hspa5	1.22713	0.000381858	0.00578535
	Flvcr1	-1.26952	0.000384609	0.00582023
	Hspg2	0.960186	0.000386761	0.00584599
	Hsp90b1	1.00553	0.000396924	0.00599152
	Lrig1	-1.03366	0.000397312	0.00599152
	Tuba8	-1.36224	0.000403428	0.00607669
	Chmp1b	1.63145	0.000406194	0.00611127
	Nudcd1	1.74046	0.000407074	0.00611742
	Fitm2	-1.02369	0.000409666	0.00614925
	Ank1	-0.973004	0.000413574	0.00619358
	Cyp2u1	-1.81882	0.000413367	0.00619358
	Lrrc59	1.30257	0.000422192	0.00631536
	Dennd5b	1.17821	0.000427339	0.00638501
	Actg1	0.987308	0.000430104	0.00641893
	Csf3r	5.81892	0.000431618	0.00643413
	Stx7	1.5152	0.000432611	0.00644153
	Rap1b	1.28248	0.000433323	0.00644475
	Ndufs4	-1.47649	0.000434455	0.00645419
	Inpp5d	4.14768	0.000435122	0.00645671
	Ube2b	-1.18048	0.000440967	0.00653598
	Ran	1.19523	0.000443695	0.00656891
	Hjv	-1.03109	0.000452498	0.00669161
	Emilin2	3.58604	0.000455197	0.00672386
	Sphk2	-1.15968	0.000457949	0.00675683
	Rab7b	3.57104	0.000463101	0.00682509
	Ncapd3	-1.32893	0.000466876	0.00686417
	Slc2a12	-1.56149	0.000467339	0.00686417
	Vasp	1.72903	0.000466629	0.00686417
	Snx22	2.19504	0.000470431	0.00690178
	Tpm1	-1.09976	0.000472116	0.00691868
	Tcirg1	2.73171	0.000474074	0.00693954
	Rap2b	2.52794	0.000475306	0.00694975
	Tra2a	-1.02101	0.00047618	0.00695469
	Tead3	1.83834	0.000476735	0.00695497
	Aldh5a1	-2.23136	0.000478249	0.00696923
	Tmem131	-1.01955	0.000479257	0.00697609
	Calr	1.02728	0.000483746	0.00703355
	Ifitm3	2.57059	0.00048431	0.00703388
	Pdpn	5.74375	0.000486477	0.00705745
	Ankrd50	1.8077	0.000495894	0.00718603
	Myom1	-1.10057	0.000496871	0.00719217
	Chd6	-1.12847	0.00049873	0.00721103
	Smad7	1.4395	0.000502707	0.00725926
	Tnip2	2.09105	0.000503184	0.00725926
	Efhd2	2.62524	0.000503867	0.00726105
	Trim27	1.74546	0.000504856	0.00726724
	Actn1	2.12454	0.0005064	0.00727333
	Ogdh	-1.05619	0.000505874	0.00727333
	Bcl7c	2.07851	0.000509928	0.00728032
	Chpf	5.74016	0.000508942	0.00728032
	Cxcl5	5.79239	0.000510533	0.00728032
	Gprc5c	1.01873	0.000510552	0.00728032
	Mylip	-1.59953	0.000509074	0.00728032
	Sod3	3.22243	0.000511372	0.00728032
	Swt1	-1.21535	0.000509414	0.00728032
	Tmem106b	-0.956277	0.00051125	0.00728032
	Fabp3	-1.35256	0.000518507	0.00737381
	Tsr1	1.06655	0.000519097	0.00737414
	Rab3gap2	1.11134	0.000522334	0.007412
	Cluh	-0.960835	0.000528228	0.00748746
	Zc3hav1	2.03601	0.000531528	0.00752602
	Casq1	-1.07013	0.000535868	0.00757921
	Serp1	1.44832	0.000536476	0.00757955
	Cers6	4.08242	0.000538718	0.00760295
	Morc4	2.94969	0.000544494	0.00767613
	Arrb2	5.69051	0.000545465	0.00768147
	Fam78a	-2.26627	0.000546739	0.00768302
	Plekho2	3.17333	0.000546759	0.00768302
	Synpo2l	0.874952	0.000547561	0.00768598
	Smarcc1	1.40939	0.00055147	0.00773249
	Calu	0.996883	0.000554371	0.00776478
	Acss1	-1.67661	0.000557739	0.00778839
	E130218I03Rik	1.8124	0.000556759	0.00778839
	Foxp2	-2.08965	0.000558456	0.00778839
	Tmem255b	2.76621	0.000558293	0.00778839
	Fbxo17	1.75054	0.000572671	0.00797808
	Dpysl3	1.76846	0.000573417	0.00797991
	Sema3b	1.70237	0.000576116	0.00800888
	Shisa2	0.905344	0.000578526	0.00803378
	Adgre1	4.20375	0.000581944	0.008064
	Nrp2	2.16362	0.000581346	0.008064
	Kpnb1	1.06031	0.00058332	0.0080742
	Six4	-1.10339	0.000583924	0.0080742
	8430426J06Rik	-4.64173	0.000589884	0.00814792
	Nutm2	-5.76442	0.000592429	0.00817439
	Abcd2	-1.64892	0.000594503	0.00819101
	Sod2	-1.03672	0.000594895	0.00819101
	Mfap5	2.07612	0.000596764	0.00820804
	Rab8b	1.42337	0.000598083	0.00821747
	Pum3	1.54353	0.000598893	0.0082199
	Clic1	5.26579	0.000605364	0.00829994
	Cox4i1	-1.11332	0.000608365	0.00833229
	Mettl21a	1.81029	0.000612914	0.00836811
	Oacyl	-2.88349	0.000612364	0.00836811
	Sprr1a	5.88561	0.000611933	0.00836811
	Pcca	-1.40518	0.000616408	0.00840698
	Acvr2b	-1.258	0.000617816	0.00840852
	Baz2b	-0.966511	0.000617375	0.00840852
	Adamts4	5.28297	0.000621808	0.00844514
	Gm13031	-2.21393	0.000621642	0.00844514
	Slc16a2	2.45949	0.000624201	0.00846878
	Soat1	2.18262	0.00062635	0.00848907
	Arhgap22	5.65401	0.000628522	0.00850963
	Pdgfb	1.33314	0.000631775	0.00854475
	Phldb1	1.37788	0.000637703	0.00861596
	Pam	1.35769	0.000639486	0.00863106
	Cyp2e1	-5.75561	0.000642029	0.00864742
	Ddhd1	2.7508	0.000641512	0.00864742
	Elf2	-0.991256	0.00064312	0.00865313
	Itga11	2.13639	0.000652579	0.00877131
	Fadd	2.60053	0.000653822	0.00877893
	Ostn	-2.92934	0.000654604	0.00878035
	Calm2	-1.10376	0.000665347	0.00891065
	Spon1	1.66657	0.000665691	0.00891065
	Pxdn	1.98889	0.000674533	0.00901971
	Nr1d2	-1.10776	0.000678013	0.00905691
	Cotl1	5.24479	0.000681527	0.00908515
	Prkaa2	-1.09657	0.000681232	0.00908515
	Cenpt	5.61509	0.000691566	0.00920255
	Otulin	1.33866	0.000691751	0.00920255
	B4galt6	5.63215	0.000695168	0.00923855
	Abi1	1.20326	0.000696472	0.00924642
	Dele1	-1.23497	0.000698388	0.00925293
	Rrbp1	1.18443	0.000698062	0.00925293
	Plp2	1.97885	0.000700424	0.00927044
	Cyp39a1	-2.37508	0.000711387	0.00940595
	Atxn10	1.38505	0.000714079	0.00942237
	Klhl5	3.49336	0.000713759	0.00942237
	Fndc5	-1.93866	0.000723425	0.00953598
	Got1	-1.03546	0.000736597	0.00968518
	Narf	-1.08206	0.000738473	0.00968518
	Tm6sf1	2.35622	0.000736614	0.00968518
	Vav2	3.17415	0.000737977	0.00968518
	Wsb2	1.17882	0.000737155	0.00968518
	Ccdc85c	-1.9256	0.000741744	0.00970848
	Slc25a33	-1.46475	0.000741471	0.00970848
	Hsph1	1.13093	0.000746368	0.00975916
	Hsd17b4	-1.09859	0.000749226	0.00978666
	Phtf2	-1.09668	0.000754003	0.00983917
	Enox2	-1.948	0.000763197	0.00994126
	Ttc39c	2.94141	0.000763358	0.00994126
	Nop2	1.14655	0.000769634	0.0100129
	Itga3	1.79386	0.000778738	0.0101213
	Tal2	3.2634	0.000780699	0.0101366
	Gdi2	0.948168	0.000785252	0.0101788
	Shroom3	5.23028	0.000785514	0.0101788
	Mapk7	2.76575	0.000789563	0.010221
	Rorc	-1.31147	0.000799207	0.0103356
	Tbc1d17	-1.11934	0.000806702	0.0104221
	Dtl	3.51824	0.000820022	0.0105837
	Ackr4	-1.76328	0.000821793	0.0105855
	Zfp36	1.48458	0.000821023	0.0105855
	Alox5ap	3.42859	0.000829767	0.0106776
	Atp5l	-1.13366	0.00083296	0.0107081
	Dock2	5.18679	0.000838421	0.0107572
	Il15	-4.05402	0.000838439	0.0107572
	Zbtb16	-0.989326	0.000855767	0.0109687
	Cbx6	1.43382	0.000858713	0.0109956
	Egln1	-1.20367	0.000861762	0.0110238
	Mfn2	-0.922437	0.000863417	0.011029
	Txlnb	-1.20308	0.000863873	0.011029
	Cpne2	1.68427	0.000866669	0.0110539
	Rbms1	1.312	0.00087009	0.0110786
	Sox6	-1.22508	0.000870318	0.0110786
	Hspa8	1.02334	0.000879443	0.0111838
	Rap1gap2	2.397	0.000883027	0.0112184
	Ap2a2	1.2186	0.000885243	0.0112356
	Cap1	1.27296	0.000886884	0.0112454
	Fam126a	1.75699	0.000888647	0.011254
	Lyst	1.0577	0.000889293	0.011254
	Synpo	-0.95269	0.000895837	0.0113257
	Pf4	2.89606	0.000906082	0.0114441
	Nhp2	2.4339	0.000912983	0.0115098
	Sorbs2os	-1.53211	0.000913051	0.0115098
	Zfhx4	-0.9897	0.000914276	0.011514
	Sgpp1	1.24797	0.000915755	0.0115215
	Klhl40	2.58625	0.000920959	0.0115645
	Srpr	-0.956011	0.000920262	0.0115645
	Fsd2	-1.15316	0.000927507	0.0116243
	Mstn	-1.53801	0.000927126	0.0116243
	Kif1c	-0.830982	0.000932295	0.011673
	Pcdh19	3.43894	0.000937774	0.0117303
	Iqgap3	3.97868	0.000940864	0.0117576
	Dusp6	-1.82164	0.00094462	0.0117932
	Zfp52	1.21391	0.000955839	0.0119218
	2310001H17Rik	-1.5505	0.000958076	0.0119382
	Epb41l1	3.10182	0.000966149	0.0120273
	Rhbdd2	3.1852	0.000971076	0.0120771
	Acsl3	-1.31041	0.000981845	0.0121778
	Cul7	2.34457	0.000980327	0.0121778
	Rarb	-1.3871	0.000982926	0.0121778
	Tpra1	-1.2952	0.000982662	0.0121778
	Axin2	-1.28137	0.000990558	0.0122293
	Eci1	-1.67467	0.000989124	0.0122293
	Flrt3	-2.78941	0.000990855	0.0122293
	Snai3	-2.46495	0.000990213	0.0122293
	Gm17213	-2.50299	0.00100169	0.0123396
	Tnk2os	-1.54179	0.00100113	0.0123396
	Arg1	2.37265	0.00102276	0.0125872
	Mdh1	-1.16177	0.00102613	0.0126049
	Ppp1r14b	1.30917	0.00102564	0.0126049
	Lrtm1	-1.8651	0.00103038	0.012645
	Flcn	-0.91426	0.00103609	0.0126911
	Hip1	1.26189	0.00103547	0.0126911
	Chil1	5.18752	0.00103979	0.0127245
	Srgn	2.63274	0.00104231	0.0127433
	Foxo3	-0.98987	0.00104615	0.012761
	Ivd	-1.2124	0.0010462	0.012761
	Lbx1	-1.00932	0.00104671	0.012761
	Slc36a1	2.09112	0.00105202	0.0128137
	Crebrf	-1.09932	0.00106606	0.0129725
	Arhgap23	1.47784	0.00106912	0.0129977
	Hectd2	1.25368	0.00107189	0.0130115
	Itih5l-ps	-1.48865	0.00107227	0.0130115
	Exoc7	1.41545	0.00107411	0.0130148
	Marveld2	2.84912	0.00107454	0.0130148
	Ttll11	1.68112	0.00107627	0.0130236
	Pfn2	-1.28067	0.00108219	0.013083
	Rassf2	2.75655	0.0010853	0.0131083
	Cnksr1	1.21642	0.00109115	0.0131668
	C1qtnf6	3.93742	0.00110958	0.0133768
	Arl5a	1.18609	0.00111136	0.0133858
	Clcn3	-0.892483	0.00111891	0.0134394
	Fam131a	-2.11289	0.00111731	0.0134394
	Tsc22d1	0.899804	0.0011182	0.0134394
	Cyp27a1	-1.5046	0.00112242	0.0134691
	Ramp1	-2.28984	0.00112962	0.0135429
	Alg6	-1.39762	0.00114152	0.0136729
	Rpl12	1.27251	0.00114321	0.0136806
	Stim1	-0.897406	0.00114765	0.0137211
	Olfml2a	-3.05489	0.00114962	0.013732
	Cacng1	0.953856	0.0011587	0.0138277
	Eif2ak2	2.52414	0.00116071	0.013839
	Neto2	-1.98921	0.00116585	0.0138749
	Noct	1.19705	0.00116563	0.0138749
	Lpgat1	1.02424	0.00117913	0.01402
	Rpsa	1.07611	0.00118251	0.0140473
	Hs3st5	-1.51384	0.00118523	0.0140539
	Plec	0.830466	0.001185	0.0140539
	Pdk4	1.05985	0.00119262	0.0141287
	Ctsl	1.09136	0.00120166	0.0142098
	Mfn1	-0.909813	0.00120129	0.0142098
	Cfl2	0.913298	0.00120775	0.0142688
	Csf2rb	3.42598	0.00120993	0.0142705
	Ehhadh	-2.305	0.00121009	0.0142705
	Actb	0.795294	0.00121226	0.0142831
	Cd163	1.60987	0.00122045	0.0143406
	Ybx2	-2.25931	0.00121892	0.0143406
	Zfp862-ps	-2.13782	0.00121986	0.0143406
	Pabpc1	0.953352	0.0012251	0.0143822
	Clk3	-1.05724	0.00122679	0.014389
	Dyrk1b	-1.25573	0.00123064	0.0144185
	Rab3a	-1.90408	0.00123152	0.0144185
	Itga6	1.8136	0.00124824	0.0145954
	Vegfa	-0.967661	0.00124888	0.0145954
	Epas1	-1.21566	0.00125722	0.0146747
	Gga2	1.24565	0.00125906	0.0146747
	Ubash3b	3.9616	0.00125893	0.0146747
	Hk3	5.42165	0.00126113	0.0146856
	Myo9b	1.1481	0.00126392	0.0147049
	Amy1	-1.89141	0.00126781	0.0147238
	Rps6ka5	-1.56437	0.00126693	0.0147238
	Fcrls	5.44074	0.00126994	0.0147308
	Ndufs1	-0.878977	0.00127068	0.0147308
	Top2a	5.02326	0.00127439	0.0147475
	Ubtd1	1.98325	0.00127398	0.0147475
	Heatr5a	0.8736	0.00129284	0.0149477
	Bok	5.44894	0.00129807	0.0149948
	Rnf150	-0.988044	0.00130217	0.0150287
	Mt3	5.50172	0.00130518	0.0150485
	Pln	-1.24637	0.00130709	0.0150485
	Slc11a1	3.8723	0.00130736	0.0150485
	Htatsf1	-1.04243	0.00131248	0.0150941
	Sh3bp5	-1.13867	0.00131453	0.0151043
	Ccdc80	1.38219	0.00133956	0.0153783
	Mcur1	-1.19229	0.00134674	0.015447
	Tmem86a	-3.13009	0.0013537	0.0155132
	Myo18a	0.892089	0.00136197	0.0155942
	Kcnb1	1.25073	0.00136847	0.0156446
	Slc15a5	-4.43981	0.00136878	0.0156446
	Gpd1	-2.74975	0.00137626	0.0157025
	Ube4a	-1.06892	0.00137552	0.0157025
	Myo5a	1.10854	0.00138229	0.0157438
	Shc4	2.19413	0.00138231	0.0157438
	Sln	5.47455	0.0013883	0.0157981
	Helb	1.40095	0.00140057	0.0159099
	Map3k8	1.91287	0.00140003	0.0159099
	Ube2c	-0.936743	0.00140212	0.0159136
	Ifi204	3.97122	0.00140649	0.0159493
	Myo9a	1.12482	0.00141147	0.0159917
	Col14a1	2.38886	0.00141401	0.0160065
	Hk1	2.3598	0.00142146	0.0160768
	Gm9917	1.55036	0.00142521	0.0161052
	Sec31b	-1.23864	0.00142737	0.0161157
	Tlnrd1	2.9225	0.00143348	0.0161706
	Acot9	1.59124	0.00144026	0.0161821
	Capns1	1.22934	0.00143743	0.0161821
	E230032D23Rik	5.03681	0.00143739	0.0161821
	Zbp1	5.48495	0.00144074	0.0161821
	Zfp322a	1.51125	0.00143827	0.0161821
	Tspan3	1.04047	0.00145178	0.0162921
	Tmem119	5.38566	0.00145554	0.0163201
	9330159F19Rik	-2.39877	0.00145981	0.0163539
	Aif1l	3.92732	0.00146181	0.0163622
	Cenpf	5.40087	0.00146556	0.0163901
	Lpin3	2.62408	0.00146711	0.0163933
	Dusp7	-1.21491	0.00147017	0.0164133
	Gm12097	-1.70819	0.00147204	0.0164201
	Phactr2	-1.16266	0.00147483	0.016423
	Wdfy4	3.02937	0.00147384	0.016423
	Atp13a4	5.48327	0.00148283	0.0164979
	Mmp14	1.85938	0.00148583	0.0165172
	Mcrip2	-1.77325	0.00149149	0.0165659
	Mpc2	-1.12916	0.00149978	0.0166437
	Tmem120b	-1.37402	0.00150312	0.0166666
	Maf	-1.07465	0.00151583	0.0167932
	Atf3	2.35891	0.00152028	0.0168204
	Cox7a1	-1.79361	0.00152179	0.0168204
	Mfsd4b1	-2.32194	0.00152264	0.0168204
	Plek	2.56165	0.00152347	0.0168204
	Cep85	-0.929352	0.00152768	0.0168525
	Actc1	1.96169	0.00153164	0.0168818
	Tnnc2	-0.979026	0.00153408	0.0168944
	BC024978	1.33355	0.00154885	0.017029
	Coro1c	1.8694	0.00155155	0.017029
	Sh2b2	2.06596	0.00155114	0.017029
	Uty	-1.06455	0.00154953	0.017029
	Cep85l	-1.25605	0.00155846	0.0170905
	Errfi1	1.14332	0.00156126	0.0171066
	Kcnj12	-1.0954	0.00158027	0.0172858
	Scn3b	3.03286	0.00157967	0.0172858
	Fam184b	-2.37207	0.00158516	0.0173247
	Ar	-1.12897	0.0015865	0.0173248
	Msr1	4.9325	0.00161767	0.0176503
	Anpep	3.84823	0.00162192	0.0176818
	Gm10575	3.28628	0.0016242	0.0176917
	3425401B19Rik	-1.25238	0.00162565	0.0176927
	Jmjd1c	1.0031	0.00163147	0.0177413
	Bcat2	-1.40081	0.0016468	0.017878
	Rpl41	1.24451	0.00164634	0.017878
	Pfas	-1.02669	0.00166217	0.0180298
	Rp1	-4.00164	0.00166625	0.0180589
	2210408F21Rik	-1.37928	0.00167144	0.0181001
	Med9	1.69128	0.00167355	0.0181078
	Coq8b	2.22775	0.00169521	0.0183141
	Cs	-0.868018	0.00169543	0.0183141
	Mdh2	-0.897688	0.00170106	0.0183596
	Ctsh	2.81962	0.00170517	0.0183834
	Zfp593	1.69187	0.0017061	0.0183834
	Spi1	5.32565	0.00171028	0.0184132
	Mettl21e	-4.99644	0.0017155	0.0184541
	St3gal6	-1.26442	0.00172227	0.0185116
	Zfp395	-1.24934	0.00173204	0.0186012
	Fxyd6	-1.29615	0.00173714	0.0186405
	Ttc28	-1.26817	0.00174142	0.018671
	Galnt7	1.6664	0.0017438	0.0186792
	Gstm1	-1.6833	0.00174506	0.0186792
	Rere	-0.994878	0.00175178	0.0187357
	Chd2	-0.779878	0.0017584	0.0187909
	Mpc1	-1.37368	0.0017638	0.0188332
	Pcbp3	3.34171	0.00177783	0.0189591
	Tcaim	-1.25275	0.00177851	0.0189591
	Arhgdib	3.25791	0.00179788	0.0191032
	Coq9	-1.07431	0.00179566	0.0191032
	Otud1	2.2639	0.00179475	0.0191032
	Slc9a2	-1.34949	0.00179791	0.0191032
	Bsg	-1.10946	0.00180757	0.0191276
	Ccnf	5.03669	0.00180751	0.0191276
	Fam53b	-1.03497	0.00180543	0.0191276
	Ifi207	4.91944	0.00180729	0.0191276
	Pstpip1	2.98023	0.00180183	0.0191276
	Maf1	-1.09813	0.00182757	0.0193234
	Mmp19	2.3282	0.00183222	0.0193411
	Slc25a42	-1.55245	0.00183115	0.0193411
	Atp10a	3.0835	0.00183898	0.0193967
	Slc7a1	1.36444	0.00184135	0.0194059
	Ccdc137	2.08786	0.00185478	0.0195316
	Fggy	-1.54522	0.00185857	0.0195398
	Usf3	-0.96162	0.0018574	0.0195398
	Col6a1	1.27213	0.00190209	0.0199812
	Clip4	0.901585	0.00191227	0.0200719
	Tor1aip1	-0.878602	0.00191416	0.0200755
	Slc38a1	5.2842	0.00192617	0.0201851
	Rxrg	-1.55319	0.0019386	0.020299
	Tnfrsf22	3.41558	0.00194085	0.0203062
	Col16a1	2.59252	0.00194499	0.0203331
	Ptgfrn	1.86859	0.00194664	0.020334
	Slit1	2.70871	0.0019578	0.0204341
	Rapgef3	-2.09704	0.00196664	0.0205099
	Cxcl14	1.64348	0.0019704	0.0205326
	Nab2	1.9306	0.00198145	0.0206313
	Sytl2	3.26373	0.0019836	0.0206371
	Cox5a	-1.14892	0.00199139	0.0206543
	Ino80dos	-1.03971	0.00199162	0.0206543
	Rapgef1	0.898611	0.00198761	0.0206543
	Slc12a7	1.71531	0.00198859	0.0206543
	Mlxipl	-1.2618	0.00199564	0.0206795
	Mthfd2	2.80312	0.00200053	0.0207136
	C730002L08Rik	-2.16093	0.00200852	0.0207797
	Dgkh	2.03758	0.00201549	0.0208191
	P4hb	0.935901	0.00201553	0.0208191
	Snta1	-0.89901	0.00202361	0.020886
	Atp8b1	5.31921	0.00202564	0.0208903
	Rmnd5a	-0.939302	0.00205021	0.0211269
	Eef2	0.786727	0.00206266	0.0212384
	Rtn2	-1.00224	0.00207518	0.0213503
	Lnx2	1.70062	0.00208234	0.021396
	Mall	4.83152	0.00208292	0.021396
	Cebpa	1.90393	0.00208916	0.0214432
	Stam2	1.61298	0.00210253	0.0215634
	Zmiz1	-1.10593	0.00212588	0.0217857
	Ppm1e	5.2553	0.00213684	0.0218807
	Tmpo	-1.14788	0.00213892	0.0218848
	Chl1	5.24896	0.0021475	0.0219552
	Pdpr	-0.975842	0.0021575	0.0220401
	Gm10804	5.2558	0.00216416	0.0220907
	4930405O22Rik	-1.80753	0.00216677	0.0221
	Ms4a6c	4.83192	0.00218606	0.0222793
	Txnrd1	1.00782	0.00220654	0.0224704
	Fam124b	-3.0477	0.00220969	0.0224848
	Basp1	4.80849	0.0022152	0.0225232
	Apobr	5.23468	0.00221702	0.0225241
	Spry1	-1.66964	0.00222411	0.0225784
	Nme7	-0.995436	0.00223038	0.0226244
	Ell2	0.933413	0.00223426	0.0226461
	Scrn3	-1.49382	0.00224965	0.0227843
	Dcaf6	-0.930175	0.0022634	0.0229057
	Folr2	5.30077	0.00226929	0.0229328
	Myo1g	5.22924	0.00226961	0.0229328
	Rpl17	1.26616	0.00232797	0.023486
	Strbp	-1.10447	0.00232766	0.023486
	Lnpk	-0.95832	0.00235061	0.0236959
	Mtfp1	-1.92139	0.00235535	0.0237252
	Bzw1	0.96624	0.00236644	0.0238185
	2310015D24Rik	1.61638	0.00236865	0.0238223
	Rnf115	1.12452	0.00237488	0.0238664
	Dnaja1	1.00323	0.00241633	0.0242642
	Snx7	4.77928	0.0024202	0.0242843
	Sema4a	5.22272	0.00242387	0.0243023
	H2-Ab1	2.78778	0.00244215	0.0244667
	Isca1	-0.961516	0.00246033	0.0246298
	Nog	1.70601	0.00246716	0.0246792
	Ap3m1	0.864257	0.0024761	0.0247496
	Adcy9	-0.951507	0.00248093	0.0247788
	Hadhb	-0.953572	0.00248545	0.0248048
	Myo5b	2.97439	0.00250254	0.0249562
	1700101I11Rik	1.43298	0.00250469	0.0249584
	Lima1	2.51045	0.00251408	0.0250137
	Tbc1d1	-0.971229	0.00251261	0.0250137
	Hsdl2	-1.38226	0.00252185	0.0250525
	Mrc2	1.61678	0.00252111	0.0250525
	Ciao2b	1.7692	0.00254265	0.0252042
	Myl6b	1.80764	0.0025414	0.0252042
	Rps12	1.2343	0.00254294	0.0252042
	Rps25	1.09203	0.00255682	0.0253225
	Polr1e	4.81473	0.00257156	0.025449
	Phka1	-2.07209	0.00258056	0.0255187
	Rps3a1	0.986996	0.00259421	0.0256341
	Bcl2l1	1.40704	0.00261401	0.0258101
	Crip1	3.25026	0.00261877	0.0258178
	Nwd1	-1.45594	0.00261839	0.0258178
	Btrc	-1.01225	0.00262288	0.0258185
	Ptpn2	1.02579	0.0026248	0.0258185
	Rgs5	-1.21824	0.00262374	0.0258185
	Slco4a1	2.92101	0.00263669	0.0258962
	Spata13	2.75123	0.0026361	0.0258962
	Dgkg	3.37919	0.00264875	0.025995
	Uqcrc1	-0.886097	0.00265678	0.0260541
	Prkca	-1.04735	0.0026639	0.0261042
	Dera	3.16806	0.00267413	0.0261847
	Zfp775	-1.63214	0.00271175	0.0265331
	Syk	2.68221	0.00272588	0.0266512
	Kdm5b	-0.948156	0.00272999	0.0266714
	Jmy	-0.798488	0.00275376	0.0268833
	Hsp90ab1	0.786106	0.00275805	0.0269049
	Clcf1	5.24136	0.00276356	0.0269384
	Tspan4	1.52741	0.00276586	0.0269407
	Calcoco1	-1.06172	0.00277052	0.0269457
	Iqck	1.91369	0.00276963	0.0269457
	Adam15	1.79006	0.002782	0.0270168
	Edem1	1.08742	0.00278122	0.0270168
	Kctd17	3.70272	0.00278943	0.0270687
	Gm4841	3.72972	0.00281003	0.0272483
	Ugdh	1.62478	0.00281699	0.0272954
	Pkhd1	5.45541	0.00282309	0.0273341
	Ddb1	0.867633	0.00283142	0.0273943
	Selplg	5.14707	0.00283496	0.0274081
	Dse	4.703	0.00284972	0.0275168
	Farp1	1.42029	0.00285044	0.0275168
	Apbb1ip	3.66043	0.0028626	0.0275859
	Plagl1	4.69763	0.00286023	0.0275859
	Srd5a3	4.69526	0.00286397	0.0275859
	Aars2	-1.41436	0.00287177	0.0276405
	C2cd2	-0.979219	0.00287425	0.0276433
	Gm9831	4.74406	0.00287631	0.0276433
	Gm36161	5.21283	0.00287967	0.0276551
	Atg101	-1.41176	0.00288694	0.0277044
	Fcgr1	5.24123	0.00290184	0.0278268
	Apol7d	2.3489	0.00291394	0.027881
	Eif4g3	-0.850233	0.00291316	0.027881
	Mdc1	2.09975	0.0029116	0.027881
	Bpgm	-1.58079	0.00292473	0.0279431
	Col4a3	-3.01374	0.0029231	0.0279431
	Aoah	5.14812	0.00292728	0.0279469
	Pde10a	1.15145	0.00293667	0.0279954
	Senp7	-1.09183	0.00293476	0.0279954
	Tlr1	5.16448	0.00294324	0.0280375
	Psme4	-0.822368	0.00294604	0.0280436
	Gm12592	-1.32697	0.0029504	0.0280644
	Creb5	1.41402	0.00296019	0.0281369
	Atp8a1	-1.1538	0.00297276	0.0281567
	Ccdc9b	-1.1207	0.00297009	0.0281567
	Cip2a	5.15086	0.00296832	0.0281567
	Mlf1	-1.0212	0.00297311	0.0281567
	Nt5dc2	5.13501	0.00296996	0.0281567
	Nap1l1	1.12335	0.0029795	0.0281967
	Evc	-1.30445	0.00299879	0.0283585
	Grb14	-1.62368	0.00302537	0.0285891
	Stum	-5.49762	0.00302762	0.0285895
	Atic	1.51137	0.00303664	0.028649
	Ms4a7	4.68955	0.00304054	0.028649
	Rb1cc1	-0.780361	0.00303928	0.028649
	Zfp949	-1.32892	0.00304496	0.0286699
	Rpl13	0.966587	0.00306112	0.0288011
	Cyth4	3.20116	0.00309446	0.0290517
	Pias1	-0.979779	0.00309006	0.0290517
	Spin1	1.31514	0.00309259	0.0290517
	Msln	5.16032	0.00309681	0.0290527
	Nfam1	4.66879	0.00310356	0.0290951
	Marcks	1.28419	0.00311241	0.0291359
	Sh3rf1	3.2345	0.00311201	0.0291359
	Gstcd	2.0572	0.00311523	0.0291413
	Nt5dc3	-0.93489	0.00311913	0.0291568
	Gja1	1.86981	0.00313233	0.0292591
	Cmpk1	1.21204	0.0031366	0.0292779
	Cmip	2.28118	0.00314432	0.0293199
	Sh3pxd2b	2.15254	0.00314561	0.0293199
	Cdh13	0.877082	0.00316914	0.0295026
	Trp53inp1	-1.15069	0.00316976	0.0295026
	Etv6	1.26875	0.00317942	0.0295713
	Samd8	0.887601	0.00320503	0.0297882
	Cyb561	2.11264	0.00321011	0.0298141
	C1qc	3.15284	0.0032352	0.0300256
	Pdia4	1.39135	0.00323771	0.0300274
	Ciart	-1.65811	0.00324629	0.0300541
	Cox8b	-1.47416	0.00324456	0.0300541
	Spock2	-2.03249	0.00324752	0.0300541
	Epg5	-0.820919	0.00325542	0.0301057
	4931428F04Rik	1.28093	0.00327704	0.0302089
	Adcy2	-0.995252	0.00328013	0.0302089
	Cd300ld	5.09848	0.00327916	0.0302089
	Fbrsl1	-1.04508	0.0032744	0.0302089
	Prxl2a	-1.95611	0.00327479	0.0302089
	Zfp383	-1.39271	0.00328055	0.0302089
	Acadvl	-1.04932	0.0032843	0.0302221
	Klc1	0.983171	0.00333353	0.0306533
	Aldh1a2	2.3279	0.00336305	0.0309029
	Ppfia4	3.73349	0.00338023	0.0310389
	Ctsf	-1.58626	0.00339843	0.0311619
	Prep	1.20923	0.00339727	0.0311619
	Chsy1	1.80861	0.00340454	0.0311958
	Actr2	0.894219	0.00340822	0.0312036
	Smc2	2.21638	0.00341019	0.0312036
	Ubxn7	-0.816531	0.00341711	0.0312449
	Galr2	5.2403	0.00342462	0.0312695
	Prc1	1.72543	0.00342284	0.0312695
	Gm15426	-5.38545	0.00345205	0.0314978
	Usp12	1.14549	0.00346179	0.0315645
	Pid1	2.82878	0.00347229	0.031638
	Col27a1	3.14084	0.00348768	0.031756
	Smarca2	-0.904197	0.00349786	0.0318264
	Cfap157	2.85852	0.00350189	0.0318407
	Irf9	1.91644	0.00353316	0.0321026
	Fosl2	1.08152	0.00353996	0.0321418
	Igtp	2.02361	0.00354389	0.0321515
	Pfkp	1.93935	0.00354598	0.0321515
	Srpx2	5.07604	0.00358752	0.0325055
	Polr2f	1.9826	0.00363929	0.0329516
	St7l	-0.976853	0.00364927	0.0330189
	Faap100	-1.36904	0.00365334	0.0330327
	Lyn	2.79114	0.00367302	0.0331875
	9330162B11Rik	-2.13683	0.00367632	0.0331943
	Tlr13	5.06994	0.00369432	0.0333336
	Fbxl17	-0.907022	0.00370029	0.0333643
	Spry2	1.14834	0.00371938	0.0335131
	Pthlh	-2.11059	0.00373484	0.0336291
	Myo7a	2.04001	0.0037386	0.0336397
	Ces1d	-4.94822	0.00375391	0.033754
	P2ry1	-1.81707	0.00376541	0.033834
	Ppbp	5.07042	0.00379218	0.0340168
	Stk38l	-1.1691	0.00379362	0.0340168
	Tmeff1	5.07042	0.00379218	0.0340168
	Elovl1	3.60242	0.00379967	0.0340476
	Slc25a30	-1.28257	0.00383189	0.0343125
	Pgpep1l	3.57337	0.0038403	0.0343642
	Arhgap32	1.26287	0.00385648	0.0344652
	Tigd4	-1.36947	0.0038569	0.0344652
	Klhl23	-1.75695	0.00389975	0.0348242
	Atp1b1	-0.924379	0.00390688	0.0348399
	Gm45924	-5.28771	0.00390618	0.0348399
	Sik2	-1.2371	0.00391438	0.0348828
	Ptpre	2.41431	0.00393092	0.0349104
	Scn1b	-1.14385	0.00392663	0.0349104
	Tmcc1	-0.897285	0.00392326	0.0349104
	Tom1l2	-0.878197	0.00392548	0.0349104
	Tubgcp4	1.23195	0.0039301	0.0349104
	Trdn	-1.10489	0.00393857	0.0349545
	Sema4d	0.91399	0.00394168	0.0349582
	Il1rl1	3.65102	0.00395302	0.0350348
	Plin4	-0.906576	0.00396985	0.035136
	Slc25a3	-0.783397	0.00396855	0.035136
	E130308A19Rik	-1.33431	0.00397671	0.0351728
	Acbd5	-1.04486	0.00400799	0.0352573
	Gsr	1.09107	0.00399795	0.0352573
	Igfbp4	1.36394	0.0039932	0.0352573
	Klf4	2.80744	0.00400369	0.0352573
	Msrb3	-0.918292	0.00400253	0.0352573
	Prkx	2.46595	0.00400741	0.0352573
	Slc25a26	-1.28563	0.00400013	0.0352573
	Sox4	1.87438	0.00399502	0.0352573
	Afg1l	-1.29205	0.00401138	0.0352632
	Pik3r5	3.6059	0.00402553	0.0353636
	Sned1	1.23938	0.00404363	0.0354987
	Mex3a	3.56103	0.00404689	0.0355033
	Nol3	1.11776	0.00405823	0.0355547
	Slc39a6	2.43844	0.00405641	0.0355547
	Itgb2	3.55401	0.00406295	0.0355721
	Surf4	0.855695	0.00406656	0.0355797
	Nr4a1	-2.1727	0.00408799	0.0357431
	Zdhhc17	-1.0892	0.00409585	0.0357877
	1700034I23Rik	-4.24591	0.00410269	0.0358233
	Arhgap28	3.10848	0.004119	0.0359241
	Lrig3	-1.39025	0.00411976	0.0359241
	Rcan2	-1.03226	0.00413525	0.036035
	Herc1	-0.762206	0.00415578	0.0361895
	Akap8l	-0.995846	0.00417138	0.0362072
	Csgalnact1	5.03805	0.0041644	0.0362072
	Iqgap2	2.39197	0.00417405	0.0362072
	Rac2	5.01814	0.00416972	0.0362072
	Rhbdf1	1.08731	0.00416576	0.0362072
	Sec61a1	1.00996	0.00417454	0.0362072
	Frmd4b	1.43673	0.00418994	0.0363166
	Rplp0	0.945455	0.00420548	0.0364269
	Diaph3	5.0399	0.00422198	0.0365455
	Ebf3	-1.22968	0.00422958	0.0365869
	Ppp1r13l	2.31129	0.00423414	0.0366019
	Tab1	-1.11551	0.00424964	0.0367114
	Ggta1	2.09589	0.00428094	0.0369417
	Plcb3	1.87	0.00428483	0.0369417
	Rc3h1	-0.783485	0.00428384	0.0369417
	Zfp654	-0.999328	0.00431306	0.0371604
	Pkd2l2	1.42014	0.00431788	0.0371773
	Tram1	1.25398	0.00433765	0.0373228
	Hspa4l	1.70411	0.00434131	0.0373295
	Ctxn3	-1.66084	0.00436333	0.037494
	Ddit3	-1.35341	0.00438723	0.0376744
	Tmem52	-1.62417	0.00439273	0.0376967
	Ccdc88b	4.55145	0.00442893	0.0379823
	Cd81	1.00743	0.0044463	0.0381061
	Wipf1	2.07759	0.00445362	0.0381437
	Nsun2	1.022	0.00445973	0.0381708
	A230020J21Rik	-1.18223	0.00447617	0.0382863
	Pcdh7	2.25804	0.00448369	0.0383253
	Htra4	-5.37324	0.00448923	0.0383474
	Cmah	3.50891	0.00449682	0.038387
	Gm15551	5.13194	0.00450915	0.038467
	Prkcq	-0.972335	0.00452155	0.0385475
	Bcas3os1	-1.30647	0.00453035	0.0385971
	Ankrd28	0.736205	0.00454941	0.0386834
	Kcng4	-1.91212	0.00454734	0.0386834
	Pgk1	-0.872468	0.0045452	0.0386834
	2310022B05Rik	1.50179	0.00455359	0.0386936
	Emilin1	1.8375	0.00456502	0.0387654
	Dleu2	-0.985563	0.00457284	0.0388063
	Atp1a1	0.902092	0.00458124	0.0388523
	Lclat1	1.16852	0.00460022	0.0389878
	Fam20c	1.28706	0.00460662	0.0390166
	Camk2d	0.84001	0.00461113	0.0390293
	Ets2	0.925766	0.00461761	0.0390587
	Klf3	1.25083	0.0046217	0.0390678
	Art3	-1.12629	0.00463499	0.0391038
	Mb	-0.886792	0.00463376	0.0391038
	Ubc	-1.0494	0.00463422	0.0391038
	Plin3	-1.47199	0.00464132	0.0391318
	Mettl25	-1.45391	0.00468161	0.0394459
	Aldh1l1	-2.38946	0.00469276	0.0394629
	Usp20	1.09478	0.00469236	0.0394629
	Zswim1	-1.95283	0.00468959	0.0394629
	Cdk6	1.63291	0.00470022	0.0395001
	Heg1	1.18408	0.00470671	0.0395291
	Mettl9	1.52641	0.00473201	0.0397158
	Ammecr1	1.46612	0.00474949	0.039811
	B4galt1	0.967058	0.00474839	0.039811
	Grsf1	-0.926312	0.00476627	0.039888
	Pdia6	1.05561	0.00476194	0.039888
	Tspo	2.01727	0.00476788	0.039888
	Dhdh	-1.31659	0.00480305	0.0401305
	Prelid3a	5.04563	0.00480263	0.0401305
	Rtl1	2.80474	0.00481434	0.0401973
	Ucp3	-0.884145	0.00481724	0.0401973
	Actr3	0.792263	0.0048357	0.0402948
	Nip7	1.37459	0.00483823	0.0402948
	Slc66a2	1.00125	0.00483747	0.0402948
	Ttll7	-0.830686	0.00484418	0.0403185
	Tm4sf1	1.92276	0.00487618	0.0405589
	Wdr25	2.51972	0.00489252	0.0406687
	Nr3c1	-0.846824	0.00492989	0.0409531
	G6pdx	2.02743	0.00493658	0.0409825
	Gm8424	-1.12942	0.00501644	0.0416188
	Ndufa8	-1.14823	0.00505971	0.041951
	Tubb3	4.95773	0.00507192	0.0420254
	Arid1b	-0.810563	0.00509715	0.0422076
	Abcd3	-0.871331	0.00511443	0.0423236
	Dennd5a	0.989602	0.00513	0.0424254
	Lrrc52	-3.3229	0.00515369	0.0425942
	Hmgb2	2.07889	0.00515967	0.0426166
	Snx5	0.874861	0.0051881	0.0428167
	Ube2z	1.02295	0.0051905	0.0428167
	Zfand5	-0.777985	0.00523257	0.0431363
	Dusp27	0.821707	0.00525353	0.0432542
	Iffo1	1.03069	0.00525223	0.0432542
	Ccrl2	-2.49753	0.00526219	0.0432706
	Cyp2t4	-2.29946	0.00526015	0.0432706
	Cdkal1	-0.923181	0.00527837	0.0433762
	Runx3	4.95704	0.00528439	0.0433894
	Zranb1	-0.786151	0.00528666	0.0433894
	Cald1	1.13587	0.00530975	0.0435513
	Mga	-0.748198	0.00531619	0.0435766
	Ndufc1	-1.31451	0.00533625	0.0437135
	1810058I24Rik	1.23928	0.0053482	0.0437837
	Cx3cr1	3.48956	0.00537812	0.0439733
	Mlycd	-0.938415	0.00537637	0.0439733
	Dnajb5	-0.889045	0.00538631	0.0440125
	Msantd3	1.48764	0.00539331	0.044042
	Alx4	-2.52586	0.005445	0.0444082
	Tnrc6c	-0.775212	0.00544273	0.0444082
	Stt3a	0.820826	0.00546021	0.0445043
	Mecom	-1.47899	0.0054659	0.0445227
	Rps28	1.38252	0.00546968	0.0445256
	Fh1	-1.03298	0.00550463	0.044782
	Stat2	1.80211	0.00553984	0.0450402
	Dpy19l1	2.31158	0.00554663	0.0450456
	Zrsr1	-1.10513	0.00554744	0.0450456
	Stard3	-1.32169	0.00557995	0.045253
	Wdtc1	-0.977095	0.00557935	0.045253
	Oas3	4.52559	0.00560569	0.0454334
	Gm15712	-2.06683	0.00561062	0.045445
	Nfat5	0.9151	0.00561754	0.0454727
	Celf3	-1.24339	0.00562451	0.0455007
	Asb18	-1.33049	0.00563232	0.0455355
	Chrd	1.66186	0.00564473	0.0456075
	Dhrs11	-1.40852	0.00565662	0.0456751
	Raver2	-1.39059	0.00566224	0.0456921
	Vps26c	1.39706	0.00566743	0.0457055
	Flot1	1.46147	0.00567253	0.0457183
	1700034J05Rik	2.77789	0.00568018	0.0457515
	Gbp6	-3.32059	0.00568385	0.0457527
	Sfxn2	-1.86598	0.00568904	0.0457661
	Usp47	0.728216	0.00570074	0.0458318
	Arhgef2	0.902246	0.00572798	0.0460209
	Miga2	-0.972718	0.00573134	0.0460209
	1700066O22Rik	-3.60765	0.00573616	0.0460311
	Rplp1	1.10566	0.00574777	0.0460694
	Sra1	-1.00702	0.00574803	0.0460694
	Myh8	1.95204	0.00575929	0.0461312
	Atp8b2	2.12542	0.00577807	0.0462531
	Nsmaf	-0.885632	0.00579617	0.0463693
	Npr3	-1.52654	0.00580371	0.0464011
	Ttll12	2.05253	0.0058274	0.0465618
	Zc3h12a	1.90982	0.0058398	0.0466322
	Dcun1d4	1.29698	0.0058435	0.0466331
	P2rx6	-1.28588	0.00585794	0.0467196
	Vash2	1.84951	0.00587627	0.046837
	Hyou1	0.986167	0.00590255	0.0470176
	Plaur	4.91143	0.00591357	0.0470765
	Kif23	4.89659	0.00592452	0.0471076
	Stard10	1.89778	0.00592473	0.0471076
	Ank2	-0.79851	0.00596211	0.047359
	Mllt11	1.109	0.00596365	0.047359
	Slc2a3	-2.23475	0.00599686	0.0475936
	Vav1	4.46295	0.00600862	0.0476578
	Cmss1	-1.43206	0.00603017	0.0477122
	F2rl1	4.4859	0.00602795	0.0477122
	Gm20300	-1.30289	0.00602737	0.0477122
	Nr6a1	-0.981499	0.00602516	0.0477122
	Mapk6	0.861626	0.00603843	0.0477484
	Ddit4l	-2.71413	0.00608016	0.0480491
	Plekha7	4.95743	0.0060866	0.0480708
	Gm4814	-1.0092	0.00611671	0.0482792
	Ndrg4	3.55315	0.00612404	0.0483077
	Fnip2	1.159	0.00614698	0.0484592
	Cyth1	-0.967712	0.00616893	0.0486028
	Spsb1	1.44703	0.0061822	0.0486778
	Racgap1	4.4029	0.00619965	0.0487561
	Thumpd3	1.18826	0.00619861	0.0487561
	Pcif1	-0.817795	0.00620989	0.048807
	Pigg	1.63652	0.00621638	0.0488285
	Ptp4a3	-0.710945	0.00622425	0.0488607
	Atp5b	-0.743412	0.00626742	0.0491699
	Met	0.833108	0.00630101	0.0494036
	Garre1	-0.864241	0.00630857	0.049433
	Rufy3	1.29712	0.00633969	0.0496469
	Pitpnm3	-3.25213	0.00638536	0.0499744
	Elovl5	4.37213	0.00645577	0.0504646
	Svep1	1.53584	0.00645225	0.0504646
	Pds5b	-0.925896	0.00645973	0.0504652
	Vdac2	-0.776006	0.00647965	0.0505903
	Eml1	-0.929823	0.00649382	0.0506705
	Cdc14b	-1.04314	0.00652796	0.0509064
	Tacc1	1.44063	0.00653231	0.0509097
	Fam107b	4.35988	0.00655089	0.0510238
	H2-Q7	4.84517	0.0065643	0.0510976
	Lamb1	1.54957	0.00658779	0.0512498
	Ankrd11	-0.717223	0.00660286	0.0513226
	Kdm2b	-0.993151	0.006609	0.0513226
	Ptpn9	1.56269	0.00660538	0.0513226
	Lrpprc	-0.768592	0.00664475	0.0515693
	D830039M14Rik	-1.0963	0.00665159	0.0515915
	Peg13	-1.41798	0.00668439	0.051815
	Rev1	-0.87759	0.00670226	0.0519225
	Akr1b10	-1.58932	0.00671519	0.0519917
	Fkbp10	2.53295	0.00672269	0.0520187
	Pls3	1.20945	0.00673188	0.0520588
	Arhgef6	-1.18788	0.00674332	0.0521162
	Ier5l	2.15137	0.00679912	0.0524538
	Mipol1	-1.66672	0.00679525	0.0524538
	Uqcrfs1	-1.09819	0.00679303	0.0524538
	Abhd17b	0.993218	0.00680918	0.0524691
	Ctdnep1	-0.845531	0.00680539	0.0524691
	Ccl11	-3.32949	0.00681408	0.0524757
	Sfrp1	2.29318	0.00688629	0.0530004
	Adprhl1	1.05722	0.00691582	0.0531338
	Egr1	3.49119	0.00690839	0.0531338
	Smurf2	0.831683	0.0069159	0.0531338
	Prom1	-2.35296	0.00693298	0.0532335
	Apln	4.87539	0.00694838	0.0533202
	Xcr1	4.88408	0.00696354	0.053405
	Pwp2	1.07091	0.00697231	0.0534092
	Scd1	-1.23545	0.00697095	0.0534092
	Olfml3	1.89503	0.00698695	0.0534897
	Creb3l1	2.46854	0.00709322	0.0542713
	Rragd	-0.746526	0.00710613	0.054338
	Ror1	4.8314	0.00715293	0.0546637
	Cdr2	3.09793	0.00715881	0.0546765
	Plxnd1	1.18505	0.00716608	0.0546998
	2310016D03Rik	-2.80972	0.00717825	0.0547284
	Pvt1	1.52053	0.00717754	0.0547284
	Ap1b1	0.81511	0.00720406	0.0548929
	Adsl	-0.861234	0.00730106	0.0555994
	Pcgf5	-0.767342	0.00730932	0.0556297
	Fam171a1	4.80701	0.00731515	0.0556414
	Arl2bp	1.71115	0.00732081	0.0556518
	Klhl2	2.62725	0.00734266	0.0557853
	Padi2	-2.09127	0.00736451	0.0559186
	Cdc42se1	0.887954	0.00741359	0.0562541
	Dnmt1	1.35825	0.00742201	0.0562541
	Pdia3	0.855174	0.00742081	0.0562541
	Pigt	1.27726	0.00742602	0.0562541
	Atp8b4	4.81245	0.00745528	0.0564428
	Tk1	-0.890516	0.00747146	0.0565323
	Cklf	4.82468	0.00752698	0.0568964
	Frmd4a	2.03965	0.0075371	0.0568964
	Pirb	2.6346	0.00753105	0.0568964
	Stxbp1	4.3372	0.00753335	0.0568964
	Arpp21	1.04305	0.00755081	0.0569667
	Gnasas1	4.88064	0.00757956	0.0571504
	Uchl1	4.35126	0.00762467	0.0574571
	Cutc	-1.70319	0.00764586	0.0575835
	2610203C22Rik	-1.95158	0.00766608	0.0577023
	Gnl3	0.96674	0.00767988	0.0577392
	Pik3cd	-1.21044	0.00767643	0.0577392
	Map3k9	4.82988	0.00771586	0.0579761
	Col6a2	1.08156	0.00772765	0.0580311
	Trem2	4.80452	0.00773663	0.0580315
	Xpr1	-0.885607	0.00773261	0.0580315
	Cpt1a	1.643	0.00776342	0.0580981
	Micu2	1.1125	0.00775956	0.0580981
	Ppp1r12c	1.20503	0.0077506	0.0580981
	Rreb1	-0.788124	0.00776108	0.0580981
	Mpz	-2.40101	0.00777638	0.0581616
	Gm34882	1.9563	0.00780124	0.0583139
	Abcc3	2.28603	0.00781903	0.0583361
	Atp5e	-0.996052	0.00781094	0.0583361
	H2-Eb1	2.72357	0.00781935	0.0583361
	Plcxd2	6.16888	0.00782218	0.0583361
	Ndufb10	-0.986157	0.00783605	0.058406
	Pdzd7	-1.53269	0.00784927	0.058471
	Plekhg6	4.77826	0.00785764	0.0584964
	Ryr1	-0.724754	0.0078617	0.0584964
	P2rx4	1.82143	0.00788162	0.0586111
	Lars2	3.12514	0.00788993	0.0586393
	Espnl	4.7789	0.0079271	0.0588818
	Fabp5	4.82676	0.00797861	0.0592306
	Fastkd1	-0.921825	0.00800019	0.0593568
	Mogat2	-2.35764	0.0080129	0.0594172
	Arpp19	0.829195	0.00802054	0.0594248
	Lasp1	1.72412	0.00802309	0.0594248
	Zdhhc18	1.26748	0.00802817	0.0594286
	Rbm3	0.877293	0.00805081	0.0595622
	Gm15816	-0.86337	0.00806373	0.0596239
	Trim8	0.855903	0.00807349	0.0596621
	Far1	1.19796	0.00810824	0.0598847
	Adgre5	1.1666	0.00811507	0.0599012
	Loxl3	1.54201	0.0081469	0.0601019
	Neo1	-0.771628	0.00816221	0.0601465
	Otub2	-1.42987	0.00815931	0.0601465
	Mcm6	2.02399	0.00817258	0.0601887
	Irgq	-0.870553	0.0081856	0.0602484
	Rhbdl3	-1.4861	0.00818996	0.0602484
	Enpp1	2.2846	0.00819979	0.0602654
	Pdp1	-1.03097	0.00820155	0.0602654
	Clec4a3	4.81815	0.00821261	0.0602785
	Mdm2	0.751104	0.00821056	0.0602785
	Itgax	4.81664	0.00823435	0.0604038
	Samhd1	1.26065	0.00830931	0.0609193
	Stab2	-1.70386	0.00834648	0.0611573
	Tacc2	0.873451	0.008364	0.0612511
	Xirp1	2.07184	0.00836886	0.0612521
	Nfia	-0.887425	0.00837593	0.0612694
	Zbtb10	-0.914493	0.00840213	0.0614264
	Optn	-1.00316	0.00842175	0.0615188
	Plpp1	0.87322	0.00842425	0.0615188
	Fbxl22	1.24875	0.00843924	0.0615936
	Zfhx3	-0.771061	0.00849608	0.0619737
	Hcls1	1.5284	0.00852274	0.0621332
	Cd33	2.97541	0.00854666	0.0622377
	Ostf1	1.60197	0.00854513	0.0622377
	Prkce	-1.39701	0.00857633	0.0624187
	Steap3	-1.1407	0.00858164	0.0624224
	Sdcbp	0.842445	0.0086438	0.0628394
	Apex1	1.19849	0.00865843	0.0628843
	Emp3	3.3472	0.00865967	0.0628843
	2310002L09Rik	0.854646	0.00867404	0.0629216
	Sh2b1	0.802537	0.00867934	0.0629216
	Sp100	1.70603	0.00867568	0.0629216
	Hsd17b7	-1.24019	0.00872791	0.0632384
	C7	-3.02859	0.00881434	0.063829
	Lmo7	0.659563	0.00884682	0.0640285
	Eif5a	0.785463	0.00886249	0.0641061
	Micu1	0.884035	0.00887943	0.0641929
	Bst2	4.75164	0.0088951	0.064199
	Cdc42ep2	-1.02252	0.00889269	0.064199
	Map3k20	0.726922	0.00888943	0.064199
	Ing1	1.61103	0.00890096	0.0642056
	Cdkn2aipnl	-1.32078	0.00893357	0.064405
	4930519K11Rik	-0.990647	0.00895506	0.0645065
	Ikzf1	4.7313	0.00895758	0.0645065
	Lmod1	-1.43085	0.0089677	0.0645436
	Xrcc3	1.42794	0.00898635	0.064642
	Setd6	2.14271	0.009019	0.0648409
	Fgf6	-1.27026	0.00902565	0.0648528
	Gab1	-0.849613	0.00903073	0.0648535
	Tlr9	4.2663	0.00906667	0.0650756
	Slc8a3	-0.85225	0.00907935	0.0651305
	Kmt2c	-0.692135	0.00910988	0.0653135
	Gucd1	-0.924471	0.00916415	0.0654856
	Klf10	2.25096	0.00916243	0.0654856
	Leprot	2.04983	0.00915391	0.0654856
	Lpar1	1.74998	0.00915045	0.0654856
	Lrrc8d	1.49046	0.00915633	0.0654856
	Oasl2	2.1808	0.00914289	0.0654856
	Septin10	2.23788	0.00916979	0.0654898
	Ctsd	0.78385	0.00918132	0.0655361
	Pnpla8	-0.933206	0.0091894	0.0655578
	Thoc6	1.46528	0.00919499	0.0655616
	Zfp652	-0.770346	0.00920338	0.0655854
	Gm26359	4.74268	0.00921205	0.0656112
	Rab32	4.71452	0.00923709	0.0657535
	Dhx8	1.02664	0.00927157	0.0659628
	Dok1	4.73976	0.00937881	0.0665798
	Myo1f	2.57349	0.00937637	0.0665798
	Pld4	4.22087	0.00936672	0.0665798
	Rps4x	1.03226	0.00937204	0.0665798
	Abr	1.22866	0.00938792	0.066608
	Kdm7a	-0.941635	0.00940395	0.0666853
	Nipbl	-0.702499	0.00941914	0.0667566
	Plaat1	-1.4313	0.00943059	0.0668013
	Ppp6r2	-0.793653	0.00951596	0.0673326
	Rgs12	4.31234	0.00951186	0.0673326
	Kif20b	4.7074	0.00952754	0.0673777
	Bcat1	4.22771	0.0096172	0.0679748
	Zfp512b	-0.944172	0.00964387	0.0681262
	Hdgfl3	2.25719	0.00965434	0.0681631
	Plcl1	-1.24673	0.00965992	0.0681655
	Lig1	3.30069	0.00966828	0.0681874
	Eif4g2	0.622961	0.00968234	0.0682124
	Phf13	1.27534	0.00967908	0.0682124
	Dnaja4	0.994076	0.00977057	0.0687594
	Wdfy1	0.952126	0.00976726	0.0687594
	C330018A13Rik	-2.00847	0.00981287	0.0689823
	Cavin1	0.91139	0.00980845	0.0689823
	Trip10	-0.778949	0.00981933	0.0689904
	Sorcs2	3.34162	0.00985002	0.0691685
	Brinp2	-4.45794	0.00988726	0.069355
	Gimap8	-4.45794	0.00988726	0.069355
	Vrk3	1.45445	0.00989386	0.0693639
	Ccbe1	2.44056	0.00993224	0.0695203
	Tlr2	4.76254	0.00992929	0.0695203
	Zfp759	-1.48054	0.00992645	0.0695203
	Mboat2	4.26873	0.00993787	0.0695222
	Rps2	0.82277	0.00995839	0.0696283
	Slc9a9	3.27169	0.00998108	0.0697494
	Fam160b2	-1.01061	0.0100082	0.0699013
	Gm20735	-4.49045	0.0100596	0.0702226
	Erlin1	1.30116	0.010072	0.0702713
	Abca8b	-1.16007	0.0101143	0.0705286
	5730455P16Rik	-1.01126	0.0101485	0.0707291
	Ier2	2.55705	0.0101568	0.0707488
	A930003A15Rik	3.35072	0.0101713	0.070812
	Rbl2	-0.881557	0.0102037	0.0709992
	N4bp2l2	-0.752159	0.0102144	0.0710357
	Gys1	-0.745851	0.0102426	0.0711618
	Slc15a4	-0.964012	0.0102435	0.0711618
	Pcx	-1.01101	0.0102625	0.071256
	Tyk2	1.42924	0.0102687	0.0712607
	Casp3	2.36478	0.0103358	0.0716116
	D11Wsu47e	1.73467	0.010331	0.0716116
	Rxra	-0.75489	0.0103326	0.0716116
	Tle3	1.0694	0.0103606	0.0717452
	Tmem8b	-1.08315	0.0103695	0.0717686
	Sdhc	-0.842425	0.0103796	0.0717998
	Dlg1	-0.71949	0.0104222	0.0720179
	Ptchd4	4.66395	0.0104171	0.0720179
	Rhobtb3	-0.903747	0.0104385	0.0720921
	Sucla2	-0.83564	0.0104466	0.0721099
	Pcmtd1	-0.971058	0.0105109	0.0725155
	Bcas3	-0.919552	0.0105359	0.0726491
	Map1s	1.19488	0.0105533	0.0727304
	Arhgap9	4.69211	0.010576	0.0728482
	Ptk2b	4.67939	0.0105851	0.0728721
	Casp8	2.86745	0.0105909	0.0728734
	Adi1	-1.3807	0.0106071	0.0729172
	Unc5c	4.66611	0.0106085	0.0729172
	Gsdmcl-ps	4.65805	0.0106286	0.0730167
	Hnrnpl	-0.687327	0.0106741	0.0732594
	Tmem164	2.25668	0.0106752	0.0732594
	Lamc2	1.56862	0.0107082	0.0734469
	Cbl	0.876071	0.0107433	0.0736081
	Fau	1.1134	0.0107487	0.0736081
	Rad50	1.51522	0.0107424	0.0736081
	Apex2	-0.936273	0.0107667	0.0736924
	Six1	-0.724101	0.0107851	0.0737797
	Gfod1	1.42945	0.0108131	0.0739323
	Rpp25l	-1.20079	0.0108305	0.0740125
	Alas2	-1.02507	0.0109132	0.0745384
	Zfp710	-0.864483	0.0109265	0.0745895
	Homer1	-0.790994	0.0109726	0.0748652
	Plekhh2	2.62276	0.0109852	0.0749116
	Cd84	2.84437	0.0110024	0.0749896
	Csk	1.64595	0.0110199	0.0750695
	Zfp787	-0.947002	0.0110457	0.0752055
	Il15ra	-0.965553	0.011066	0.0753044
	Colec12	4.65067	0.0110895	0.0754245
	Tnfrsf19	-1.05144	0.0110965	0.0754329
	Xaf1	4.64112	0.0111026	0.0754347
	Dusp13	0.848788	0.0111164	0.075477
	Mbtps1	-0.72366	0.0111204	0.075477
	Akr1b8	4.6478	0.0111482	0.0756261
	Prkab1	1.35758	0.0111617	0.0756598
	Tmem245	-0.83351	0.0111648	0.0756598
	Tm9sf3	0.711945	0.0111971	0.0758388
	Vamp4	-1.24957	0.0112606	0.0762294
	Amer1	0.958264	0.0113036	0.0764803
	Cdh2	4.64252	0.0113177	0.0764962
	Slc6a12	4.78744	0.0113145	0.0764962
	Palld	0.695441	0.0113383	0.0765555
	Pgs1	1.04648	0.011335	0.0765555
	Slc35e4	1.01084	0.0113575	0.0766456
	Scn4a	-0.878015	0.0113678	0.076675
	Bin1	0.64529	0.0113911	0.0767782
	Oip5os1	-0.676298	0.0113949	0.0767782
	Ypel5	0.945791	0.0114182	0.0768949
	Taf9b	-1.55019	0.0114434	0.0770249
	Nrros	3.2835	0.0114621	0.0771107
	Snrpd3	-1.20336	0.0114682	0.0771117
	Arf1	0.701175	0.0115156	0.0773386
	Ckb	2.80571	0.0115198	0.0773386
	Klhl24	-0.769931	0.011513	0.0773386
	Kcna7	-0.937398	0.0115313	0.0773752
	Rmst	-3.54825	0.0115371	0.0773752
	Angptl2	0.935131	0.0115448	0.0773787
	Mcm5	4.29661	0.0115496	0.0773787
	Amigo3	-1.43619	0.011608	0.0776412
	Cdc25b	4.65953	0.0115998	0.0776412
	Dusp23	-1.90404	0.0116068	0.0776412
	Jph1	-0.887048	0.0116127	0.0776412
	Rfc5	1.19656	0.0116458	0.0778223
	Il1rn	4.6677	0.0116572	0.0778583
	Trps1	-0.7785	0.0116705	0.0778887
	Usp54	-1.05829	0.0116737	0.0778887
	Zfyve9	-0.771113	0.0117084	0.0780799
	Idh3b	-0.77117	0.0117237	0.078133
	Ndufa12	-0.993406	0.0117284	0.078133
	Alkbh5	-0.650524	0.011755	0.0782203
	Fkbp5	-0.941976	0.0117639	0.0782203
	Kif3b	1.23674	0.0117656	0.0782203
	Lurap1l	4.13076	0.0117651	0.0782203
	Gch1	2.55343	0.0117896	0.0783397
	Spata2	-0.844486	0.0118039	0.0783946
	Bag3	0.872649	0.0118579	0.0785524
	Cxcr6	1.48447	0.0118542	0.0785524
	Prrc2b	-0.671664	0.0118424	0.0785524
	Suco	1.04124	0.0118462	0.0785524
	Tmem184a	3.23668	0.011838	0.0785524
	Memo1	0.940696	0.0118801	0.0786595
	Dio2	4.63954	0.0119171	0.078824
	Rab11fip5	0.893653	0.011915	0.078824
	Rnf139	-0.79306	0.0119428	0.0789537
	Gpnmb	2.04741	0.0119591	0.0790213
	Cnpy3	3.22608	0.0119731	0.0790333
	Mob1a	0.905024	0.0119723	0.0790333
	Flii	0.817879	0.01198	0.079039
	Dicer1	-0.668127	0.0120023	0.0791456
	Mchr1	-1.47261	0.0120095	0.0791531
	Zbtb1	0.890943	0.012037	0.0792942
	Ank	-0.818308	0.0121023	0.079684
	Crhr2	0.792154	0.0121226	0.079696
	Cry2	-0.754277	0.012117	0.079696
	Entpd1	1.66218	0.0121176	0.079696
	Cflar	-0.822684	0.0121323	0.0797193
	B3gnt8	-1.0659	0.0121428	0.0797479
	Dbn1	2.86457	0.0121557	0.0797927
	Glb1l2	-3.87254	0.0122097	0.0800709
	Zfp608	1.21829	0.0122104	0.0800709
	Fosl1	2.03095	0.0122255	0.0801295
	Pdzrn3	-0.787086	0.0122446	0.0802141
	Bin2	4.12515	0.0122652	0.0802678
	Ggn	3.20191	0.012265	0.0802678
	Gas7	1.45664	0.0123085	0.0805105
	Il33	2.31848	0.0123175	0.0805291
	Creld2	2.39376	0.0123692	0.080826
	Arpc1b	1.19957	0.0123839	0.0808816
	Bop1	1.29924	0.012449	0.0812657
	Itgav	0.772935	0.0124879	0.0814788
	Cacna2d3	-2.86765	0.0125254	0.0816414
	Furin	0.910206	0.0125243	0.0816414
	Rab11fip1	4.6048	0.012535	0.0816631
	Cdca7	4.62656	0.0125602	0.0817438
	Rps19	1.23424	0.0125663	0.0817438
	Rps7	1.00857	0.0125623	0.0817438
	8430423G03Rik	4.58014	0.0126304	0.0819785
	Mbd5	-0.789251	0.0126339	0.0819785
	Pde4dip	-0.785573	0.012623	0.0819785
[truncated: 11,509 more rows]

## Sheet: Table S5
Table S5 Non-EU RNA-sequencing data, OV versus Sham	symbol	log2FoldChange	pvalue	adj. p
	Lox	5.28519	1.70721e-89	2.36807e-85
	Postn	6.29518	2.63155e-84	1.82511e-80
	Tnc	5.18677	6.29617e-79	2.91114e-75
	Col3a1	3.88819	1.19039e-66	4.12799e-63
	Col5a2	3.68475	2.40884e-49	6.68261e-46
	Col1a1	3.11016	5.50591e-48	1.27288e-44
	Fn1	2.95054	1.61788e-46	3.20594e-43
	Ankrd1	4.84071	1.97034e-43	3.41633e-40
	Mustn1	3.36583	2.31464e-41	3.56738e-38
	Lyz2	3.78024	1.06224e-39	1.47343e-36
	Mrc1	4.29851	2.85384e-38	3.59869e-35
	Cd44	4.39373	1.52252e-37	1.75991e-34
	Mpeg1	5.06973	1.12895e-34	1.20459e-31
	Mt1	5.40379	2.79823e-33	2.77245e-30
	Amd1	-3.07406	3.97454e-33	3.67539e-30
	Vim	2.5737	8.85855e-33	7.67981e-30
	Apoe	3.43686	1.49951e-32	1.15554e-29
	Col5a1	2.94096	1.49244e-32	1.15554e-29
	Serpine1	5.10617	1.8966e-32	1.38462e-29
	Bgn	2.68986	2.41262e-32	1.67327e-29
	Vcan	3.56327	6.08216e-32	4.01741e-29
	Mt2	6.26705	5.35271e-30	3.37489e-27
	Ctss	5.56985	1.49601e-29	9.02224e-27
	Lgmn	3.15886	6.38774e-29	3.69185e-26
	Stab1	2.94825	7.18024e-29	3.98389e-26
	Lcp1	4.14577	1.70216e-28	9.08103e-26
	Actb	2.23737	5.20956e-28	2.67636e-25
	Tubb6	3.48453	5.90151e-28	2.92357e-25
	Col1a2	2.32646	1.22722e-27	5.86991e-25
	Runx1	4.58132	4.30681e-27	1.99133e-24
	Fstl1	2.67859	7.32649e-27	3.27825e-24
	C3ar1	4.72866	1.31791e-26	5.71272e-24
	Ccr2	5.45502	2.50514e-26	1.05299e-23
	Fbn1	2.41626	2.82819e-26	1.15382e-23
	Ptprc	4.59206	8.29074e-26	3.28574e-23
	Tgfbi	3.06989	1.86992e-25	7.20492e-23
	Hmox1	5.42678	3.50368e-25	1.3135e-22
	Myh7	-3.73836	1.22991e-24	4.48951e-22
	Anxa2	2.88681	3.41538e-24	1.21474e-21
	Prg4	3.18004	4.20998e-24	1.45991e-21
	Ccl6	4.68107	6.86032e-24	2.32096e-21
	Col5a3	2.77103	9.56904e-24	3.16029e-21
	Dab2	2.80419	1.45208e-23	4.68415e-21
	Col8a1	3.75055	3.45468e-23	1.08909e-20
	F13a1	2.87757	4.76134e-23	1.46766e-20
	Rrad	4.98406	7.67677e-23	2.31488e-20
	Il4ra	3.46911	1.04024e-22	3.07005e-20
	Tubb5	2.5495	1.10876e-22	3.20408e-20
	Cilp	2.42019	1.66168e-22	4.70391e-20
	2310065F04Rik	-4.0401	1.72166e-22	4.77622e-20
	Klhl33	-4.32612	2.56389e-22	6.97328e-20
	Idh2	-2.606	3.5417e-22	9.35537e-20
	Sirpa	3.38737	3.57461e-22	9.35537e-20
	Sparc	2.00519	8.3938e-22	2.15612e-19
	Gsn	-2.28184	3.70011e-21	9.33169e-19
	Mki67	5.57665	3.78672e-21	9.37958e-19
	Csf1r	2.79218	6.35362e-21	1.54616e-18
	Cd68	4.3855	7.14171e-21	1.70798e-18
	Ftl1	2.33796	1.34216e-20	3.15544e-18
	Eef1a1	1.88711	1.71173e-20	3.95724e-18
	Fcgr2b	4.55601	7.13201e-20	1.62177e-17
	Ckap4	3.43876	7.71091e-20	1.72513e-17
	Ctsc	2.48872	7.94087e-20	1.74838e-17
	Laptm5	4.29037	1.38107e-19	2.99324e-17
	Nes	2.35959	1.429e-19	3.04949e-17
	Ankrd13a	2.86368	2.13113e-19	4.47893e-17
	Lilr4b	5.06221	2.21383e-19	4.58328e-17
	Pde4d	-2.36251	2.74492e-19	5.59924e-17
	Grn	2.70429	3.3208e-19	6.67577e-17
	Ankrd10	2.80541	8.3947e-19	1.66347e-16
	Uck2	3.0629	8.96751e-19	1.75195e-16
	Msn	2.11649	9.11619e-19	1.75626e-16
	Ccl9	3.96961	1.08298e-18	2.05781e-16
	Siglec1	4.19806	1.17906e-18	2.2101e-16
	Loxl2	2.9299	2.13811e-18	3.95437e-16
	Perm1	-2.54378	2.4318e-18	4.43835e-16
	Gpt2	-2.6195	5.43484e-18	9.79047e-16
	Gpd1	-3.12946	6.5913e-18	1.17215e-15
	Emp1	2.1961	7.5342e-18	1.32287e-15
	Nckap1l	4.01524	9.75693e-18	1.69173e-15
	Adgre1	4.63531	1.366e-17	2.31071e-15
	Rpl3	2.38105	1.36429e-17	2.31071e-15
	Mn1	-2.65681	1.4751e-17	2.4652e-15
	Adam12	5.74694	1.68414e-17	2.78104e-15
	Serpinh1	2.33225	4.2535e-17	6.94121e-15
	C1qb	3.28655	5.09369e-17	8.21564e-15
	Timp4	-4.50472	5.40674e-17	8.62032e-15
	Itga5	2.64035	8.99492e-17	1.41782e-14
	Hif1a	2.53614	9.89441e-17	1.54208e-14
	Pygm	-2.47275	1.8931e-16	2.91734e-14
	Tbx15	-2.04177	1.9139e-16	2.91734e-14
	Ccr5	4.53427	3.0479e-16	4.59537e-14
	Serpina3n	2.78007	3.18502e-16	4.75048e-14
	Smox	-2.51244	5.05883e-16	7.465e-14
	Cfl1	2.32711	5.13112e-16	7.49197e-14
	Socs3	3.87765	5.30233e-16	7.66132e-14
	C1qa	3.77295	6.6009e-16	9.43929e-14
	Myh9	1.85592	7.28055e-16	1.0305e-13
	Col12a1	2.17081	7.97194e-16	1.11696e-13
	Pvalb	-2.53126	9.80421e-16	1.35994e-13
	Pdia3	2.19404	1.08327e-15	1.48773e-13
	Sbno2	2.67222	1.16194e-15	1.58013e-13
	Ldhb	-3.10055	1.30226e-15	1.75376e-13
	Cryab	2.06955	1.44955e-15	1.93334e-13
	Ucp2	3.01074	1.77864e-15	2.34967e-13
	Lpl	-2.36548	2.62492e-15	3.43493e-13
	Adora1	4.04923	3.64909e-15	4.73051e-13
	Dpysl3	2.45027	5.42403e-15	6.96637e-13
	Lgals3	3.61873	5.74566e-15	7.31175e-13
	Pptc7	-2.19728	7.13339e-15	8.99521e-13
	Enah	2.04424	7.93145e-15	9.91146e-13
	Inpp5d	3.44242	8.45203e-15	1.04677e-12
	Cyth4	3.30952	1.00447e-14	1.23301e-12
	Serpinb1a	4.55362	1.03237e-14	1.25614e-12
	Acadm	-2.10781	1.04917e-14	1.26548e-12
	Cd74	2.66909	1.09122e-14	1.30486e-12
	Ppp1r3c	-2.18611	1.10739e-14	1.31287e-12
	Dock2	3.60195	1.18094e-14	1.3882e-12
	Sumf2	-2.61052	1.20322e-14	1.40251e-12
	Plek	3.70116	1.61506e-14	1.86688e-12
	Tpm4	2.14833	1.70903e-14	1.95917e-12
	Ccdc80	2.17547	2.36663e-14	2.69078e-12
	Iqgap1	1.78922	3.17372e-14	3.57908e-12
	Cotl1	3.74802	4.88495e-14	5.46444e-12
	Ppm1l	-2.15694	5.8146e-14	6.45234e-12
	Sar1b	-2.05034	5.94567e-14	6.54543e-12
	Tmsb10	3.13249	6.87206e-14	7.5057e-12
	Zeb2	1.71841	7.22938e-14	7.83427e-12
	Pabpc1	1.96128	8.07984e-14	8.68802e-12
	Ctsb	1.51369	8.24882e-14	8.80149e-12
	Thbs1	2.04487	8.8274e-14	9.34694e-12
	Actn3	-2.27188	9.76199e-14	1.02582e-11
	Gpcpd1	-2.01438	1.02042e-13	1.06423e-11
	Slc25a4	-2.04133	1.23687e-13	1.28034e-11
	Aldh1a1	-2.389	1.25143e-13	1.28582e-11
	Atp2a1	-2.26606	1.30856e-13	1.33464e-11
	Aldh6a1	-2.45992	1.40871e-13	1.41557e-11
	Nos1	-2.49888	1.41853e-13	1.41557e-11
	Ppp1r3a	-2.31132	1.41376e-13	1.41557e-11
	Stat5b	-1.91675	1.46161e-13	1.44815e-11
	Rps6ka2	-2.06654	1.49678e-13	1.47247e-11
	Thbs4	1.69658	1.52358e-13	1.48828e-11
	Cybb	4.3558	1.53452e-13	1.48849e-11
	Nctc1	-2.5037	1.7768e-13	1.71153e-11
	Rap1b	2.2297	2.13781e-13	2.04508e-11
	Vdac1	-1.82967	2.43964e-13	2.31783e-11
	Serp1	2.94207	2.84968e-13	2.68898e-11
	Pf4	4.8027	2.89142e-13	2.70992e-11
	Rpl3l	-2.28377	2.96012e-13	2.7557e-11
	Rabep2	-2.19418	3.4629e-13	3.20226e-11
	Plod2	3.3889	3.59741e-13	3.30461e-11
	Ltbp2	5.93425	3.91248e-13	3.57039e-11
	Slc41a3	-2.92925	3.98991e-13	3.61726e-11
	Sod2	-1.77564	4.01797e-13	3.61904e-11
	Mylk2	-2.15421	4.2153e-13	3.77229e-11
	Padi2	-2.45579	4.83139e-13	4.29591e-11
	Pfkm	-2.09554	5.36161e-13	4.737e-11
	Osbpl6	-2.49905	5.75691e-13	5.05405e-11
	Pirb	5.2755	6.5054e-13	5.67524e-11
	Col6a3	1.63916	7.50686e-13	6.50798e-11
	Tmsb4x	1.73926	8.47051e-13	7.29779e-11
	Gda	2.30585	9.02847e-13	7.73049e-11
	Apol7d	2.94009	9.34797e-13	7.95495e-11
	Sec61a1	2.43747	1.19888e-12	1.014e-10
	Adam8	4.84091	1.328e-12	1.1164e-10
	Trp53inp2	-2.24121	1.33617e-12	1.11651e-10
	Myo5a	2.22409	1.34655e-12	1.11845e-10
	Fyb	4.91225	1.4716e-12	1.21503e-10
	Syk	4.4461	1.50523e-12	1.23544e-10
	Myof	2.32911	1.90122e-12	1.55128e-10
	Sdha	-1.77659	1.97068e-12	1.59856e-10
	Chchd10	-2.01254	2.20332e-12	1.77688e-10
	Pfkfb3	-2.19945	2.57454e-12	2.06424e-10
	Dclk1	3.12436	2.85512e-12	2.27606e-10
	Arf4	2.41551	3.06218e-12	2.41338e-10
	Lmna	1.68341	3.05335e-12	2.41338e-10
	Rab8b	2.70739	3.14274e-12	2.46288e-10
	Rgcc	1.94529	3.2735e-12	2.55094e-10
	Niban2	2.7533	3.35007e-12	2.59602e-10
	Gas7	2.30631	3.7456e-12	2.8864e-10
	Csrp3	2.11247	3.83759e-12	2.94095e-10
	Gm13889	4.1746	4.366e-12	3.32751e-10
	Pdk2	-2.05418	5.14825e-12	3.88461e-10
	Phkb	-2.11076	5.15297e-12	3.88461e-10
	Jph2	-1.8567	5.67875e-12	4.25784e-10
	Myoz1	-2.15622	6.37883e-12	4.75703e-10
	Loxl1	2.33202	6.71159e-12	4.97842e-10
	Pgm1	-2.13643	6.91478e-12	5.10186e-10
	Top2a	6.1628	7.27349e-12	5.33812e-10
	Acaa2	-2.07469	7.51857e-12	5.48895e-10
	Soat1	3.40873	7.5664e-12	5.49495e-10
	Il13ra1	3.84674	7.80565e-12	5.60996e-10
	Timp3	-1.98589	7.80541e-12	5.60996e-10
	Ckm	-1.87942	8.67651e-12	6.20371e-10
	Emilin2	2.84895	9.53407e-12	6.7819e-10
	Sdc3	2.11438	9.88727e-12	6.99726e-10
	Tuba1b	2.89037	1.01955e-11	7.17879e-10
	Dhrs7c	-2.79629	1.02815e-11	7.20276e-10
	Gm33023	6.1544	1.03845e-11	7.23836e-10
	Actc1	3.44028	1.06538e-11	7.35218e-10
	Actg1	1.79268	1.06392e-11	7.35218e-10
	Timp1	7.36008	1.11864e-11	7.6629e-10
	Unc93b1	2.77097	1.12145e-11	7.6629e-10
	Ptp4a3	-1.72817	1.14181e-11	7.76376e-10
	Plxnb2	2.10361	1.1776e-11	7.96803e-10
	Ugcg	2.69096	1.18845e-11	8.00245e-10
	Vldlr	-1.9192	1.26097e-11	8.44969e-10
	Cox7a1	-2.1097	1.29001e-11	8.60276e-10
	Mmp11	-1.86561	1.30281e-11	8.64654e-10
	Oip5os1	-1.6361	1.34168e-11	8.86212e-10
	Ttc9	2.26975	1.41902e-11	9.32857e-10
	Adcy7	2.57806	1.50088e-11	9.82016e-10
	Slc39a14	2.34902	1.54031e-11	1.00308e-09
	Myh3	2.48959	1.74207e-11	1.12917e-09
	Fgl2	2.4548	2.12759e-11	1.37264e-09
	Itgb1	1.39642	2.15725e-11	1.38534e-09
	Csf2rb	3.76824	2.21968e-11	1.41886e-09
	Atp5a1	-1.66636	2.55292e-11	1.62438e-09
	Ghr	-1.86699	2.62978e-11	1.66564e-09
	C1qc	3.08736	2.76172e-11	1.736e-09
	Odf3l2	-6.21104	2.76588e-11	1.736e-09
	Wdr1	1.72217	3.30334e-11	2.06399e-09
	Mfap5	2.34507	3.57784e-11	2.22548e-09
	Agl	-1.81899	3.59621e-11	2.22692e-09
	Tcirg1	2.80457	3.7604e-11	2.31824e-09
	Rrbp1	1.80771	3.78793e-11	2.32488e-09
	Dock8	3.05375	3.85455e-11	2.35535e-09
	Arhgap45	3.50605	4.01392e-11	2.44198e-09
	Uqcrc1	-1.78982	4.15879e-11	2.51906e-09
	Clcn1	-2.20051	4.27126e-11	2.57594e-09
	Wdfy4	3.19276	4.38651e-11	2.634e-09
	Cers6	3.64445	4.41546e-11	2.63995e-09
	Tlr13	5.35367	4.62241e-11	2.75182e-09
	Tcap	-2.13578	4.77643e-11	2.83136e-09
	Eepd1	-2.56345	4.79845e-11	2.83231e-09
	Man2a1	1.96758	4.82549e-11	2.8362e-09
	A930016O22Rik	-1.78226	5.03305e-11	2.94571e-09
	2210416O15Rik	-1.86267	5.63748e-11	3.28561e-09
	Stim1	-1.62354	5.69776e-11	3.30685e-09
	Bbof1	-2.70769	5.87483e-11	3.38132e-09
	Fam131a	-3.11933	5.86778e-11	3.38132e-09
	Myh4	-2.00583	6.01861e-11	3.44976e-09
	Myoc	-2.95319	6.14666e-11	3.50865e-09
	Gmpr	-2.31898	6.19934e-11	3.52422e-09
	Adssl1	-1.77291	6.6007e-11	3.73708e-09
	Maged1	2.15879	6.72946e-11	3.79449e-09
	Tpi1	-1.81336	7.35455e-11	4.13016e-09
	Kcnj12	-2.65519	8.02433e-11	4.48812e-09
	Ckmt2	-2.04976	8.15786e-11	4.53757e-09
	Egln1	-1.76947	8.21087e-11	4.53757e-09
	Gpd2	-2.10437	8.20826e-11	4.53757e-09
	Ptbp3	1.89589	8.25664e-11	4.54476e-09
	Myo1f	3.74973	8.71593e-11	4.77155e-09
	Tcea3	-2.23747	8.73747e-11	4.77155e-09
	Hrc	-2.16769	8.83064e-11	4.80352e-09
	1110002E22Rik	1.44496	9.60862e-11	5.20629e-09
	Aldoa	-1.74316	1.01777e-10	5.47901e-09
	Pink1	-1.8207	1.01909e-10	5.47901e-09
	C5ar1	5.83287	1.03706e-10	5.5541e-09
	B3gnt8	-2.2652	1.04155e-10	5.55665e-09
	H2-Ab1	2.99265	1.11244e-10	5.90439e-09
	Xirp2	1.30452	1.11524e-10	5.90439e-09
	Rtn2	-2.06944	1.12564e-10	5.9368e-09
	Bckdha	-2.10419	1.13876e-10	5.98321e-09
	Krba1	-2.50301	1.24703e-10	6.52735e-09
	Fxyd5	2.97044	1.4111e-10	7.35841e-09
	Rmnd5a	-1.69653	1.4425e-10	7.49397e-09
	Adhfe1	-2.9321	1.60026e-10	8.28256e-09
	Mmp14	2.15092	1.69482e-10	8.71219e-09
	Tlcd3b	-1.70311	1.69583e-10	8.71219e-09
	Ccdc85c	-2.34392	1.78083e-10	9.11511e-09
	Litaf	2.60311	1.8197e-10	9.27979e-09
	Msr1	5.77563	1.82814e-10	9.28869e-09
	Sh3pxd2b	2.65166	1.92052e-10	9.72247e-09
	Myl12a	1.56529	1.95041e-10	9.80222e-09
	Slc38a3	-2.39111	1.94896e-10	9.80222e-09
	Txnip	-1.56544	1.96857e-10	9.85779e-09
	Oasl2	2.74916	2.0668e-10	1.03124e-08
	Aldh1a2	2.81707	2.08435e-10	1.03627e-08
	Sorbs2	-1.78425	2.10868e-10	1.04463e-08
	Arhgap30	5.18491	2.15632e-10	1.06442e-08
	Cox8b	-1.84077	2.3467e-10	1.15429e-08
	Ms4a6c	5.80063	2.42025e-10	1.18627e-08
	Card14	3.53828	2.43759e-10	1.19056e-08
	Pdha1	-1.5502	2.4545e-10	1.19461e-08
	Ctsh	2.62817	2.4641e-10	1.19509e-08
	Foxn3	-1.74129	2.54862e-10	1.23177e-08
	Tuba1a	1.95952	2.78794e-10	1.34276e-08
	Mybpc2	-1.91775	2.85311e-10	1.36939e-08
	Ston2	-1.71926	3.04937e-10	1.45855e-08
	Tnfrsf23	2.98348	3.11467e-10	1.48466e-08
	Tpbgl	-2.2507	3.18702e-10	1.51394e-08
	Fcer1g	4.20791	3.23597e-10	1.53195e-08
	Hadha	-1.69869	3.28701e-10	1.55082e-08
	Fmod	-1.64479	3.33821e-10	1.56964e-08
	Nrep	-2.24428	3.5975e-10	1.68584e-08
	Idh3b	-1.73285	3.64642e-10	1.70302e-08
	Chad	-3.3572	3.7e-10	1.72224e-08
	Ncf1	5.10532	3.81458e-10	1.76963e-08
	Kif1c	-1.54441	3.94659e-10	1.82108e-08
	Slc25a24	3.84972	3.95173e-10	1.82108e-08
	Apbb1ip	3.13191	4.19766e-10	1.928e-08
	Scn1b	-2.06433	4.44441e-10	2.0346e-08
	Cox6a2	-1.64799	4.66772e-10	2.1298e-08
	Aqp4	-3.98555	4.6917e-10	2.13372e-08
	Junb	3.25283	4.92245e-10	2.23135e-08
	Plaat3	-1.87271	4.97463e-10	2.24766e-08
	Clu	1.87545	5.73666e-10	2.58355e-08
	Jph1	-1.83155	5.81972e-10	2.61247e-08
	Epas1	-1.54507	5.91213e-10	2.64539e-08
	Bsg	-1.54511	6.06686e-10	2.7059e-08
	Idh3a	-1.81365	6.30205e-10	2.80179e-08
	Arpc1b	2.11983	6.368e-10	2.82206e-08
	Aco2	-1.55242	6.43559e-10	2.84293e-08
	Dvl2	-1.67151	7.43489e-10	3.27395e-08
	Actr3	1.62172	7.84886e-10	3.42364e-08
	Ogdh	-1.73025	7.83316e-10	3.42364e-08
	Tle5	-1.55765	7.81778e-10	3.42364e-08
	Selenow	-1.46321	8.4709e-10	3.68338e-08
	Got1	-1.85194	8.50352e-10	3.68601e-08
	Tmem94	-1.80499	8.88958e-10	3.84135e-08
	Mdh2	-1.67913	9.02925e-10	3.88959e-08
	Usp2	-1.92658	9.1021e-10	3.90883e-08
	Xirp1	1.93277	9.20012e-10	3.93873e-08
	Nipsnap2	-1.78416	9.52191e-10	4.06395e-08
	Lgalsl	-1.80174	9.98551e-10	4.24874e-08
	9330159F19Rik	-2.6278	1.05947e-09	4.49418e-08
	Thbs2	1.69009	1.06678e-09	4.51138e-08
	Wnk2	-2.05739	1.07049e-09	4.51331e-08
	Sod3	2.46399	1.08352e-09	4.55439e-08
	Gatd3a	-1.86364	1.09472e-09	4.58757e-08
	Rassf4	2.53947	1.1882e-09	4.96432e-08
	Coro1a	3.95222	1.20312e-09	5.01155e-08
	H2-Eb1	3.2074	1.22063e-09	5.05414e-08
	Sntb1	1.93545	1.22022e-09	5.05414e-08
	Asb2	-2.09617	1.24297e-09	5.13134e-08
	Il1r1	2.30265	1.2754e-09	5.24959e-08
	Slc37a4	-2.3332	1.29384e-09	5.30974e-08
	Tns1	-1.33767	1.3561e-09	5.5488e-08
	Hr	-2.56369	1.36302e-09	5.56071e-08
	Arpc5	2.33459	1.38677e-09	5.64103e-08
	Ly6e	1.62518	1.41007e-09	5.71902e-08
	Ms4a6d	8.99789	1.42018e-09	5.72563e-08
	Ryr1	-1.69007	1.42408e-09	5.72563e-08
	Smco1	-3.62661	1.42347e-09	5.72563e-08
	Ak1	-1.94293	1.44059e-09	5.77526e-08
	Zyx	1.93903	1.53551e-09	6.13806e-08
	Lgals1	1.5468	1.54214e-09	6.14683e-08
	Pde4a	-2.59122	1.57173e-09	6.24685e-08
	Pdpr	-1.66287	1.62653e-09	6.44616e-08
	Cd53	6.50475	1.64481e-09	6.50005e-08
	Cd84	4.05099	1.70591e-09	6.72237e-08
	Prkab2	-1.64387	1.72977e-09	6.79706e-08
	Atp5g1	-1.60232	1.77921e-09	6.97157e-08
	Cfp	3.79164	1.85085e-09	7.23188e-08
	B4galt6	3.28588	1.88504e-09	7.34478e-08
	Ivd	-1.86717	1.91685e-09	7.42697e-08
	Ptprj	2.09973	1.91349e-09	7.42697e-08
	Macf1	1.22473	1.95069e-09	7.53706e-08
	Lmcd1	1.46825	1.9716e-09	7.59668e-08
	Gstm1	-2.07575	1.99473e-09	7.66453e-08
	Crat	-1.61189	2.13298e-09	8.17308e-08
	Rbm3	1.78681	2.17342e-09	8.30509e-08
	Ifitm3	1.94758	2.24329e-09	8.54854e-08
	Eno3	-1.69752	2.38097e-09	9.04835e-08
	Apobec1	2.87922	2.4492e-09	9.28222e-08
	Wwp1	-1.73305	2.5247e-09	9.54228e-08
	Plin4	-1.609	2.62405e-09	9.87247e-08
	Uqcrc2	-1.56479	2.6263e-09	9.87247e-08
	H2-Aa	2.50687	2.6738e-09	1.00239e-07
	Cs	-1.50678	2.80072e-09	1.04152e-07
	Dnm3os	2.3097	2.79639e-09	1.04152e-07
	Tmem38a	-1.93901	2.78991e-09	1.04152e-07
	Alkbh5	-1.37673	2.8613e-09	1.06121e-07
	Ms4a6b	4.47736	2.91545e-09	1.07841e-07
	Atg9a	-1.81187	2.99175e-09	1.10368e-07
	Spp1	6.82985	3.0729e-09	1.13062e-07
	Klf9	-1.69759	3.2794e-09	1.2034e-07
	Sorl1	-1.53332	3.37454e-09	1.23505e-07
	B4galt5	2.25353	3.5266e-09	1.2873e-07
	Fbxo32	-1.64149	3.53853e-09	1.28827e-07
	Fxyd1	-1.87751	3.57432e-09	1.29328e-07
	Mb	-1.79819	3.58026e-09	1.29328e-07
	Rgs5	-1.31378	3.57056e-09	1.29328e-07
	Sdcbp	1.67969	3.74826e-09	1.35044e-07
	Gm15441	-1.41848	3.89007e-09	1.39791e-07
	Igf2bp2	5.06312	3.94197e-09	1.41289e-07
	Foxo4	-1.87504	4.0912e-09	1.4626e-07
	Tigar	-2.27197	4.15865e-09	1.48011e-07
	Tnni2	-1.67132	4.16152e-09	1.48011e-07
	Cox4i1	-1.3487	4.17582e-09	1.4814e-07
	Mtpn	1.74261	4.22269e-09	1.49421e-07
	Hadh	-1.66444	4.27538e-09	1.50533e-07
	Smc4	2.75934	4.27583e-09	1.50533e-07
	Chchd2	-1.49933	4.38021e-09	1.53817e-07
	Cyc1	-1.62063	4.44224e-09	1.55602e-07
	Ndufv1	-1.65491	4.46793e-09	1.56107e-07
	Fcgr3	4.46891	4.54681e-09	1.58464e-07
	Asb15	-2.31355	4.5925e-09	1.59656e-07
	Trim30a	2.75624	4.62896e-09	1.60521e-07
	Acadvl	-1.75805	4.6615e-09	1.61246e-07
	Dnmt1	2.15567	4.70084e-09	1.62203e-07
	Coq10a	-1.7499	4.84168e-09	1.66235e-07
	Ndufs7	-1.63935	4.8302e-09	1.66235e-07
	Synm	-1.91145	4.87986e-09	1.67132e-07
	Tagln2	1.84737	5.02919e-09	1.71823e-07
	Asb14	-2.35832	5.14817e-09	1.75025e-07
	Smtnl1	-1.89965	5.14704e-09	1.75025e-07
	Gm10925	-1.66647	5.17828e-09	1.75618e-07
	Alpk3	-1.57989	5.55228e-09	1.87386e-07
	Kcnc1	-1.84553	5.54982e-09	1.87386e-07
	Myom1	-1.7715	5.73987e-09	1.93247e-07
	Adgrf5	-1.61576	5.80973e-09	1.95125e-07
	Angptl4	4.93372	5.91064e-09	1.97558e-07
	Ifi207	2.51377	5.90584e-09	1.97558e-07
	Cap1	1.76529	5.95735e-09	1.9864e-07
	Emp3	2.95815	6.24136e-09	2.07611e-07
	6430571L13Rik	-3.43318	6.30144e-09	2.09108e-07
	Fabp3	-2.0595	6.75479e-09	2.23085e-07
	Myh11	-1.9392	6.75462e-09	2.23085e-07
	Fsd2	-1.82429	6.80808e-09	2.24311e-07
	C1qtnf6	3.53172	6.86158e-09	2.25538e-07
	Ank	-1.58393	7.35749e-09	2.41267e-07
	Tmem65	-1.38179	7.39628e-09	2.41966e-07
	Nfam1	3.69673	7.6257e-09	2.48885e-07
	Atl2	-1.74338	7.71111e-09	2.51082e-07
	Ank1	-1.65751	8.06457e-09	2.61824e-07
	Aspn	2.17872	8.07878e-09	2.61824e-07
	Gm16537	-2.55094	8.15999e-09	2.63226e-07
	Mhrt	-3.05988	8.15911e-09	2.63226e-07
	Dennd4b	-1.57431	8.19307e-09	2.6368e-07
	Cbl	1.77541	8.31549e-09	2.67e-07
	Amy1	-2.37301	8.76568e-09	2.80805e-07
	Ugdh	2.66437	8.80174e-09	2.81311e-07
	Esd	1.64488	9.31471e-09	2.97022e-07
	Loxl3	2.60853	9.41209e-09	2.99438e-07
	Mfn1	-1.60504	9.67849e-09	3.07209e-07
	Cox5a	-1.56001	9.89731e-09	3.13266e-07
	Ndufs3	-1.53877	9.91449e-09	3.13266e-07
	Qser1	-1.40164	1.01253e-08	3.19201e-07
	Srpx2	4.43101	1.04407e-08	3.28398e-07
	Fem1a	-1.42482	1.07941e-08	3.38744e-07
	F630028O10Rik	4.10646	1.09e-08	3.41297e-07
	Idh3g	-1.67808	1.09896e-08	3.43326e-07
	Pld4	3.28667	1.11451e-08	3.47403e-07
	Fnip2	2.25866	1.12155e-08	3.48812e-07
	Plcd4	-2.05293	1.14562e-08	3.55502e-07
	Phtf2	-1.50061	1.17948e-08	3.65192e-07
	Syn3	-1.82943	1.21083e-08	3.74062e-07
	Sema6c	-2.26696	1.31793e-08	4.06244e-07
	Rnh1	1.69855	1.35138e-08	4.15632e-07
	Itga7	1.50726	1.37554e-08	4.22126e-07
	Eif4a1	1.4206	1.3896e-08	4.25501e-07
	Ccn4	3.56206	1.44846e-08	4.42548e-07
	Asb10	-2.60644	1.46475e-08	4.46539e-07
	Mpc2	-1.87319	1.47468e-08	4.4858e-07
	Fcgr1	4.81741	1.47915e-08	4.48957e-07
	Ncapg2	4.14553	1.49434e-08	4.52576e-07
	Slc11a1	3.87385	1.51304e-08	4.57243e-07
	Sox6	-1.50283	1.54143e-08	4.64807e-07
	B2m	1.38583	1.64211e-08	4.94093e-07
	Pik3ap1	3.90307	1.64974e-08	4.95314e-07
	Hsp90b1	1.41073	1.69104e-08	5.0662e-07
	Anxa5	1.68319	1.71143e-08	5.11621e-07
	Efhd2	2.49547	1.79283e-08	5.34804e-07
	Ccn1	2.02953	1.79917e-08	5.35217e-07
	Tnfrsf1b	2.62353	1.80193e-08	5.35217e-07
	Ncam1	2.12231	1.81186e-08	5.37015e-07
	Prr33	-1.69607	1.84365e-08	5.45272e-07
	Fkbp10	2.67813	1.86792e-08	5.51275e-07
	Fndc5	-2.36395	1.8791e-08	5.53397e-07
	Eci1	-2.21691	1.89459e-08	5.56776e-07
	Atp1b1	-1.41324	1.92398e-08	5.64218e-07
	Npr2	-1.78436	1.94629e-08	5.69557e-07
	Pfkfb1	-2.45854	2.00314e-08	5.84959e-07
	Itgam	4.67206	2.02818e-08	5.91028e-07
	Txn1	1.74646	2.06154e-08	5.99489e-07
	Sucla2	-1.51442	2.08197e-08	6.04162e-07
	Acacb	-1.82521	2.16655e-08	6.27396e-07
	Cd109	3.21054	2.19797e-08	6.35168e-07
	Csf3r	6.16291	2.2552e-08	6.49001e-07
	Txlnb	-1.75337	2.25185e-08	6.49001e-07
	Sh3bgrl	2.07981	2.28917e-08	6.57415e-07
	Pid1	2.21915	2.43005e-08	6.96431e-07
	Emb	3.90845	2.51044e-08	7.17985e-07
	Mob1a	1.93338	2.52546e-08	7.20797e-07
	Mpz	-2.70971	2.66577e-08	7.59281e-07
	Cish	-3.11393	2.69481e-08	7.65979e-07
	Rorc	-2.06038	2.76186e-08	7.8343e-07
	Rnf123	-1.50392	2.78638e-08	7.88774e-07
	Rnf213	1.50085	2.89206e-08	8.17021e-07
	Slfn4	8.06467	2.99607e-08	8.44685e-07
	Tuba1c	5.18845	3.10624e-08	8.73967e-07
	Cyba	3.37792	3.16738e-08	8.89368e-07
	Sgpl1	2.25273	3.25764e-08	9.12863e-07
	Eif4ebp2	-1.35809	3.28117e-08	9.17604e-07
	Rassf2	2.7321	3.46079e-08	9.65889e-07
	Camk2a	-1.76564	3.66191e-08	1.01997e-06
	Twf1	2.28827	3.70957e-08	1.03117e-06
	Slc25a11	-1.48699	3.76531e-08	1.04457e-06
	Stac3	-1.91677	3.81039e-08	1.05497e-06
	Ndufa11	-1.672	3.81957e-08	1.0554e-06
	Cd63	1.33409	3.85308e-08	1.06255e-06
	Capg	2.69067	3.9041e-08	1.07448e-06
	Srgn	2.38673	4.00249e-08	1.09938e-06
	Wdtc1	-1.69453	4.02594e-08	1.10363e-06
	Lrp1	1.1596	4.04041e-08	1.10541e-06
	Flnc	1.37771	4.24367e-08	1.15646e-06
	Snx2	2.11527	4.2419e-08	1.15646e-06
	Mgat5	3.25925	4.34758e-08	1.18246e-06
	Cyp26b1	-3.42386	4.52215e-08	1.22753e-06
	Atp5b	-1.29465	4.66343e-08	1.26252e-06
	Coq8a	-1.68274	4.66925e-08	1.26252e-06
	Arg1	8.03115	4.72941e-08	1.27332e-06
	Baz1a	2.48808	4.74593e-08	1.27332e-06
	Lrrc38	-3.57098	4.74268e-08	1.27332e-06
	Vav1	8.20076	4.74157e-08	1.27332e-06
	4833439L19Rik	-1.46982	4.77022e-08	1.27491e-06
	Skap2	2.38127	4.76658e-08	1.27491e-06
	Art3	-1.7525	4.79752e-08	1.27974e-06
	Ndufv3	-1.76752	4.88652e-08	1.30098e-06
	Prkaa2	-1.6689	5.018e-08	1.33342e-06
	Ccr1	8.18399	5.11081e-08	1.35549e-06
	Mmp19	2.90423	5.12798e-08	1.35745e-06
	Marcks	1.63872	5.15942e-08	1.36317e-06
	Ube2b	-1.672	5.29216e-08	1.39558e-06
	Cmya5	-1.59912	5.33506e-08	1.40423e-06
	Dcaf6	-1.77008	5.37414e-08	1.41183e-06
	Il17ra	2.95748	5.42593e-08	1.42274e-06
	Rbm38	-1.6402	5.52229e-08	1.44528e-06
	Ndufa12	-1.72229	5.57855e-08	1.45725e-06
	Pdia6	1.69272	5.61339e-08	1.4636e-06
	Gm8995	2.05139	5.72025e-08	1.48866e-06
	Emilin1	2.63479	5.78625e-08	1.50302e-06
	Fam111a	3.22881	5.79744e-08	1.50311e-06
	Echs1	-1.77597	5.89214e-08	1.52481e-06
	Ppargc1a	-2.17555	5.99979e-08	1.54978e-06
	Pnpla2	-1.48806	6.018e-08	1.55159e-06
	Eno1	1.49148	6.06777e-08	1.55575e-06
	Ostn	-3.17711	6.06427e-08	1.55575e-06
	Pgam2	-1.83101	6.06666e-08	1.55575e-06
	Mdh1	-1.74796	6.19837e-08	1.5863e-06
	Arrb2	2.91429	6.23871e-08	1.59369e-06
	Scn4a	-1.82727	6.45333e-08	1.64548e-06
	Gpr153	2.39311	6.47683e-08	1.64844e-06
	Ccna2	3.20203	6.62115e-08	1.68209e-06
	Slc25a12	-1.70123	6.7079e-08	1.70101e-06
	Slc16a3	-1.50028	6.76336e-08	1.71194e-06
	Cib2	-2.21364	6.89104e-08	1.74109e-06
	Ccn2	1.83744	6.98331e-08	1.76119e-06
	Tmem106a	3.27925	7.10751e-08	1.78926e-06
	Hadhb	-1.602	7.14691e-08	1.79592e-06
	Rcsd1	-1.68924	7.19487e-08	1.8047e-06
	Mfn2	-1.55003	7.20934e-08	1.80507e-06
	Suclg1	-1.63936	7.31895e-08	1.82921e-06
	Pnrc1	-1.45635	7.45187e-08	1.85908e-06
	Rragd	-1.50656	7.67801e-08	1.91206e-06
	Lyn	2.04314	7.76095e-08	1.92925e-06
	Sh3bgr	-1.73146	7.80551e-08	1.93686e-06
	Ptma	1.50257	7.90499e-08	1.95804e-06
	Clec4a1	4.18206	7.98204e-08	1.9736e-06
	Hspa5	1.39792	7.99804e-08	1.97404e-06
	Narf	-1.51708	8.12041e-08	2.00068e-06
	Gdap1	-3.9355	8.58408e-08	2.11117e-06
	Fes	2.47264	8.79353e-08	2.15885e-06
	Ddo	-2.60454	8.83186e-08	2.16443e-06
	Rbfox1	-1.49532	9.04858e-08	2.21363e-06
	Ttll7	-1.57402	9.26397e-08	2.26233e-06
	Nrros	2.5151	9.38815e-08	2.28863e-06
	Kbtbd12	-1.7399	9.45677e-08	2.30131e-06
	Anxa4	1.99422	9.55301e-08	2.32066e-06
	Stat3	1.49544	9.57501e-08	2.32194e-06
	Lynx1	-1.73066	9.65301e-08	2.33677e-06
	P4hb	1.20116	9.69165e-08	2.34204e-06
	Rab7b	3.43292	9.78382e-08	2.3602e-06
	Homer2	-1.52288	1.05077e-07	2.53042e-06
	Smyd2	-1.60524	1.06499e-07	2.56021e-06
	Gja1	1.84562	1.07398e-07	2.57556e-06
	Pnpla8	-1.32471	1.07508e-07	2.57556e-06
	Kctd12	1.764	1.07957e-07	2.58184e-06
	Fbxo31	-1.83657	1.08382e-07	2.58754e-06
	Smarcd3	-1.36272	1.08769e-07	2.59234e-06
	Pgd	1.99766	1.10575e-07	2.63085e-06
	Ech1	-1.71818	1.11192e-07	2.64101e-06
	Ndufs1	-1.54411	1.14112e-07	2.70573e-06
	Fitm1	-1.92141	1.15909e-07	2.73897e-06
	Ndufa9	-1.5301	1.1588e-07	2.73897e-06
	Ulk1	-1.74662	1.16549e-07	2.7494e-06
	Tnnt3	-1.51426	1.18308e-07	2.78616e-06
	Arl6ip1	2.50339	1.2236e-07	2.87671e-06
	Slc37a2	5.83477	1.24462e-07	2.92117e-06
	Atf3	2.369	1.30733e-07	3.06318e-06
	Abca1	1.42619	1.31058e-07	3.0656e-06
	Mthfd2	3.18755	1.34073e-07	3.13085e-06
	Abhd2	1.7826	1.35704e-07	3.16362e-06
	Pdia4	1.89306	1.38839e-07	3.23127e-06
	Sh3bp2	3.20257	1.41144e-07	3.27941e-06
	Clic1	2.60174	1.42786e-07	3.30649e-06
	Etfa	-1.44278	1.4274e-07	3.30649e-06
	Igfbp4	1.51465	1.44963e-07	3.35131e-06
	Samhd1	1.56556	1.46098e-07	3.37192e-06
	Mstn	-2.53895	1.48542e-07	3.42264e-06
	Tmem109	-1.4045	1.4989e-07	3.44796e-06
	Obscn	-1.38714	1.53696e-07	3.52968e-06
	Chpt1	-1.52741	1.59735e-07	3.66229e-06
	Slc25a3	-1.27208	1.62936e-07	3.72951e-06
	Scn5a	5.15565	1.63658e-07	3.73987e-06
	Bpgm	-2.0456	1.67045e-07	3.81099e-06
	Rab31	2.30646	1.67364e-07	3.81199e-06
	Abcc3	3.68944	1.69583e-07	3.85622e-06
	Mcm6	3.01875	1.70908e-07	3.87998e-06
	Map4k4	1.49263	1.79145e-07	4.06033e-06
	Acat1	-1.36144	1.8056e-07	4.07907e-06
	Unc45b	-1.18271	1.80386e-07	4.07907e-06
	Gm5105	1.59183	1.81119e-07	4.08504e-06
	Tarsl2	-1.67119	1.82797e-07	4.11619e-06
	Mybph	3.89035	1.85822e-07	4.17754e-06
	Ppp3cb	-1.39099	1.89024e-07	4.24265e-06
	Cox6c	-1.24248	1.95392e-07	4.37848e-06
	Clic4	1.37988	1.984e-07	4.43872e-06
	Ywhaz	1.39335	2.00051e-07	4.46846e-06
	Ccnk	-1.48419	2.01392e-07	4.48462e-06
	Dyrk1b	-1.93434	2.01422e-07	4.48462e-06
	Ms4a7	5.76083	2.07358e-07	4.60939e-06
	Psat1	3.77258	2.07945e-07	4.61506e-06
	Uqcrfs1	-1.57402	2.0976e-07	4.64789e-06
	Abcd2	-2.036	2.11385e-07	4.67644e-06
	Cenpf	7.85446	2.22066e-07	4.90491e-06
	COX3	-1.59226	2.27235e-07	5.01108e-06
	Eef1a2	-1.5833	2.28747e-07	5.03642e-06
	Tnnc2	-1.44943	2.31933e-07	5.09848e-06
	Hbegf	2.44294	2.36123e-07	5.18237e-06
	Tmem201	-1.59739	2.36763e-07	5.18821e-06
	Map1lc3a	-1.52097	2.38761e-07	5.22374e-06
	H3f3b	1.36443	2.4061e-07	5.2559e-06
	R3hdm2	-1.36071	2.46346e-07	5.37274e-06
	Osbpl8	1.47013	2.47394e-07	5.38713e-06
	Cdkn1a	2.56657	2.47939e-07	5.39054e-06
	H2-D1	1.40046	2.52414e-07	5.47924e-06
	Gid4	-1.44168	2.60212e-07	5.63969e-06
	Man2a2	-1.27427	2.61782e-07	5.65977e-06
	Mib1	-1.26964	2.61955e-07	5.65977e-06
	Myo9b	1.57381	2.68603e-07	5.78539e-06
	Ppib	2.05613	2.68291e-07	5.78539e-06
	Ipo13	-1.51499	2.69328e-07	5.792e-06
	Ppp1r18	2.38561	2.70706e-07	5.81263e-06
	Oas2	3.18559	2.71817e-07	5.82747e-06
	Srxn1	2.11129	2.72739e-07	5.83821e-06
	Anln	3.00653	2.73435e-07	5.8441e-06
	Zfyve9	-1.29078	2.79716e-07	5.96915e-06
	Htatsf1	-1.51136	2.86827e-07	6.11149e-06
	Fgr	3.86959	2.87952e-07	6.12605e-06
	Myorg	-1.64534	2.88699e-07	6.13254e-06
	Glipr2	3.04313	2.93756e-07	6.23042e-06
	Calu	1.20468	3.03809e-07	6.43379e-06
	Ptafr	3.48187	3.10616e-07	6.56791e-06
	H1f5	7.79295	3.1333e-07	6.61521e-06
	Cxcl14	1.76152	3.14286e-07	6.62531e-06
	Dynll2	-1.54972	3.18964e-07	6.71373e-06
	Plp2	1.64621	3.21163e-07	6.74977e-06
	Cd33	3.78234	3.22864e-07	6.77526e-06
	Azin1	1.55813	3.25028e-07	6.80306e-06
	Tspo	2.45747	3.2517e-07	6.80306e-06
	Sfrp1	2.70904	3.28647e-07	6.86546e-06
	Klhl40	1.55556	3.29255e-07	6.86781e-06
	Celsr2	-2.73787	3.29914e-07	6.87123e-06
	Vwa5a	1.55787	3.32473e-07	6.91414e-06
	Rbpj	1.4925	3.38892e-07	7.02657e-06
	S100a10	2.03308	3.38615e-07	7.02657e-06
	Ube2d1	-1.5293	3.43262e-07	7.10654e-06
	Dse	2.04459	3.54194e-07	7.32195e-06
	Mgst3	-1.50777	3.60038e-07	7.43167e-06
	Pitpnc1	-1.82021	3.61125e-07	7.44304e-06
	Fos	3.21354	3.72141e-07	7.65871e-06
	Ptpn3	-1.47847	3.76243e-07	7.73165e-06
	Slfn9	4.97034	3.77553e-07	7.7471e-06
	Pde4dip	-1.37054	3.79139e-07	7.76816e-06
	Zdhhc20	2.33301	3.80929e-07	7.79331e-06
	Gapdh	-1.28366	3.8254e-07	7.81475e-06
	Pvr	2.36052	3.84081e-07	7.83469e-06
	Cxcl5	5.64876	3.85491e-07	7.84039e-06
	Tpx2	4.07581	3.85012e-07	7.84039e-06
	Me1	-1.45875	3.88987e-07	7.88835e-06
	Ubash3b	3.64413	3.88811e-07	7.88835e-06
	Map3k15	-1.28241	4.02361e-07	8.14766e-06
	Fscn1	2.02599	4.08767e-07	8.26532e-06
	Mtus1	-1.42878	4.24123e-07	8.56333e-06
	Pcsk5	2.33075	4.34038e-07	8.75079e-06
	Cxcl16	3.81502	4.35617e-07	8.76987e-06
	Tpd52	1.60158	4.45432e-07	8.95447e-06
	Thap12	-1.24428	4.48172e-07	8.99651e-06
	Ppp1r12b	-1.28898	4.58225e-07	9.18503e-06
	Basp1	3.79675	4.61877e-07	9.24478e-06
	Spi1	4.39679	4.62539e-07	9.24478e-06
	Fh1	-1.47523	4.64511e-07	9.27083e-06
	Map2k6	-2.46171	4.68011e-07	9.32726e-06
	Eif1a	2.20928	4.70529e-07	9.35058e-06
	Prkag3	-1.84756	4.70118e-07	9.35058e-06
	Tlr4	2.54331	4.80762e-07	9.54027e-06
	Coq9	-1.52983	4.85107e-07	9.57887e-06
	Hif1an	-1.2453	4.8411e-07	9.57887e-06
	Iqgap2	2.59282	4.84061e-07	9.57887e-06
	Setd7	-1.28018	4.85469e-07	9.57887e-06
	Lrig1	-1.59634	4.90651e-07	9.66735e-06
	Acss2	-2.0741	4.92798e-07	9.6959e-06
	Bmp1	1.52644	4.96053e-07	9.74611e-06
	Ankrd9	-1.86907	5.04731e-07	9.90257e-06
	Tnfrsf11a	2.84359	5.15771e-07	1.01049e-05
	Itgb2	7.34367	5.19928e-07	1.0172e-05
	Sdhb	-1.48032	5.34851e-07	1.04492e-05
	Il10ra	3.54435	5.54551e-07	1.08036e-05
	Mest	2.26689	5.54512e-07	1.08036e-05
	Phyh	-1.53987	5.596e-07	1.08867e-05
	Ndufa10	-1.25117	5.7171e-07	1.11067e-05
	Ikzf1	4.31935	5.83839e-07	1.13265e-05
	Elf4	2.22012	5.87551e-07	1.13826e-05
	Oat	-1.44132	5.89616e-07	1.14066e-05
	Cep192	2.53827	5.9927e-07	1.15773e-05
	Cep85l	-1.52578	6.01846e-07	1.16071e-05
	Cyb5r3	1.40756	6.03326e-07	1.16071e-05
	Rilpl1	-1.75516	6.0249e-07	1.16071e-05
	Runx2	3.41455	6.10804e-07	1.17347e-05
	Csk	2.8279	6.15058e-07	1.18001e-05
	Ecpas	-1.16462	6.46021e-07	1.2366e-05
	Nfxl1	2.56633	6.46337e-07	1.2366e-05
	Hspb8	1.32749	6.47978e-07	1.23673e-05
	Rnf11	-1.24539	6.48186e-07	1.23673e-05
	Prc1	2.89443	6.57837e-07	1.25341e-05
	Ubxn11	2.64808	6.76601e-07	1.2874e-05
	Zyg11b	-1.41013	6.8066e-07	1.29335e-05
	Tram1	1.56326	6.82736e-07	1.29552e-05
	Ndufv2	-1.2767	6.89701e-07	1.30695e-05
	Epm2a	-1.6942	6.95257e-07	1.31568e-05
	H1f1	5.53824	6.99058e-07	1.32027e-05
	Themis2	3.53172	6.99589e-07	1.32027e-05
	Extl1	-2.09681	7.01997e-07	1.32302e-05
	Ifi204	2.90112	7.06733e-07	1.33013e-05
	Cd93	1.36171	7.09281e-07	1.33312e-05
	Edem1	1.91303	7.19875e-07	1.3512e-05
	Ramp1	-2.14171	7.31747e-07	1.37163e-05
	Nxpe5	4.26915	7.49738e-07	1.40346e-05
	Ptpn6	4.75566	7.63698e-07	1.42766e-05
	Bckdk	-1.3724	7.69706e-07	1.4331e-05
	Cacna1s	-1.27	7.69508e-07	1.4331e-05
	Camk2g	-1.33472	7.69182e-07	1.4331e-05
	Bcat1	4.78652	7.72842e-07	1.43701e-05
	Pm20d2	-2.77764	7.75977e-07	1.44091e-05
	Mpst	-2.50273	7.78499e-07	1.44366e-05
	Tspan9	1.53502	7.86212e-07	1.45601e-05
	Trem2	7.61705	8.00274e-07	1.48008e-05
	Otud1	2.11232	8.05082e-07	1.48699e-05
	Tyrobp	4.3194	8.15215e-07	1.5037e-05
	Sdhc	-1.44352	8.37584e-07	1.54291e-05
	Satb1	-1.45946	8.49898e-07	1.56352e-05
	Tbxas1	2.85699	8.5357e-07	1.56819e-05
	Mylk4	-3.99161	8.58125e-07	1.57448e-05
	Ar	-1.47177	8.62649e-07	1.58069e-05
	Tlr1	7.5218	8.65893e-07	1.58454e-05
	Clcn5	2.16309	8.76579e-07	1.60198e-05
	Ndufa8	-1.59319	8.99417e-07	1.64094e-05
	Rap2b	3.01745	9.00264e-07	1.64094e-05
	Anxa1	1.66921	9.17203e-07	1.66752e-05
	Mtss2	-1.61031	9.17251e-07	1.66752e-05
	Lrrc30	-2.60289	9.21259e-07	1.67262e-05
	Ppia	1.56159	9.39876e-07	1.70419e-05
	Polr3h	-1.3451	9.55304e-07	1.7299e-05
	Ndufs2	-1.41561	9.76655e-07	1.76626e-05
	Ehd4	1.33375	1.01812e-06	1.83885e-05
	Isca1	-1.29879	1.03487e-06	1.86189e-05
	Ptpn12	1.80912	1.03425e-06	1.86189e-05
	Rxrg	-2.09995	1.03491e-06	1.86189e-05
	Ncf2	2.92274	1.04023e-06	1.86904e-05
	Dbp	-2.44972	1.04609e-06	1.87714e-05
	Calcoco1	-1.52511	1.07667e-06	1.92952e-05
	Cyp27a1	-2.12589	1.10222e-06	1.97276e-05
	Il1rl1	4.77066	1.11565e-06	1.99423e-05
	Itgb3bp	-1.68648	1.12515e-06	2.00862e-05
	Cenpe	7.48324	1.12669e-06	2.00878e-05
	Lrrc14b	-1.72464	1.19189e-06	2.12229e-05
	Ptbp1	1.5209	1.20806e-06	2.14834e-05
	Oxct1	-1.38997	1.2253e-06	2.17621e-05
	Irf7	2.59722	1.25199e-06	2.22077e-05
	Tubb2a	2.31083	1.25903e-06	2.2304e-05
	Glis3	3.50789	1.26172e-06	2.23231e-05
	Ndufs8	-1.5738	1.27435e-06	2.25179e-05
	Fcrls	4.7576	1.29065e-06	2.27769e-05
	Ctsl	1.31699	1.30201e-06	2.29481e-05
	Kpna2	2.36238	1.30789e-06	2.30225e-05
	Ifi30	2.71599	1.31323e-06	2.30871e-05
	Ifi27l2a	3.24983	1.31505e-06	2.30899e-05
	Ttn	-1.2788	1.32449e-06	2.32263e-05
	A630019I02Rik	-1.46453	1.33261e-06	2.33392e-05
	Cd14	3.69119	1.34846e-06	2.3587e-05
	Snx22	1.93638	1.35706e-06	2.37075e-05
	ATP6	-1.28278	1.359e-06	2.37115e-05
	Kif11	4.1995	1.37971e-06	2.40427e-05
	Gprc5b	1.5673	1.40434e-06	2.44411e-05
	Slc7a5	2.91352	1.42772e-06	2.48169e-05
	Plekhb1	-1.78952	1.43725e-06	2.49513e-05
	Lifr	-1.2126	1.4868e-06	2.5747e-05
	Myo1g	3.64331	1.4855e-06	2.5747e-05
	Fermt3	3.29323	1.50898e-06	2.60985e-05
	Fry	-1.16117	1.5122e-06	2.61218e-05
	Cul7	2.12598	1.54535e-06	2.66612e-05
	Rcan2	-1.76819	1.55046e-06	2.67161e-05
	Acsl1	-1.23355	1.57228e-06	2.70584e-05
	Cthrc1	7.0996	1.5998e-06	2.7498e-05
	Vegfa	-1.332	1.61621e-06	2.77456e-05
	Dtl	7.37051	1.61885e-06	2.77491e-05
	Ndufb10	-1.41914	1.62041e-06	2.77491e-05
	Kcnj2	-1.48313	1.64273e-06	2.80966e-05
	Klf15	-3.50735	1.64707e-06	2.8136e-05
	Ampd3	1.67741	1.66189e-06	2.83543e-05
	Myom2	-1.33491	1.70387e-06	2.90348e-05
	Atp5pb	-1.20868	1.71426e-06	2.9176e-05
	Tacc3	4.20217	1.74087e-06	2.95927e-05
	Ldha	-1.24547	1.74563e-06	2.9601e-05
	Slc25a5	1.90353	1.74375e-06	2.9601e-05
	Gpi1	-1.19852	1.7915e-06	3.03418e-05
	Gm867	-1.78134	1.80302e-06	3.04626e-05
	Plpp7	-2.04735	1.80209e-06	3.04626e-05
	Rac2	4.1602	1.80749e-06	3.05009e-05
	Ifi209	4.20346	1.85454e-06	3.12568e-05
	Atp5c1	-1.19159	1.87367e-06	3.15408e-05
	Ndrg2	-1.37192	1.88778e-06	3.17399e-05
	Flna	1.05735	1.89234e-06	3.17781e-05
	Lgals3bp	2.06033	1.92628e-06	3.23089e-05
	Klhl38	-2.78637	1.97856e-06	3.31456e-05
	E230032D23Rik	4.1647	2.0223e-06	3.38375e-05
	Hibadh	-1.42947	2.0401e-06	3.40903e-05
	Itpripl2	1.49226	2.04232e-06	3.40903e-05
	Gnai2	1.2332	2.08343e-06	3.47347e-05
	Ndufb9	-1.3209	2.10196e-06	3.50015e-05
	Herc2	-1.07413	2.13715e-06	3.55448e-05
	Aqp1	-1.31658	2.1728e-06	3.60924e-05
	Slc27a1	-1.77362	2.17527e-06	3.60924e-05
	Trdn	-1.50798	2.18566e-06	3.62213e-05
	Asb16	-1.58431	2.22649e-06	3.68101e-05
	Fosl2	1.73744	2.22612e-06	3.68101e-05
	Gys1	-1.35651	2.2391e-06	3.69745e-05
	Oas3	7.33302	2.25818e-06	3.72451e-05
	Atp5g3	-1.29487	2.27869e-06	3.75388e-05
	Ube2c	-1.33069	2.3051e-06	3.79289e-05
	Atp8b4	3.61506	2.32202e-06	3.81619e-05
	Dennd4a	1.82604	2.37561e-06	3.89966e-05
	Abca6	-2.91558	2.39668e-06	3.92494e-05
	Cit	3.21265	2.39661e-06	3.92494e-05
	Prdx3	-1.26354	2.40473e-06	3.93349e-05
	Maob	-2.63983	2.42148e-06	3.95622e-05
	Lcp2	4.12951	2.42601e-06	3.95896e-05
	Itga4	1.9823	2.43989e-06	3.97693e-05
	2310040G24Rik	-2.21566	2.49226e-06	4.05753e-05
	Ndufa13	-1.33242	2.50801e-06	4.07361e-05
	Pik3r5	5.31386	2.50636e-06	4.07361e-05
	Mettl21c	-2.11794	2.52375e-06	4.0909e-05
	Tmem52	-2.03588	2.52456e-06	4.0909e-05
	Usp28	1.13343	2.54782e-06	4.12378e-05
	Dnajc27	-1.36299	2.62258e-06	4.23983e-05
	CYTB	-1.05828	2.66671e-06	4.30616e-05
	Dcun1d2	-1.64374	2.68063e-06	4.31858e-05
	Sfrp2	3.89455	2.68053e-06	4.31858e-05
	Vdac3	-1.25594	2.74214e-06	4.41255e-05
	Decr1	-1.49904	2.74859e-06	4.4178e-05
	Cdk1	7.2768	2.75544e-06	4.42369e-05
	Rasd2	-2.46152	2.77773e-06	4.45433e-05
	Ptk2b	4.12879	2.805e-06	4.49287e-05
	Ubxn2a	-1.33518	2.8462e-06	4.55359e-05
	Copb1	1.52615	2.89586e-06	4.6277e-05
	Pros1	1.9138	2.90088e-06	4.63039e-05
	Lgr4	-1.71921	2.9216e-06	4.6581e-05
	Plagl1	2.76318	2.94457e-06	4.68934e-05
	Zswim6	3.02608	2.95341e-06	4.69802e-05
	Atp5d	-1.34205	3.09835e-06	4.92293e-05
	Zbtb44	-1.23989	3.10597e-06	4.9294e-05
	Etfdh	-1.37996	3.11915e-06	4.94465e-05
	Tpm1	-1.39285	3.1416e-06	4.97456e-05
	Cd300ld	7.23272	3.14608e-06	4.97598e-05
	Kif13a	-1.25414	3.16467e-06	4.99968e-05
	Cdr2l	2.97025	3.2965e-06	5.19611e-05
	Slc38a1	3.84865	3.29623e-06	5.19611e-05
	Cdk6	2.2287	3.30755e-06	5.20761e-05
	Zfp652	-1.16684	3.32873e-06	5.23501e-05
	Ankrd40	-1.1064	3.38148e-06	5.30478e-05
	Flt1	-1.28549	3.38444e-06	5.30478e-05
	Pcnt	-1.1908	3.38456e-06	5.30478e-05
	Pdp1	-1.60503	3.46697e-06	5.42781e-05
	Dld	-1.19856	3.58462e-06	5.59936e-05
	Lrrc20	-1.41624	3.58145e-06	5.59936e-05
	Prex1	1.72034	3.62717e-06	5.65944e-05
	Ndufa6	-1.50402	3.63389e-06	5.66356e-05
	Alox5ap	2.72653	3.68085e-06	5.73031e-05
	Ccdc91	-1.47956	3.70638e-06	5.75714e-05
	Fndc3a	1.56692	3.70436e-06	5.75714e-05
	Csf2rb2	2.53763	3.733e-06	5.792e-05
	Aldh18a1	2.25504	3.79318e-06	5.87879e-05
	Ndufb4	-1.72245	3.90168e-06	6.0402e-05
	Agbl1	-1.72867	3.91481e-06	6.05377e-05
	Cd300lf	7.14874	3.93873e-06	6.07744e-05
	S100a11	1.99565	3.93888e-06	6.07744e-05
	Tns3	1.42845	3.96281e-06	6.10757e-05
	Ndufa4	-1.26488	3.97544e-06	6.11979e-05
	P3h1	1.94135	3.97956e-06	6.11979e-05
	Fbxl17	-1.37858	3.99695e-06	6.134e-05
	ND4	-1.06576	3.99764e-06	6.134e-05
	Csrp2	3.44234	4.00942e-06	6.14526e-05
	Erlin1	3.53098	4.06112e-06	6.21764e-05
	Magix	-2.87694	4.11087e-06	6.28687e-05
	Pdlim3	1.03175	4.15168e-06	6.34228e-05
	Man2b1	1.54533	4.19875e-06	6.40713e-05
	Hck	7.14668	4.27052e-06	6.50949e-05
	Rcn3	2.04169	4.32817e-06	6.59013e-05
	Atp5j	-1.29924	4.47466e-06	6.8057e-05
	Dgat2	-2.22049	4.52602e-06	6.87628e-05
	Slfn2	2.72431	4.54646e-06	6.89978e-05
	Adam10	1.50641	4.56973e-06	6.91488e-05
	Mpc1	-1.40684	4.57137e-06	6.91488e-05
	Ms4a14	4.4606	4.56228e-06	6.91488e-05
	Kif15	7.16143	4.63633e-06	7.0055e-05
	Atp8a1	-1.35213	4.70948e-06	7.1083e-05
	Jmjd1c	1.19745	4.77979e-06	7.20657e-05
	Lrpprc	-1.27303	4.80695e-06	7.23966e-05
	Adgra2	1.96203	4.88092e-06	7.34308e-05
	Tob1	-1.49168	4.92206e-06	7.39695e-05
	Lair1	6.76078	4.94462e-06	7.42282e-05
	Arap1	1.66357	4.96785e-06	7.44962e-05
	Ccl7	4.4472	5.00974e-06	7.50433e-05
	Ccdc85a	-2.02432	5.02987e-06	7.52635e-05
	Abca8a	-1.76572	5.06136e-06	7.56532e-05
	Ulk2	-1.17342	5.08206e-06	7.58808e-05
	Klhl31	-1.49914	5.10244e-06	7.61032e-05
	Asrgl1	-1.79667	5.15649e-06	7.68268e-05
	ND2	-1.18643	5.17276e-06	7.69864e-05
	Trip10	-1.33296	5.19607e-06	7.72504e-05
	Ndufb11	-1.50401	5.22621e-06	7.76153e-05
	Immt	-1.11274	5.31795e-06	7.88933e-05
	Msrb3	-1.30877	5.39353e-06	7.99292e-05
	Eef2k	-1.64267	5.40994e-06	8.00867e-05
	Atp5e	-1.27747	5.42186e-06	8.01776e-05
	Tfcp2l1	-2.51612	5.45541e-06	8.05879e-05
	Lrtm1	-2.23683	5.46953e-06	8.07104e-05
	Rab3il1	2.1113	5.51929e-06	8.13582e-05
	Canx	1.01197	5.54147e-06	8.15985e-05
	Efemp2	2.41699	5.55525e-06	8.17146e-05
	Gnas	-1.04051	5.58484e-06	8.20628e-05
	ND1	-1.11635	5.59962e-06	8.2193e-05
	Usp25	-1.06321	5.65069e-06	8.2855e-05
	Map3k7cl	-2.65575	5.72545e-06	8.38502e-05
	St3gal6	-1.32242	5.73671e-06	8.38502e-05
	Steap2	3.48617	5.73143e-06	8.38502e-05
	Ppm1a	-1.08874	5.78346e-06	8.44446e-05
	Pik3ip1	-2.64339	5.8076e-06	8.4708e-05
	Dcaf8	-1.07431	5.81527e-06	8.47307e-05
	Myadm	1.2143	5.8552e-06	8.52214e-05
	Ttc7b	-1.28937	5.86124e-06	8.52214e-05
	Slc29a3	2.88644	5.87355e-06	8.5311e-05
	Gpx1	1.68641	5.92833e-06	8.60166e-05
	Uqcr10	-1.2492	6.03612e-06	8.7489e-05
	2900076A07Rik	-1.76019	6.15338e-06	8.90956e-05
	Cttn	1.57906	6.22276e-06	9.00062e-05
	Dnajb5	-1.30529	6.25623e-06	9.0302e-05
	Pdzd2	-1.52005	6.25076e-06	9.0302e-05
	B430306N03Rik	7.03251	6.29627e-06	9.07855e-05
	Ndufs6	-1.50609	6.30315e-06	9.07902e-05
	Myog	3.74812	6.31412e-06	9.08539e-05
	Hk3	5.13975	6.33772e-06	9.1099e-05
	Cul3	-1.05379	6.3474e-06	9.11437e-05
	Emc8	-1.15992	6.36599e-06	9.1316e-05
	Cyrib	1.27108	6.41904e-06	9.19819e-05
	Nt5dc2	3.09933	6.47242e-06	9.26511e-05
	Metrnl	3.02236	6.48577e-06	9.27465e-05
	Ccnd1	2.00095	6.63271e-06	9.47501e-05
	2210408F21Rik	-2.21378	6.64703e-06	9.48569e-05
	Cx3cr1	4.00602	6.66587e-06	9.5028e-05
	Pik3cg	5.12721	6.82175e-06	9.71504e-05
	Col14a1	1.73664	6.83696e-06	9.7199e-05
	H2ac15	7.02038	6.84555e-06	9.7199e-05
	Mx1	7.07734	6.84918e-06	9.7199e-05
	Nr4a1	-1.72142	6.85319e-06	9.7199e-05
	Herpud1	-1.35255	6.90358e-06	9.78137e-05
	Pclaf	7.05216	6.93213e-06	9.8018e-05
	Ttyh3	1.8566	6.92747e-06	9.8018e-05
	Slc12a2	-1.26689	6.94675e-06	9.81246e-05
	Hsdl2	-1.6777	7.03301e-06	9.9242e-05
	Slc41a1	-1.34563	7.06007e-06	9.95226e-05
	Jsrp1	-1.2136	7.07053e-06	9.95689e-05
	Me3	-1.87875	7.07869e-06	9.95827e-05
	Abcb4	-1.29269	7.14586e-06	0.000100426
	Plin2	1.58238	7.20412e-06	0.000101142
	Sulf1	1.31504	7.24275e-06	0.000101582
	Ect2	7.01673	7.29918e-06	0.00010227
	Mcm3	2.61466	7.36387e-06	0.000103072
	Zfp106	-1.08677	7.38806e-06	0.000103306
	BC005537	1.08956	7.39726e-06	0.000103331
	Vps13d	-1.06859	7.43586e-06	0.000103765
	Slc9a3r2	-2.05144	7.48109e-06	0.000104292
	Alas1	-1.34724	7.52913e-06	0.000104809
	Racgap1	5.11134	7.53332e-06	0.000104809
	Acot13	-1.826	7.59649e-06	0.000105582
	Bdh1	-1.75805	7.62188e-06	0.000105746
	Pgk1	-1.10815	7.62353e-06	0.000105746
	Ank3	-1.05079	7.77263e-06	0.000107706
	Rcan1	1.25489	7.85532e-06	0.000108744
	Coq5	-1.44371	7.88495e-06	0.000109045
	Aspm	5.06647	7.90169e-06	0.000109118
	Tef	-1.24196	7.90599e-06	0.000109118
	Srpr	-1.07606	8.06876e-06	0.000111254
	Ndufa3	-1.48721	8.0828e-06	0.000111337
	Pdzrn3	-1.15505	8.1328e-06	0.000111811
	Tlr9	7.00965	8.13333e-06	0.000111811
	Tfeb	-1.41063	8.16221e-06	0.000112097
	Adamts4	6.69748	8.17797e-06	0.000112202
	Lims2	-2.03023	8.19772e-06	0.000112333
	Tecr	-1.28044	8.2037e-06	0.000112333
	Raf1	-1.10708	8.34744e-06	0.000114189
	Ephx2	-2.66339	8.36093e-06	0.000114261
	Smim10l1	-1.26785	8.41111e-06	0.000114833
	Dcaf11	-1.40829	8.48461e-06	0.000115723
	Slfn8	3.12144	8.50681e-06	0.000115912
	Arl4c	6.59946	8.62666e-06	0.000117199
	Cluh	-1.21532	8.62665e-06	0.000117199
	Kdelr2	1.39733	8.61603e-06	0.000117199
	C1qtnf3	5.06738	8.691e-06	0.000117958
	Epb41	-1.2215	8.77957e-06	0.000119043
	Saraf	-1.32528	9.01212e-06	0.000122077
	Podxl2	-1.69402	9.05034e-06	0.000122475
	Eif4b	-1.00088	9.07535e-06	0.000122694
	Asah1	1.56411	9.12503e-06	0.000123177
	Dock9	-1.24541	9.1288e-06	0.000123177
	Snx1	1.76929	9.16148e-06	0.000123497
	Rnf115	1.10261	9.21766e-06	0.000124134
	Ppfibp1	1.18346	9.30518e-06	0.000125191
	Trak1	-1.12096	9.32795e-06	0.000125376
	Ccnb1	6.94759	9.3926e-06	0.00012603
	Hmgcr	2.78819	9.39478e-06	0.00012603
	Drap1	-1.34872	9.53744e-06	0.000127799
	Zfp568	1.80502	9.54507e-06	0.000127799
	Bin2	6.95642	9.60242e-06	0.000128443
	Angptl7	-1.48096	9.68198e-06	0.000129382
	Pttg1	-1.97912	9.70912e-06	0.00012962
	E2f6	-1.20028	9.77164e-06	0.000130329
	Hspb7	1.00613	9.83862e-06	0.000131053
	Ptpre	2.30837	9.84478e-06	0.000131053
	Thbs3	2.25123	9.96664e-06	0.000132542
	Zfp36l2	1.521	9.97573e-06	0.000132542
	2610507B11Rik	-1.02061	1.00709e-05	0.000133678
	Capn2	1.08822	1.017e-05	0.000134861
	Capn3	-1.46006	1.01795e-05	0.000134861
	Kdelr3	2.39642	1.02652e-05	0.000135867
	Macrod1	-1.41729	1.04821e-05	0.000138605
	Ppp2r3a	-1.22142	1.06391e-05	0.000140548
	Shisa5	1.77709	1.07292e-05	0.000141603
	St8sia4	1.79586	1.08103e-05	0.000142538
	Fam78a	-2.66874	1.09605e-05	0.000144381
	Wfs1	-1.14866	1.10199e-05	0.000145026
	Mlf1	-1.69868	1.10525e-05	0.000145317
	Hells	6.97655	1.10837e-05	0.000145589
	Ankfy1	1.37333	1.10997e-05	0.000145661
	Dbn1	2.39468	1.1153e-05	0.000146223
	Col6a2	1.0842	1.12596e-05	0.000147326
	Ndufb5	-1.2142	1.12502e-05	0.000147326
	Smc2	3.0795	1.12691e-05	0.000147326
	Spcs3	1.17658	1.13467e-05	0.000148202
	Zbtb16	-1.321	1.13585e-05	0.000148216
	Gm15816	-1.40317	1.15002e-05	0.000149924
	Lrrc17	2.66044	1.15149e-05	0.000149974
	Mid1ip1	1.60457	1.15371e-05	0.000149982
	Ppm1h	2.76415	1.15367e-05	0.000149982
	Nr1d2	-1.25162	1.15731e-05	0.000150169
	Tnnt2	3.43735	1.15642e-05	0.000150169
	S100a9	6.93836	1.18417e-05	0.00015351
	Carhsp1	1.72957	1.18846e-05	0.000153923
	Adsl	-1.4852	1.1982e-05	0.000154918
	Dock10	1.65612	1.19837e-05	0.000154918
	Ltbp4	-1.33851	1.20014e-05	0.000155001
	Sugt1	-1.28747	1.20255e-05	0.000155168
	Pkia	-1.37599	1.21284e-05	0.000156351
	Atxn10	1.36886	1.22577e-05	0.00015787
	Grsf1	-1.22888	1.23126e-05	0.00015843
	Gm20300	-1.76821	1.23307e-05	0.000158516
	Bhlhe41	-1.3795	1.24805e-05	0.000160281
	Zfand5	-1.07071	1.24911e-05	0.000160281
	Ccl2	6.50395	1.2657e-05	0.00016226
	ND5	-1.02736	1.27027e-05	0.000162696
	Cox5b	-1.22459	1.27668e-05	0.000163215
	Pebp1	-1.15397	1.27565e-05	0.000163215
	Ide	-1.10002	1.28503e-05	0.000164131
	Gmip	2.92102	1.30302e-05	0.000166276
	Uqcrh	-1.36829	1.30752e-05	0.000166697
	H2bc8	6.86056	1.31133e-05	0.000167029
	Abcb8	-1.79568	1.31845e-05	0.000167781
	Cd36	-1.05906	1.33473e-05	0.000169698
	Atad2	1.96437	1.38721e-05	0.000176209
	COX1	-1.07621	1.39214e-05	0.00017652
	Csgalnact1	2.31421	1.39356e-05	0.00017652
	Dennd1c	6.846	1.39475e-05	0.00017652
	Gpr17	-2.24163	1.39431e-05	0.00017652
	Sema4a	3.71088	1.39674e-05	0.000176611
	Apobec3	2.08299	1.40779e-05	0.000177845
	Cpt1a	1.74825	1.42177e-05	0.000179328
	Notch3	-1.36924	1.4234e-05	0.000179328
	Tecpr2	-1.66954	1.42311e-05	0.000179328
	Chchd3	-1.24233	1.42707e-05	0.000179627
	Uhrf1	4.33853	1.43515e-05	0.000180481
	Peg13	-1.59	1.4435e-05	0.000181365
	Irf8	2.76398	1.45127e-05	0.000182177
	Hnrnpf	1.46418	1.45889e-05	0.00018276
	Midn	1.47564	1.46054e-05	0.00018276
	Spred1	1.36907	1.46118e-05	0.00018276
	Sptb	-0.961714	1.46035e-05	0.00018276
	Irs1	-1.34541	1.47761e-05	0.000184648
	Ybx3	-1.07048	1.5039e-05	0.000187764
	Naip2	3.84835	1.53033e-05	0.000190892
	Gm33024	2.05442	1.53936e-05	0.000191847
	Ms4a4c	4.47004	1.55054e-05	0.000193065
	Xpo1	1.22111	1.57359e-05	0.00019576
	Adk	-1.69616	1.61091e-05	0.000200224
	Lincmd1	3.13438	1.61512e-05	0.000200388
	Svip	-1.86783	1.61463e-05	0.000200388
	Uqcr11	-1.3415	1.65098e-05	0.000204654
	Mreg	-1.48245	1.65921e-05	0.000205491
	Nt5c1a	-3.17353	1.6668e-05	0.000206246
	Tmod4	-1.41284	1.68785e-05	0.000208664
	Slc7a8	2.06717	1.75915e-05	0.000217286
	Psd4	6.76601	1.76174e-05	0.000217412
	Kif3c	-1.37819	1.7885e-05	0.000220518
	Vwa7	-1.80435	1.79077e-05	0.000220602
	Selenop	1.08664	1.83253e-05	0.000225546
	Plaat1	-1.76155	1.88491e-05	0.000231788
	Kcng4	-3.25277	1.89757e-05	0.000232986
	Pla2g12a	-1.77225	1.89802e-05	0.000232986
	Sun2	-1.27733	1.90121e-05	0.000233171
	Ednrb	1.56786	1.91943e-05	0.000235198
	Birc5	6.7416	1.92673e-05	0.000235884
	Ms4a4a	6.37606	1.98773e-05	0.000243138
	Fhl3	-1.29736	1.99501e-05	0.000243599
	Spg7	-1.36474	1.99416e-05	0.000243599
	Lbx1	-1.47669	2.01073e-05	0.000245302
	Tex2	-1.14514	2.01448e-05	0.000245544
	Cd163	1.54132	2.01818e-05	0.000245563
	Cttnbp2nl	2.07906	2.01675e-05	0.000245563
	S100a6	1.503	2.0525e-05	0.00024952
	Pabpc4	-0.925177	2.07241e-05	0.000251719
	Sec24d	1.50974	2.10178e-05	0.000255064
	Pik3cd	2.0151	2.11142e-05	0.000255562
	Rmdn1	-1.73071	2.10846e-05	0.000255562
	Scn7a	1.52672	2.10976e-05	0.000255562
	L2hgdh	-1.63083	2.11729e-05	0.00025578
	Mcm5	3.59055	2.12059e-05	0.00025578
	Rxra	-1.09776	2.11968e-05	0.00025578
	Ubr3	-1.14616	2.11823e-05	0.00025578
	Syngr2	-1.40048	2.12936e-05	0.000256615
	Ckap2l	6.7172	2.15103e-05	0.000259001
	Got2	-1.15568	2.15383e-05	0.000259114
	Col6a1	1.0391	2.16003e-05	0.000259634
	Hlf	-2.41514	2.18939e-05	0.000262935
	Klhl23	-1.73775	2.19525e-05	0.000263411
	Csf1	1.46559	2.21721e-05	0.000265816
	Rrm2	6.38184	2.22672e-05	0.000266725
	Dclre1c	2.22377	2.24397e-05	0.000267937
	Mxi1	-1.43103	2.2432e-05	0.000267937
	Myf6	1.21907	2.24456e-05	0.000267937
	Nlrp1b	6.75095	2.24269e-05	0.000267937
	Hmmr	6.73572	2.24653e-05	0.000267941
	Enpp1	1.67366	2.25037e-05	0.000268169
	Hectd2os	1.48123	2.26815e-05	0.000269825
	Pcolce	1.22478	2.26659e-05	0.000269825
	Marcksl1	3.51728	2.27594e-05	0.000270519
	H2bc15	6.73409	2.29548e-05	0.000272608
	Arf6	1.58134	2.30758e-05	0.000273811
	Bzw1	1.23108	2.33543e-05	0.000276878
	Kntc1	6.78218	2.34216e-05	0.000277439
	C2cd2	-1.16222	2.36581e-05	0.000280001
	Jpt2	2.19244	2.37269e-05	0.000280577
	Snrk	-1.40857	2.38026e-05	0.000281232
	Arhgdia	1.09714	2.39209e-05	0.000282149
	Klf6	1.3241	2.39121e-05	0.000282149
	Tnfrsf1a	1.44915	2.40119e-05	0.000282981
	Spns2	-1.68236	2.40532e-05	0.000283228
	Brca1	6.72964	2.42414e-05	0.000285113
	Cox7b	-1.33709	2.42545e-05	0.000285113
	Adi1	-1.60875	2.44425e-05	0.000287081
	Foxp1	1.45935	2.44681e-05	0.000287138
	Wsb1	1.75598	2.46772e-05	0.000289347
	Lrrc32	1.94843	2.47177e-05	0.000289577
	Akr1b10	-1.87553	2.47671e-05	0.000289666
	Ppp1r1a	-1.94726	2.47576e-05	0.000289666
	Gnai3	1.62549	2.47978e-05	0.000289781
	Tlr7	3.46549	2.50094e-05	0.000292008
	Mtfp1	-1.97251	2.53331e-05	0.00029529
	Rbm47	4.21548	2.53319e-05	0.00029529
	Ndufb8	-1.30073	2.54403e-05	0.00029629
	Bola3	-1.43218	2.60023e-05	0.000302582
	A730008H23Rik	1.54575	2.61531e-05	0.000304082
	H4c6	6.79131	2.62408e-05	0.000304845
	Ikbke	2.8066	2.65134e-05	0.000307755
	Cacna1d	2.86439	2.65423e-05	0.000307833
	Cdc34	-1.08268	2.69453e-05	0.00031199
	Samm50	-1.18262	2.69457e-05	0.00031199
	Dck	3.43503	2.71973e-05	0.00031464
	Zfp697	2.87334	2.73538e-05	0.000316187
	Lyst	1.3355	2.77255e-05	0.000320217
	Fyco1	-1.21912	2.78566e-05	0.000321196
	Paqr8	2.79427	2.78492e-05	0.000321196
	Vezf1	-1.16815	2.82642e-05	0.000325625
	Abcg1	2.85641	2.83168e-05	0.000325734
	Trim30b	6.65696	2.83206e-05	0.000325734
	Tgfb1	1.8715	2.8401e-05	0.000326388
	Hhipl1	2.48247	2.8667e-05	0.000329172
	Arl6ip5	1.08133	2.89325e-05	0.000331452
	Ilrun	-1.18536	2.89057e-05	0.000331452
	R3hdm4	-1.23072	2.89373e-05	0.000331452
	Cd300lg	-1.69673	2.93296e-05	0.00033567
	Evc	-1.68141	2.95613e-05	0.000338041
	Crim1	-1.51656	2.99102e-05	0.00034175
	Tram2	1.72145	2.99373e-05	0.000341778
	Oaz2	-1.17402	3.00603e-05	0.0003429
	Odc1	0.952362	3.01164e-05	0.000343257
	E2f4	1.34078	3.03688e-05	0.00034585
	Rab3a	-2.39922	3.0486e-05	0.0003469
	Fam210a	-1.25951	3.05235e-05	0.000347042
	Slc41a2	2.68981	3.05515e-05	0.000347076
	Mrc2	1.33189	3.06328e-05	0.000347715
	Rab12	-1.30111	3.0693e-05	0.000348113
	Gm13031	-1.88155	3.09302e-05	0.000350517
	Pip4k2a	2.1114	3.11183e-05	0.000352361
	Cxcl2	6.68458	3.12028e-05	0.000352454
	Slc2a1	1.9899	3.12008e-05	0.000352454
	Ss18l2	-2.17807	3.11723e-05	0.000352454
	Cog6	-1.36359	3.12403e-05	0.000352591
	Cox7c	-1.13758	3.14284e-05	0.000354426
	Wfdc17	3.49968	3.15248e-05	0.000355224
	Adcy9	-1.4152	3.17066e-05	0.000356983
	H3c3	6.24371	3.18812e-05	0.000358657
	St3gal3	-1.56188	3.21498e-05	0.000361385
	Gm21188	3.77611	3.22793e-05	0.000362263
	Zbtb18	-1.1749	3.22801e-05	0.000362263
	Actn1	1.4224	3.23903e-05	0.000363206
	Gm2245	2.98616	3.25773e-05	0.000365008
	Scrn3	-1.55521	3.3125e-05	0.000370845
	Fitm2	-1.37692	3.33651e-05	0.000373232
	Bcas3	-1.50815	3.3943e-05	0.000379391
	Cpne2	1.91795	3.40951e-05	0.000380784
	Far1	1.46293	3.42902e-05	0.000382654
	Cmah	2.19582	3.45827e-05	0.000385608
	Kpnb1	0.996348	3.46702e-05	0.000386273
	Mxd3	3.17947	3.48429e-05	0.00038767
	Trim7	-1.91211	3.48514e-05	0.00038767
	Picalm	0.975526	3.53223e-05	0.000392593
	Bnip3	-1.3824	3.54216e-05	0.000393381
	Prr11	6.59068	3.56243e-05	0.000395316
	Anapc5	-1.03524	3.60161e-05	0.000399344
	Abcc9	-1.19653	3.64859e-05	0.00040423
	Plekho1	1.3458	3.67858e-05	0.000407227
	Cd37	4.18788	3.691e-05	0.000408277
	Svil	-1.02067	3.69898e-05	0.000408833
	Clec4a2	3.55146	3.70248e-05	0.000408894
	Lrp4	-1.7362	3.76075e-05	0.000414999
	Rhoq	-1.10105	3.76821e-05	0.000415492
	Fbxo3	-1.26525	3.78638e-05	0.000416678
	Pccb	-1.41056	3.78433e-05	0.000416678
	Slc15a3	2.75115	3.78798e-05	0.000416678
	Ghitm	-1.16686	3.81533e-05	0.000419353
	Ext1	1.49709	3.83333e-05	0.000420666
	Slc6a19	6.20193	3.83267e-05	0.000420666
	Prkcq	-1.38678	3.83999e-05	0.000421063
	Fkbp4	-1.18338	3.8509e-05	0.000421926
	Bub1b	3.81774	3.87502e-05	0.000424234
	Plac8	6.57468	3.90095e-05	0.000426735
	Fat1	1.2325	3.91837e-05	0.000428303
	Acad11	-1.49339	3.93099e-05	0.000429344
	Ddx58	1.76652	3.96779e-05	0.000433023
	Sgcg	-1.39053	3.97372e-05	0.00043333
	Ly86	6.24484	3.98888e-05	0.00043464
	Trim30d	2.83754	4.00452e-05	0.000436002
	Fmnl1	1.58811	4.04581e-05	0.000440153
	Bmp2k	1.24616	4.05125e-05	0.000440399
	4930506C21Rik	-1.31702	4.08822e-05	0.000444069
	Prss23	1.12789	4.09463e-05	0.000444418
	Apln	4.79756	4.11458e-05	0.000446234
	Tsku	3.10308	4.12082e-05	0.000446562
	Nr1d1	-1.05272	4.12711e-05	0.000446894
	B3galnt2	-1.32684	4.14053e-05	0.000447676
	Mylk	-1.38202	4.14078e-05	0.000447676
	Ccbe1	2.25254	4.15202e-05	0.000448541
	Fgd2	3.27358	4.16047e-05	0.000449104
	Golga4	-1.0713	4.18804e-05	0.000451729
	Calr	0.947312	4.22712e-05	0.000455589
	Uqcrb	-1.04993	4.24884e-05	0.000457575
	Cdnf	-1.45889	4.26751e-05	0.000459229
	Kcnab2	6.55085	4.27317e-05	0.000459481
	Coro1c	1.46276	4.28623e-05	0.000460529
	Paip2b	-1.1704	4.3473e-05	0.000466729
	Hspb1	2.46243	4.36887e-05	0.000468682
	Actr2	1.04404	4.39878e-05	0.000471526
	Gm4814	-1.40917	4.40495e-05	0.000471822
	Col22a1	-2.29328	4.43326e-05	0.000474345
	Mbnl1	-0.978587	4.43533e-05	0.000474345
	Akt2	-0.980158	4.44436e-05	0.000474769
	Cgref1	4.16533	4.44615e-05	0.000474769
	Klhl24	-1.25984	4.47919e-05	0.000477929
	Gaa	-1.08988	4.48913e-05	0.000478264
	Tmem164	2.16009	4.48922e-05	0.000478264
	Dusp23	-1.97067	4.52423e-05	0.000481491
	Nudt3	-1.27686	4.52645e-05	0.000481491
	Olfm1	1.80201	4.55849e-05	0.000484528
	Csde1	-0.951672	4.56846e-05	0.000485216
	Gcdh	-2.11545	4.57851e-05	0.000485779
	Rhoc	1.4454	4.58077e-05	0.000485779
	Arid5b	1.31423	4.61893e-05	0.000489452
	Dmxl2	1.65173	4.65356e-05	0.000492744
	Kcna7	-1.69347	4.68734e-05	0.000495943
	Amotl1	-0.92627	4.7595e-05	0.000503194
	Aif1	6.50084	4.80444e-05	0.000507172
	Plcg2	2.32803	4.8021e-05	0.000507172
	Mafa	-1.58846	4.82578e-05	0.000509037
	Fmn1	3.77895	4.85244e-05	0.00051146
	A930037H05Rik	1.46665	4.88854e-05	0.000514874
	Gyg	-1.27493	4.89895e-05	0.000515189
	Ky	-4.30291	4.8983e-05	0.000515189
	Ctsz	1.39771	5.0083e-05	0.000526289
	Tln1	0.890255	5.06064e-05	0.000531387
	Mgat2	2.12178	5.06999e-05	0.000531966
	Mis18bp1	6.49226	5.0985e-05	0.000534149
	Wdhd1	6.49605	5.09561e-05	0.000534149
	Ccng1	-1.03825	5.13529e-05	0.000537597
	Rab32	3.41831	5.15221e-05	0.000538961
	Asb11	-1.39093	5.19559e-05	0.00054309
	Knl1	6.10843	5.20746e-05	0.000543921
	Tmed3	2.03859	5.25639e-05	0.000548618
	C1qtnf9	-2.36397	5.29646e-05	0.000551224
	Clec4e	6.49749	5.29367e-05	0.000551224
	Tlr8	4.07318	5.28832e-05	0.000551224
	Xpr1	-1.09549	5.29725e-05	0.000551224
	Mlxipl	-1.71022	5.36928e-05	0.0005583
	Tpm2	-1.18529	5.41183e-05	0.000562303
	Akr1b8	3.4707	5.42227e-05	0.000562967
	Mief2	-1.20156	5.44695e-05	0.000564684
	Prrc2b	-0.938939	5.44363e-05	0.000564684
	Srm	2.09826	5.45623e-05	0.000565223
	H2ac4	6.54284	5.4895e-05	0.000568245
	Tbc1d2b	1.54406	5.51283e-05	0.000570235
	Stt3a	1.12541	5.52894e-05	0.000571475
	Atpaf1	-1.62269	5.57457e-05	0.000575762
	Tns2	-1.22817	5.58325e-05	0.00057623
	Klhl41	0.777119	5.60562e-05	0.000578108
	Ube2r2	-1.04424	5.65154e-05	0.000582411
	Kcnma1	-1.09421	5.67655e-05	0.000584402
	Nt5dc3	-1.22725	5.67929e-05	0.000584402
	Parp14	1.36625	5.68378e-05	0.00058443
	D030025P21Rik	6.56685	5.69759e-05	0.000584645
	Il1b	6.06496	5.69188e-05	0.000584645
	Pdhb	-1.07761	5.70272e-05	0.000584645
	Zbp1	4.75269	5.69936e-05	0.000584645
	Thra	-1.14141	5.76597e-05	0.000590692
	Pfn1	1.00426	5.78713e-05	0.000591986
	Sdc2	1.48925	5.78577e-05	0.000591986
	Marchf1	3.65099	5.88194e-05	0.000601241
	Pdgfc	4.03526	5.91133e-05	0.000603801
	Cndp2	1.49079	5.91898e-05	0.000604137
	Bod1	-1.20397	5.9274e-05	0.000604552
	Armcx2	2.46545	6.03027e-05	0.000614592
	Exd2	-1.502	6.10942e-05	0.000622201
	Nras	1.20615	6.15338e-05	0.000626219
	Btbd1	-1.15304	6.18068e-05	0.000628536
	Ctdnep1	-1.10306	6.22165e-05	0.000632238
	Dhdh	-1.42879	6.24689e-05	0.000634338
	Myo5c	-2.49895	6.28053e-05	0.000637288
	Nsd2	1.40746	6.29028e-05	0.000637811
	Acly	1.35663	6.32942e-05	0.00064131
	Pxdn	1.27601	6.36244e-05	0.000644185
	Cacng6	-1.41116	6.38519e-05	0.000646017
	P2rx4	2.36655	6.41782e-05	0.000648846
	Iqgap3	4.72627	6.50231e-05	0.000656908
	Ndufs5	-1.56467	6.52765e-05	0.000658989
	Herc1	-0.89173	6.5875e-05	0.000664547
	Col18a1	1.63118	6.59419e-05	0.000664739
	Klhdc2	-1.05895	6.60223e-05	0.000665066
	Prcp	1.95678	6.63002e-05	0.000667381
	Acod1	6.4706	6.65562e-05	0.000669471
	Igsf6	3.01116	6.69411e-05	0.000672855
	H1f3	2.63505	6.78554e-05	0.000681551
	Coa5	-1.00007	6.81729e-05	0.000684245
	Btg1	1.53329	6.85448e-05	0.00068748
	Nlrp3	6.43294	6.87125e-05	0.000688664
	Gtf2i	-1.07111	6.88898e-05	0.000689943
	Plekho2	1.48694	6.90038e-05	0.000690586
	Chsy1	2.4343	7.00702e-05	0.000700753
	Tubb2b	3.68193	7.04026e-05	0.00070357
	Bmp6	-2.08244	7.05021e-05	0.000704057
	Sgca	-1.43521	7.05613e-05	0.000704141
	Endod1	2.07217	7.30179e-05	0.000728132
	Usp24	-0.94682	7.35043e-05	0.000732455
	Sbk2	-1.35123	7.3636e-05	0.000733241
	Piezo1	1.20982	7.381e-05	0.000734447
	Kif2c	6.39664	7.43385e-05	0.000738823
	Pcgf5	-1.25088	7.43563e-05	0.000738823
	Slc24a5	2.78491	7.46542e-05	0.000741252
	Btk	4.02359	7.50673e-05	0.000743711
	Knstrn	6.38301	7.50692e-05	0.000743711
	Lrrc25	4.61649	7.51435e-05	0.000743711
	Neurl1a	-1.08606	7.50854e-05	0.000743711
	Pfn2	-1.4356	7.517e-05	0.000743711
	Folr2	2.59551	7.55018e-05	0.000746461
	Maf1	-1.34035	7.57448e-05	0.00074833
	COX2	-1.27003	7.58845e-05	0.000749045
	Gna13	1.16884	7.59251e-05	0.000749045
	Arhgap4	3.99945	7.60469e-05	0.000749181
	Myo1c	1.06003	7.60151e-05	0.000749181
	Igfbp7	1.08868	7.62181e-05	0.000750334
	Arrdc2	-2.85498	7.63545e-05	0.000750927
	Ckap2	6.39371	7.63865e-05	0.000750927
	F2rl1	3.47444	7.68329e-05	0.00075478
	Ccdc71l	2.55105	7.77542e-05	0.00076329
	Bub1	6.3846	7.81455e-05	0.000766589
	Lipa	1.64628	7.89829e-05	0.000774255
	Rbm3os	1.85348	7.97193e-05	0.000780923
	Timm8b	-1.74713	8.02427e-05	0.000785495
	P4ha3	6.3852	8.03566e-05	0.000785535
	Tnfrsf12a	1.66365	8.036e-05	0.000785535
	Lrba	-1.10958	8.07308e-05	0.000788603
	Uqcc1	-1.22774	8.15548e-05	0.000796092
	Cdt1	6.36503	8.37648e-05	0.00081709
	Rtl1	2.88132	8.47448e-05	0.000826068
	Neb	-1.0573	8.57294e-05	0.000835079
	Esrrg	-1.61785	8.64953e-05	0.000841949
	Adipor1	-1.01063	8.6587e-05	0.00084225
	Acadl	-0.986364	8.69273e-05	0.000844968
	Cisd1	-1.36016	8.75111e-05	0.000849452
	Stxbp2	3.34274	8.74926e-05	0.000849452
	Sdc1	2.21929	8.77141e-05	0.000850827
	Cep170	1.20536	8.81367e-05	0.000853447
	Park7	-1.08768	8.81688e-05	0.000853447
	Uaca	-1.15439	8.81005e-05	0.000853447
	Arfgap3	2.15698	8.83932e-05	0.000855022
	Atp5o	-1.23978	8.85404e-05	0.000855849
	Tgfbr2	1.10388	8.8701e-05	0.000856805
	Spire1	1.40627	8.88174e-05	0.000857332
	Hba-a1	-1.42563	8.93965e-05	0.000861524
	Meg3	1.27288	8.9438e-05	0.000861524
	Vmac	-1.25808	8.93846e-05	0.000861524
	Ganab	1.35106	8.98701e-05	0.000865085
	Smad5	1.12107	8.99758e-05	0.000865502
	Ifi206	6.40864	9.03724e-05	0.000868715
	Chd6	-1.13296	9.07597e-05	0.00087123
	Hmcn2	-1.36797	9.06969e-05	0.00087123
	Ppp6r2	-1.09865	9.10653e-05	0.000873559
	Ces1d	-5.57518	9.35765e-05	0.000897028
	Rnasel	2.24536	9.38746e-05	0.000899265
	Ldb3	-1.10126	9.4101e-05	0.000900811
	Ubl7	-1.33037	9.48784e-05	0.000907626
	Sparcl1	-1.03156	9.49987e-05	0.000908151
	Myl1	-1.12779	9.59138e-05	0.000916267
	Mt3	6.01285	9.61849e-05	0.000917553
	Rbl2	-1.15813	9.62395e-05	0.000917553
	Selplg	3.64143	9.62468e-05	0.000917553
	Sting1	2.01771	9.69901e-05	0.000924004
	Rtp4	2.75949	9.71694e-05	0.000925076
	Ifi213	4.1435	9.74407e-05	0.000927023
	Kif23	4.60677	9.75993e-05	0.000927895
	Slc9a9	2.02852	9.81215e-05	0.000932221
	Sh3bgrl3	1.86383	9.83112e-05	0.000933385
	Tbc1d16	-1.83838	9.90306e-05	0.000939571
	Lrrc59	1.20229	9.93042e-05	0.000941523
	Cpt2	-1.39147	0.000100516	0.000952197
	Elovl1	1.94301	0.000100636	0.000952197
	Tent5a	1.77319	0.00010058	0.000952197
	Cip2a	5.91473	0.000100758	0.000952706
	Col16a1	1.65134	0.000100975	0.000954102
	Cpe	-0.985775	0.00010494	0.000990894
	Dpy19l1	1.86753	0.000105069	0.000991437
	Fbln2	0.92895	0.000105189	0.000991896
	Mthfd1l	2.9464	0.000105803	0.000997011
	Gm2a	1.39268	0.00010684	0.00100609
	Csf2ra	2.42218	0.000107157	0.00100635
	Gusb	2.01237	0.000107143	0.00100635
	Pcmt1	-1.1126	0.000107102	0.00100635
	Wfikkn2	-2.66037	0.000107029	0.00100635
	Cerk	1.62324	0.000107593	0.00100976
	Tbc1d9	2.45729	0.000108755	0.00101998
	Kif16b	-1.21406	0.000109116	0.00102225
	Tab2	-0.918961	0.000109145	0.00102225
	Pde6h	2.34168	0.000109266	0.00102269
	Rad18	3.43495	0.000109531	0.00102448
	Zc3h12d	6.29861	0.000110324	0.00103121
	Atp1a1	1.06856	0.000110524	0.00103238
	Ttc23	-1.45334	0.000110896	0.00103515
	Clec4a3	4.59898	0.000111154	0.00103687
	Cdc14a	-1.83069	0.000111369	0.00103817
	Ifnar1	1.44681	0.000111566	0.00103931
	Arhgdib	1.77828	0.000112127	0.00104383
	Fads3	2.4531	0.000112727	0.00104872
	Tbc1d4	-1.44634	0.000112856	0.00104922
	Cmtm3	2.03271	0.000113008	0.00104993
	Slc16a2	1.83867	0.000113358	0.00105247
	Higd2a	-1.44906	0.000114058	0.00105826
	Dusp8	-1.4024	0.000114405	0.00106069
	Mrpl42	-1.27087	0.000114472	0.00106069
	Kif21b	2.36381	0.000115234	0.00106703
	Pcmtd1	-1.13362	0.000115553	0.00106927
	H2bc11	6.30156	0.000115782	0.00107067
	Mcrip2	-2.03679	0.000116084	0.00107275
	Cenpa	2.98578	0.000116169	0.00107283
	Myod1	1.67596	0.000116618	0.00107626
	Fam91a1	1.39918	0.000116862	0.00107779
	Hcls1	2.19893	0.000117101	0.00107928
	H3c2	6.30038	0.000117632	0.00108345
	Smpdl3a	-1.43732	0.000117915	0.00108533
	Arhgap11a	3.29157	0.000118683	0.00109168
	Fundc2	-1.17708	0.000119784	0.00110108
	Mccc1	-1.6192	0.000121147	0.00111286
	Pgap6	5.86227	0.000121684	0.00111706
	Gcnt1	4.55759	0.000122464	0.00112348
	Usp13	-0.988761	0.000122861	0.00112637
	Cd200r1	6.27357	0.000123538	0.0011318
	Myocos	-3.73208	0.000123616	0.0011318
	Sec31b	-1.87804	0.000125294	0.0011464
	Gnpat	-1.12881	0.000125562	0.0011481
	Sgk1	-1.11647	0.00012646	0.00115556
	Abracl	6.26867	0.000126703	0.00115701
	Gm32312	-3.27571	0.000126798	0.00115712
	Dlgap5	6.28648	0.000127962	0.00116697
	Ctxn3	-1.78724	0.000128061	0.00116711
	Rad9b	-1.57547	0.000128161	0.00116725
	Pgm2l1	-1.30573	0.000128269	0.00116747
	Phlda3	-1.0102	0.000129283	0.00117593
	Myc	2.18748	0.000130326	0.00118463
	Epdr1	-1.14628	0.000130434	0.00118484
	Myoz3	-1.54984	0.000131613	0.00119424
	Usp19	-1.05026	0.000131641	0.00119424
	Creb3l1	1.80063	0.000131786	0.00119478
	Zc3h7a	1.30313	0.000132316	0.00119879
	Grb10	1.10226	0.000132469	0.0011994
	Arfgap2	-0.99106	0.000133456	0.00120711
	Ndufa7	-1.24381	0.000133495	0.00120711
	Zfp91	-0.971165	0.000134187	0.00121258
	Aurkb	6.23282	0.000135027	0.00121938
	Ncapg	3.92649	0.000135869	0.00122618
	Ubl3	-0.943394	0.000136478	0.00123087
	Bag6	-0.919563	0.000136589	0.00123107
	Chac1	-2.4106	0.000137622	0.00123958
	Hpse	6.25528	0.000138836	0.0012497
	Mcf2l	-1.55221	0.000139096	0.00125123
	Sox11	6.23969	0.000139542	0.00125443
	Syt12	3.5177	0.000140208	0.0012596
	Lima1	1.33624	0.000140436	0.00126083
	Sell	6.21016	0.000141213	0.00126699
	Rgs19	3.28386	0.000143262	0.00128454
	Norad	-0.847679	0.000143522	0.00128521
	Tom1l2	-1.08409	0.000143522	0.00128521
	Ube3b	-1.00248	0.000144671	0.00129467
	Mcee	-1.95453	0.000145329	0.00129972
	Synpo2	-0.861844	0.000145692	0.00130212
	Ttc7	1.69681	0.000146608	0.00130947
	Trim24	-1.1734	0.000146993	0.00131206
	Speg	-1.04764	0.000148211	0.00132208
	Ulbp1	3.86534	0.00014838	0.00132273
	Sulf2	1.67058	0.00015127	0.00134763
	1810014B01Rik	1.00518	0.000152527	0.00135796
	D430041D05Rik	-2.40436	0.000153825	0.00136864
	Htt	1.07417	0.000154808	0.0013765
	Adar	1.6488	0.000155	0.00137654
	Tmem64	-1.11157	0.000155011	0.00137654
	Ccdc127	-1.15983	0.000156156	0.00138582
	Stk11	-1.08346	0.000157538	0.00139719
	H2ac20	2.65588	0.000157646	0.00139726
	Prelid1	1.24816	0.000157861	0.00139827
	Rasa3	1.40929	0.000158421	0.00140233
	Rccd1	2.34438	0.000158902	0.00140569
	Cxcr4	3.50531	0.000159545	0.0014101
	Polr3gl	-1.66886	0.000159603	0.0014101
	Ccl8	5.79366	0.000159754	0.00141053
	Stab2	-2.73661	0.000160409	0.00141541
	Gstk1	-2.0292	0.000160964	0.00141761
	Ndc80	6.16916	0.00016079	0.00141761
	Prune1	-1.20673	0.000160908	0.00141761
	Six1	-1.28822	0.000162249	0.00142802
	Mcub	6.17421	0.000162902	0.00143286
	Uqcrq	-1.06751	0.000163047	0.00143322
	Ccdc152	1.08648	0.000164524	0.00144529
	Tmem8b	-1.55667	0.000164882	0.00144751
	Sos2	-1.05645	0.000165646	0.00145331
	Itih5	-1.67711	0.000166281	0.00145795
	Pcsk6	-1.80649	0.000166597	0.0014598
	Phkg1	-2.95175	0.000167086	0.00146316
	Dnaja3	-1.04658	0.000167886	0.00146853
	Dok3	6.19689	0.000167911	0.00146853
	Atp5l	-1.12598	0.000168054	0.00146885
	Mmab	-1.835	0.000168686	0.00147264
	Sla	5.75936	0.000168699	0.00147264
	Tgif1	2.10918	0.00016883	0.00147285
	Olfml3	1.55265	0.00016928	0.00147521
	Sf3b3	1.24917	0.000169313	0.00147521
	Adamts2	1.298	0.000170092	0.00148107
	Camk2b	-1.00364	0.000171658	0.00149377
	Rps12	1.02836	0.000172709	0.00150197
	Slfn10-ps	6.16298	0.000172918	0.00150285
	Mipep	-1.49249	0.000173058	0.00150312
	Septin9	1.44943	0.000174436	0.00151379
	Srebf1	-1.28041	0.000174504	0.00151379
	Acox1	-1.13935	0.000174878	0.00151513
	Carnmt1	-1.22648	0.000174867	0.00151513
	Pstpip1	2.50639	0.000176216	0.00152577
	Fbxl13	3.76966	0.000178478	0.00154343
	Fndc3b	0.999996	0.000178367	0.00154343
	Ubr2	-0.86591	0.000179354	0.00155005
	Aldh4a1	-1.89292	0.000179476	0.00155013
	Cdc42se1	1.55317	0.000179636	0.00155055
	Hectd2	1.37657	0.000180178	0.00155426
	Oas1a	6.28956	0.000180487	0.00155595
	Espl1	5.72022	0.000180675	0.00155661
	Rfwd3	2.19664	0.000181476	0.00156254
	St3gal4	2.43304	0.000184848	0.00159059
	Esrra	-1.4482	0.000185108	0.00159184
	Aimp2	-1.26113	0.000185547	0.00159425
	Ifnar2	2.34419	0.000185618	0.00159425
	Oxa1l	-1.32401	0.000186011	0.00159663
	Rad23a	-0.983993	0.000186302	0.00159814
	Atp5md	-1.24505	0.000187078	0.0016038
	Ldhd	-1.37065	0.000187737	0.00160827
	Otulinl	3.04898	0.00018783	0.00160827
	Tkt	1.74034	0.000188269	0.00161103
	Sox9	3.28348	0.000188687	0.00161361
	Clic5	-1.03132	0.00019	0.00162384
	Atp5j2	-1.0235	0.000191205	0.00163313
	Cad	1.49392	0.000191633	0.00163578
	Klhl21	-1.15545	0.000192997	0.00164641
	Cd300a	4.41288	0.000195562	0.00166624
	Peg3	1.32316	0.000195464	0.00166624
	Endog	-1.81157	0.000198949	0.00169406
	Rasgrp3	-1.33994	0.000199099	0.00169429
	H4c2	6.1637	0.000199441	0.00169513
	Synpo	-1.12225	0.000199362	0.00169513
	Gpr65	6.1723	0.000199567	0.00169516
	Pi4k2b	3.21484	0.000199938	0.00169727
	Atp5h	-1.08749	0.000200441	0.00169842
	Pcca	-1.43992	0.000200382	0.00169842
	Prkcb	3.82436	0.000200404	0.00169842
	Rcn1	1.76829	0.000202227	0.00171251
	Phb	-1.19231	0.000202872	0.00171692
	Slco2a1	2.08675	0.000203823	0.00172392
	Ddrgk1	-1.40028	0.000204009	0.00172444
	Dysf	0.848154	0.000204735	0.00172952
	Tnxb	-1.24584	0.000205969	0.00173889
	C7	-2.20892	0.000207121	0.00174756
	Filip1	-1.15527	0.000207584	0.00174826
	Sp140	3.48771	0.000207348	0.00174826
	Zwilch	6.09399	0.000207482	0.00174826
	Clip1	-1.06937	0.000208876	0.00175702
	Spock2	-2.03427	0.000208777	0.00175702
	Akap5	-4.16691	0.000209385	0.00176023
	Apaf1	1.5999	0.000210053	0.00176478
	Mapkapk2	-0.932823	0.0002113	0.00177418
	Sytl2	2.10035	0.000212197	0.00178063
	Igf1	1.17775	0.000214455	0.0017978
	Mmp9	3.31492	0.000214502	0.0017978
	Neurl3	3.18593	0.00021488	0.00179988
	Nfkbiz	2.0436	0.000216228	0.00181008
	Ddah1	2.80332	0.000217359	0.00181735
	Pxmp2	-2.2706	0.00021734	0.00181735
	Metrn	-2.2673	0.0002181	0.00182245
	Ppp1cb	-0.819629	0.000219958	0.00183687
	Scpep1	1.70688	0.000220406	0.0018395
	S100a1	-1.49656	0.000221782	0.00184987
	Usp15	-1.02031	0.000222909	0.00185816
	Lrp8	6.17198	0.000223299	0.00186029
	Cpeb3	-1.16836	0.000224299	0.0018675
	Clec12a	3.18547	0.000224491	0.00186797
	Nfia	-0.985966	0.000227934	0.00189482
	Vmp1	1.03918	0.00022799	0.00189482
	ND6	-0.942394	0.000228571	0.00189851
	Ushbp1	-1.70924	0.0002288	0.00189927
	Vash2	3.49746	0.000230193	0.00190969
	Fam126a	1.4132	0.000230746	0.00191314
	Hbb-b1	-1.07405	0.000231821	0.0019209
	Sobp	-1.44224	0.000232729	0.00192727
	Eda2r	1.05895	0.000234621	0.00194178
	Eps8	1.38838	0.000236991	0.00196023
	Wfdc1	-1.5255	0.000237151	0.00196038
	Thrb	-1.6458	0.000237385	0.00196114
	Coro6	-1.03424	0.000238864	0.00197102
	Lgals9	1.78331	0.000238785	0.00197102
	Slc8a3	-1.45088	0.000240021	0.00197939
	Surf4	0.864619	0.000240208	0.00197976
	Dvl1	-1.03823	0.000240668	0.00198237
	Ssr2	1.25444	0.000241305	0.00198643
	Kalrn	-1.28975	0.000245206	0.00201735
	Cacna2d1	-1.02833	0.000245641	0.00201973
	Atp5k	-1.34039	0.000246109	0.00202238
	Ccdc88a	1.3973	0.000246874	0.00202746
	Hba-a2	-1.86194	0.000249752	0.00204989
	Npm1	1.00295	0.00025025	0.00205276
	Nfs1	-1.24537	0.000251805	0.0020643
	Capn6	1.9979	0.000253157	0.00207415
	Ppm1b	-1.01656	0.000254092	0.00208059
	Hps3	1.77101	0.000254415	0.002082
	Eml1	-1.18965	0.000254961	0.00208524
	Vegfb	-1.24503	0.000255917	0.00209182
	Fbn2	2.89839	0.000257574	0.00210413
	Trim54	-1.05569	0.000258436	0.00210992
	Arpc2	0.968108	0.000260382	0.00212456
	Irak4	1.86013	0.000260816	0.0021256
	Lmtk2	-1.20091	0.00026075	0.0021256
	Nfix	-1.00257	0.000261767	0.0021321
	Ybx1	-0.816702	0.000263156	0.00214216
	Mypn	-1.03356	0.000267981	0.00218015
	Etl4	-0.913874	0.000269612	0.00219204
	Naip6	4.38604	0.000269758	0.00219204
	Aoah	4.35921	0.000270314	0.00219527
	Hipk3	-0.812294	0.000273101	0.00221661
	Inmt	-5.78174	0.000273375	0.00221753
	Papola	0.959528	0.000275562	0.00223397
	Clmp	1.81035	0.000275933	0.00223567
	Msrb1	-1.24013	0.000280178	0.00226874
	Ifi211	2.89492	0.00028262	0.00228718
	Ptp4a2	-0.855394	0.000283996	0.00229697
	Tmem147	-1.1986	0.000285752	0.00230983
	Clec4n	6.00168	0.000286751	0.00231655
	Dhx58	5.58116	0.000287559	0.00232173
	Aldh1l1	-2.58995	0.000292697	0.00236115
	Ero1a	1.92839	0.000292782	0.00236115
	Frrs1	2.76082	0.000294775	0.00237585
	Psme4	-0.913014	0.000295269	0.00237844
	H2bc12	6.11745	0.000296228	0.00238478
	Sdhd	-1.05632	0.000297709	0.00239532
	Alkbh8	-1.40524	0.000299224	0.00240471
	E2f8	5.56078	0.000299195	0.00240471
	Mcm4	2.21255	0.000301983	0.00242548
	Dffa	-1.15995	0.000303822	0.00243884
	Tmem143	-1.40857	0.000304196	0.00244043
	Phka1	-2.26793	0.00030604	0.0024538
	Cebpa	1.97381	0.000308975	0.0024759
	H2ac10	6.10538	0.000309636	0.00247977
	Lmnb1	2.05329	0.000310783	0.00248752
	Myoz2	-1.23098	0.000312015	0.00249594
	Cd300c2	5.54882	0.000318214	0.00254406
	Dram1	2.81067	0.000319286	0.00254942
	Gm11149	2.35266	0.000319436	0.00254942
	Slc7a1	1.71581	0.000319234	0.00254942
	Tspan4	1.68923	0.000319873	0.00255144
	Snhg5	3.19855	0.00032261	0.00257037
	Stx11	5.97111	0.000322617	0.00257037
	Mpp1	1.56816	0.000323816	0.00257845
	Tcf15	-3.53755	0.000324717	0.00258414
	Tmem176b	2.1123	0.000326883	0.00259988
	Crybg1	1.97573	0.000329627	0.00262021
	Tnks2	-0.984537	0.000330353	0.00262447
	Olfml2b	1.74913	0.000332009	0.00263611
	H2bc13	6.03121	0.000334522	0.00265455
	Ampd2	2.21922	0.000335133	0.00265636
	Ndufa5	-1.32395	0.000334989	0.00265636
	Cdc20	5.51974	0.000335916	0.00266105
	Asf1b	5.98019	0.000339094	0.0026842
	Capza1	1.27277	0.000339229	0.0026842
	Hoxc10	-1.29781	0.000339419	0.0026842
	Pnp	2.5713	0.000339621	0.00268426
	Cysltr1	2.43042	0.000340101	0.00268653
	Clptm1l	1.14523	0.000341455	0.00269568
	Bcat2	-1.45081	0.000343362	0.0027092
	Me2	2.38958	0.00034605	0.00272886
	Slc25a42	-1.77679	0.000347489	0.00273865
	Pbk	6.02027	0.00034911	0.00274986
	Cks2	5.98571	0.000351934	0.00277053
	Atp10a	1.83135	0.000352312	0.00277193
	Ninj1	1.69506	0.000352537	0.00277213
	St6galnac4	1.41346	0.000353429	0.00277667
	Zranb1	-1.03621	0.000353515	0.00277667
	Atp5mpl	-1.17638	0.000354128	0.002777
	Mgll	-1.15799	0.000354357	0.002777
	Mmut	-1.25114	0.000354202	0.002777
	Sh2d5	5.95831	0.000353897	0.002777
	Epb41l1	1.41047	0.000355429	0.00278382
	Aplnr	1.66461	0.000356191	0.00278822
	Calm3	-0.909008	0.00035641	0.00278836
	Chst11	2.14027	0.000358759	0.00280516
	Zfp217	1.71381	0.00035948	0.00280921
	Melk	5.99919	0.000361183	0.00282093
	Oplah	-1.67285	0.00036499	0.00284906
	Kif20b	5.53975	0.00036753	0.00286727
	Tent2	1.33871	0.000369876	0.00288395
	Gm10222	-1.32277	0.00037116	0.00289234
	Mrps21	-1.42902	0.000371979	0.00289709
	Krt80	2.21654	0.000372424	0.00289893
	Grb14	-2.03123	0.000373571	0.00290622
	Eif4g3	-0.82969	0.000374763	0.00291387
	2610203C22Rik	-2.48837	0.000377441	0.00293304
	Kcnj8	-2.02986	0.000380735	0.00295699
	Cd48	3.70355	0.000382061	0.00296562
	Cdc42	0.847438	0.000383591	0.00297447
	Enpp2	-2.06106	0.00038363	0.00297447
	Dach1	-2.06679	0.000385612	0.00298817
	Cdk14	1.57345	0.00038611	0.00298869
	Zfp651	-1.00424	0.000386017	0.00298869
	Lbh	1.66864	0.000387647	0.00299891
	Gfm1	-0.93222	0.000389816	0.00301401
	Asb5	0.824888	0.000392634	0.00303411
	H3c6	2.29255	0.000393344	0.0030379
	Arhgap22	3.74861	0.000394348	0.00304396
	Cyp2u1	-1.69407	0.000396221	0.00305672
	Lhfpl2	1.88073	0.000396521	0.00305734
	Rex1bd	-1.23836	0.000398638	0.00307195
	Pygo1	-1.4949	0.000399695	0.00307838
	Chl1	2.48041	0.00040006	0.00307949
	H3c11	3.35319	0.000400354	0.00308004
	Hivep2	-0.939775	0.000401357	0.00308604
	Adamts6	1.816	0.000402863	0.00309591
	Rnf19b	1.58036	0.000404488	0.00310668
	Samd9l	1.43609	0.000405925	0.00311599
	Cytip	5.90554	0.000406521	0.00311884
	Stmn1	3.77309	0.000408027	0.00312866
	Tifa	2.89346	0.000409818	0.00314066
	Nlrc5	1.8474	0.000410728	0.00314589
	Dst	-0.77325	0.000411974	0.00315369
	Atp8b1	1.79037	0.000413305	0.0031607
	Tigd4	-2.41535	0.000413344	0.0031607
	Rdx	-0.82022	0.000413722	0.00316184
	Cacng7	-2.33891	0.000413999	0.00316222
	Gm10432	-1.34022	0.000414496	0.00316427
	Ubap2	-0.915091	0.000414756	0.00316451
	Foxo6os	-3.46799	0.000415813	0.00317083
	Glo1	-1.09939	0.000416151	0.00317166
	Fkbp15	1.23561	0.000416884	0.00317377
	Ypel3	-1.37616	0.000416771	0.00317377
	Pde7a	-1.17128	0.000420536	0.00319981
	Cox6b1	-0.925735	0.000427057	0.00324765
	AI504432	5.89773	0.000429742	0.00326627
	Il1rl2	2.91689	0.000434035	0.0032971
	Hk2	-0.997512	0.000438294	0.00332763
	Gm5150	5.87864	0.000442779	0.00335984
	Hpgds	2.76708	0.000443741	0.0033653
	Myl9	-1.53341	0.000448052	0.00339613
	Slc35b4	1.67843	0.000448532	0.00339792
	Insyn2b	2.73022	0.000449376	0.00340245
	Eif4ebp1	1.14121	0.000449869	0.00340433
	Dnajc21	-1.05326	0.000450164	0.0034045
	H2bc14	5.91128	0.000450382	0.0034045
	Fcgr4	4.22169	0.000454151	0.00343112
	Ldlr	1.33802	0.000455179	0.00343372
	Prkar2a	-0.758239	0.00045496	0.00343372
	Tmcc1	-1.01667	0.000455238	0.00343372
	Oasl1	5.97599	0.000456558	0.00343806
	Osmr	1.20969	0.000456257	0.00343806
	Ostf1	1.35425	0.000456312	0.00343806
	Eno1b	1.59556	0.000458896	0.0034538
	Plppr3	1.75167	0.000460974	0.00346756
	Micall1	1.2708	0.000462436	0.00347667
	Arfgef1	-0.83526	0.000463363	0.00348175
	Cd248	1.48366	0.000464087	0.0034853
	Dele1	-1.20124	0.000467052	0.00350567
	Mllt6	-1.02852	0.000468548	0.003515
	Tro	-1.97324	0.000468802	0.003515
	Aldh2	-1.03781	0.000469289	0.00351675
	Slamf7	5.88452	0.000473745	0.00354823
	Slc30a5	1.54481	0.00047433	0.00355069
	Adam19	1.33065	0.000474769	0.00355206
	Gpsm3	3.32423	0.000477297	0.00356905
	Asb8	-1.1045	0.000478494	0.00357607
	Iscu	-1.23883	0.000480899	0.00358825
	Kif20a	1.89106	0.000480899	0.00358825
	Prkaca	-0.918552	0.000480692	0.00358825
	Nup93	1.59363	0.000481301	0.00358932
	Gpr35	3.29854	0.000482956	0.00359751
	Klf5	1.81916	0.000483178	0.00359751
	Susd3	5.91186	0.000483015	0.00359751
	Vsir	1.24256	0.000486325	0.003619
	Fam220a	-1.13528	0.000488096	0.00363023
	Ndufab1	-1.10935	0.000488636	0.0036323
	Spag5	3.1018	0.000490141	0.00364154
	H3c8	5.85886	0.000491145	0.00364704
	Nfic	-0.751199	0.000492295	0.00365363
	Fxyd6	-1.23245	0.000495351	0.00367434
	Zfand3	-0.97756	0.000495991	0.00367712
	Cd300lb	5.39348	0.000496958	0.00368232
	Il21r	4.23164	0.000497344	0.00368322
	Prkca	-1.01059	0.000498096	0.00368682
	Atp1a2	-0.986805	0.000498576	0.0036884
	Asb18	-2.04918	0.000501712	0.00370962
	Zfp36	1.83324	0.00050258	0.00371406
	Map2k2	-0.916603	0.000506387	0.0037402
	Kbtbd13	-2.26288	0.000507216	0.00374234
	Ric8b	-1.1359	0.000507032	0.00374234
	D830039M14Rik	-2.24014	0.000511315	0.00377057
	Coro1b	1.45489	0.000514245	0.00379017
	Ammecr1	1.67632	0.000520535	0.00383449
	Gpihbp1	-1.92448	0.000521349	0.00383845
	Cfd	-3.26214	0.000521638	0.00383854
	Snta1	-1.07361	0.000522249	0.00384099
	Ap1s1	1.81589	0.000522617	0.00384166
	Zc3hav1	1.21628	0.000523008	0.0038425
	Ctdsp1	-0.949584	0.000525808	0.00386103
	Rora	-0.975216	0.000532147	0.00390551
	Ly6c2	5.821	0.000534776	0.00392273
	Gstm2	-1.31416	0.000535404	0.00392526
	P2ry6	2.42055	0.000538235	0.00394393
	Fech	-1.00301	0.000541018	0.00396014
	Kctd15	-1.6004	0.000540838	0.00396014
	Tnn	5.99951	0.000542911	0.0039719
	Cnot6	1.25402	0.000547761	0.00400527
	Anpep	1.50395	0.000549246	0.00401401
	Camkk2	1.68708	0.000551132	0.00402567
	Ccn5	2.39755	0.000551469	0.00402602
	Cxcr2	4.22269	0.000553363	0.0040356
	Tmem86a	3.68012	0.000553306	0.0040356
	Kmo	5.8677	0.000553944	0.00403771
	1110051M20Rik	-1.03906	0.0005616	0.00408786
	Notch2	0.916976	0.000561531	0.00408786
	Pank4	-1.38702	0.000561709	0.00408786
	Fastk	-0.89127	0.000563175	0.00409446
	Myot	-1.11149	0.000563205	0.00409446
	Runx3	5.79989	0.00056592	0.00411203
	Gdi2	0.816264	0.000566723	0.00411571
	St8sia5	-1.54837	0.000570927	0.00414408
	Opa1	-0.863542	0.000571388	0.00414525
	Skil	1.12107	0.000571758	0.00414577
	Ndufb7	-1.03936	0.000572536	0.00414924
	Galnt15	-1.3255	0.00057333	0.00415283
	Cox7a2	-1.1909	0.000573888	0.0041547
	Dusp5	3.95093	0.000574362	0.00415596
	D5Ertd579e	-0.987777	0.000575801	0.0041642
	Kif3b	1.95827	0.000577393	0.00417353
	Tmem165	1.42657	0.000577763	0.00417404
	Atp8b2	1.42996	0.000582153	0.00420058
	Impdh1	1.55979	0.000582346	0.00420058
	Optn	-1.2265	0.000582153	0.00420058
	Chil3	5.8809	0.00058319	0.00420448
	Pdpn	2.36598	0.00058645	0.00422579
	Lvrn	-3.11141	0.00058813	0.00423569
	Trim35	-0.906561	0.000589231	0.00424143
	Iftap	-1.40108	0.000589581	0.00424174
	6430548M08Rik	1.22612	0.000592025	0.00425546
	Gpx8	3.04606	0.000592101	0.00425546
	Hddc3	-1.4233	0.000593537	0.00426357
	Tnnt1	-1.44438	0.000595353	0.0042744
	Cd180	1.6681	0.000596186	0.00427817
	Epb41l3	1.94841	0.000599027	0.00429457
	Tm4sf1	1.27212	0.000599091	0.00429457
	Apol6	-1.46798	0.000600429	0.00430042
	Mymk	5.40401	0.000600528	0.00430042
	Dlst	-0.905238	0.000601282	0.00430361
	Thy1	1.59419	0.000606361	0.00433771
	Rnf149	1.9025	0.000607242	0.00434178
	Ephx1	-1.97679	0.000608705	0.00435
	H2bc3	3.28585	0.000611015	0.00436425
	Ndufc1	-1.25594	0.000611374	0.00436458
	Plk4	3.25762	0.000612266	0.00436869
	Cux2	-3.37227	0.000613999	0.00437881
	Frmd4a	1.38001	0.000620553	0.00442169
	Lat2	3.28134	0.00062065	0.00442169
	Arl8a	1.50587	0.000625711	0.00445546
	Plekhb2	-1.09507	0.00062897	0.00447637
	Stradb	-1.0875	0.000630437	0.00448451
	Rtn4ip1	-1.36058	0.000631684	0.00449107
	Manf	1.42907	0.000633756	0.0045035
	H4c12	5.33028	0.000634681	0.00450776
	Gas2l1	1.97056	0.000638267	0.00453091
	Pde4b	0.938533	0.000640489	0.00454436
	Tfrc	-0.984585	0.000641654	0.0045503
	Clec7a	3.28054	0.000645434	0.00457477
	Auh	-1.39075	0.000647692	0.00458516
	Evi2a	2.5624	0.000647892	0.00458516
	Il10rb	1.89206	0.000647232	0.00458516
	Smchd1	1.13943	0.00064941	0.00459356
	Dnase1l1	-1.20749	0.0006534	0.00461707
	Pkdcc	-1.15292	0.000653336	0.00461707
	Stat2	1.54532	0.000654675	0.00462372
	Acot9	1.30869	0.000657485	0.00464121
	Cyhr1	-1.04835	0.00065866	0.00464289
	Kank3	-1.63657	0.000658489	0.00464289
	Sh2d7	-2.13103	0.000658727	0.00464289
	Tmcc2	-1.1286	0.000661812	0.00466226
	Polr2m	-0.85129	0.000663045	0.00466857
	Gabpb1	1.95908	0.000665638	0.00468109
	Mturn	-2.16255	0.000665834	0.00468109
	Tm6sf1	1.45158	0.000665213	0.00468109
	Tmem198b	2.38679	0.000666355	0.00468238
	Pdk1	-0.993239	0.000668749	0.00469682
	Cox14	-1.33864	0.000669346	0.00469863
	Slc39a10	1.38392	0.000669939	0.00470041
	Naa50	-0.772968	0.000670905	0.00470482
	Fxr1	-0.912707	0.000671385	0.0047058
	Zmynd15	4.11989	0.000672489	0.00471116
	Rcc2	1.57258	0.000673464	0.00471561
	Angpt2	2.59963	0.000675578	0.00472803
	Ptprb	-0.952569	0.000684964	0.0047913
	Cpxm1	3.29438	0.000689432	0.00482012
	Casp3	2.23453	0.000690024	0.00482182
	Rab11fip5	0.955971	0.000694082	0.00484774
	Spsb1	1.67139	0.000700323	0.00488887
	Chaf1b	5.73891	0.000702045	0.00489609
	ND3	-1.5378	0.000702064	0.00489609
	Foxm1	5.29975	0.000702516	0.00489678
	Clspn	3.57038	0.000702979	0.00489755
	Esco2	5.79688	0.000704676	0.00490444
	Marchf6	-1.00741	0.000704444	0.00490444
	Rilp	-1.63351	0.000706739	0.00491464
	Tmem176a	1.93821	0.000707107	0.00491464
	Treml2	5.77442	0.000707204	0.00491464
	Fbxw5	-1.1046	0.000708339	0.00492007
	Aqp7	-2.24613	0.000711216	0.00493758
	Igsf8	-0.910695	0.000711675	0.00493829
[truncated: 16,546 more rows]

## Sheet: Table S6
Table S6 EU RNA-sequencing Upregulated pathway analysis data, OV versus Sham
REACTOME	ID	Description	GeneRatio	BgRatio	pvalue	p.adjust	qvalue	geneID	Count		KEGG	ID	Description	GeneRatio	BgRatio	pvalue	p.adjust	Log10 P	qvalue	geneID	Count
R-MMU-1474244	R-MMU-1474244	Extracellular matrix organization	54/580	261/8880	1.19e-14	1e-11	8.8e-12	Col3a1/Lox/Tnc/Col1a1/Cd44/Itga5/Fn1/Col1a2/Bgn/Col5a2/Itgb1/Sdc2/Sparc/Col5a1/Col8a1/Col5a3/Ctsb/Fbn1/Sdc3/Capn2/Ctss/Col12a1/Col7a1/Spp1/Ltbp3/Adam10/Timp1/Plod2/Loxl2/Ltbp2/Serpinh1/Adam12/Itgb6/Adam8/Hspg2/Emilin2/Mfap5/Adamts4/Pdgfb/Pxdn/Itga3/Ctsl/Itga6/Col14a1/Capns1/Mmp14/Mmp19/Col6a1/Col16a1/P4hb/Adam15/Col27a1/Itgb2/Emilin1	54		mmu04510	mmu04510	Focal adhesion	42/501	201/8994	4.11e-14	1.16e-11	-10.9	8.57e-12	Tnc/Col1a1/Itga5/Fn1/Itga7/Col1a2/Itgb1/Flnc/Cav3/Myl12a/Capn2/Igf1r/Thbs4/Tln1/Col6a3/Spp1/Actn4/Flna/Vcl/Thbs1/Zyx/Lamc1/Fyn/Itgb6/Src/Arhgap35/Actg1/Rap1b/Vasp/Actn1/Pdgfb/Itga11/Vav2/Itga3/Actb/Itga6/Shc4/Col6a1/Rapgef1/Rac2/Vav1/Met	42
R-MMU-76002	R-MMU-76002	Platelet activation, signaling and aggregation	45/580	242/8880	9.91e-11	4.17e-08	3.66e-08	Col1a1/Fn1/Col1a2/Wdr1/Clu/Cd63/Sparc/F13a1/Qsox1/Anxa5/Tmsb4x/Tln1/Tagln2/Gna13/Actn4/Ywhaz/Cyrib/Flna/Vcl/Cd109/Fyn/Timp1/Gnai2/Gas6/Src/Actg1/Rap1b/Pdpn/Actn1/Arrb2/Pdgfb/Vav2/Pf4/Srgn/Plek/Dgkh/Dgkg/Syk/Apbb1ip/Lyn/Ppbp/Pik3r5/Rac2/Pcdh7/Vav1	45		mmu04810	mmu04810	Regulation of actin cytoskeleton	43/501	220/8994	2.36e-13	3.32e-11	-10.5	2.46e-11	Myh9/Itga5/Fn1/Msn/Itga7/Itgb1/Enah/Myl12a/Cfl1/Tmsb4x/Rras2/Gna13/Actn4/Vcl/Arhgef7/Iqgap1/Nckap1l/Arpc5/Fgfr3/Arpc2/Itgam/Nras/Itgb6/Src/Arhgap35/Actg1/Actn1/Pdgfb/Itga11/Vav2/Itga3/Iqgap3/Cfl2/Actb/Itga6/Spata13/Actr2/Itgb2/Iqgap2/Rac2/Diaph3/Actr3/Vav1	43
R-MMU-216083	R-MMU-216083	Integrin cell surface interactions	22/580	70/8880	2.54e-10	7.13e-08	6.26e-08	Col3a1/Tnc/Col1a1/Cd44/Itga5/Fn1/Col1a2/Col5a2/Itgb1/Col5a1/Col8a1/Col5a3/Fbn1/Col7a1/Spp1/Itgb6/Hspg2/Itga3/Itga6/Col6a1/Col16a1/Itgb2	22		mmu04145	mmu04145	Phagosome	33/501	182/8994	1.24e-09	1.16e-07	-6.94	8.61e-08	Itga5/Tubb6/Itgb1/Mrc1/Tubb5/Tuba1b/Tuba1c/Thbs4/Fcgr2b/Ctss/Tlr4/H2-D1/Thbs1/Tubb2a/Itgam/Canx/H2-Aa/Cybb/Tuba1a/Actg1/Stx7/Rab7b/Tcirg1/Calr/Ctsl/Actb/Msr1/H2-Ab1/Mrc2/Fcgr1/Itgb2/Sec61a1/Tubb3	33
R-MMU-2029482	R-MMU-2029482	Regulation of actin dynamics for phagocytic cup formation	19/580	55/8880	6.98e-10	1.35e-07	1.18e-07	Myh9/Hsp90aa1/Myo1c/Fcgr2b/Nckap1l/Arpc5/Arpc2/Actg1/Abi1/Vav2/Actb/Myo5a/Syk/Hsp90ab1/Fcgr1/Actr2/Wipf1/Actr3/Vav1	19		mmu05205	mmu05205	Proteoglycans in cancer	34/501	205/8994	7.63e-09	5.36e-07	-6.27	3.98e-07	Col1a1/Cd44/Itga5/Fn1/Msn/Col1a2/Itgb1/Hbegf/Cd63/Sdc2/Flnc/Cav3/Cttn/Stat3/Igf1r/Cdkn1a/Rras2/Tlr4/Myc/Flna/Thbs1/Iqgap1/Nras/Plau/Src/Hspg2/Actg1/Vav2/Ctsl/Actb/Camk2d/Plaur/Vav1/Met	34
R-MMU-2022090	R-MMU-2022090	Assembly of collagen fibrils and other multimeric structures	18/580	50/8880	9.09e-10	1.35e-07	1.18e-07	Col3a1/Lox/Col1a1/Col1a2/Col5a2/Col5a1/Col8a1/Col5a3/Ctsb/Ctss/Col12a1/Col7a1/Loxl2/Pxdn/Ctsl/Col14a1/Col6a1/Col27a1	18		mmu05132	mmu05132	Salmonella infection	37/501	253/8994	5.29e-08	2.97e-06	-5.53	2.21e-06	Tubb6/Anxa2/Hsp90aa1/Tubb5/Tuba1b/Flnc/Tuba1c/Myl12a/Ahnak/Arf6/Tlr4/Tnfrsf1a/S100a10/Myc/Myd88/Txn1/Flna/Ptprc/Tubb2a/Nckap1l/Arpc5/Arpc2/Tuba1a/Actr1b/Hsp90b1/Actg1/Rab7b/Fadd/Abi1/Exoc7/Actb/Hsp90ab1/Cyth4/Klc1/Actr2/Actr3/Tubb3	37
R-MMU-1474290	R-MMU-1474290	Collagen formation	22/580	75/8880	1.12e-09	1.35e-07	1.18e-07	Col3a1/Lox/Col1a1/Col1a2/Col5a2/Col5a1/Col8a1/Col5a3/Ctsb/Ctss/Col12a1/Col7a1/Plod2/Loxl2/Serpinh1/Pxdn/Ctsl/Col14a1/Col6a1/Col16a1/P4hb/Col27a1	22		mmu04512	mmu04512	ECM-receptor interaction	19/501	88/8994	2.59e-07	1.21e-05	-4.92	8.99e-06	Tnc/Col1a1/Cd44/Itga5/Fn1/Itga7/Col1a2/Itgb1/Thbs4/Col6a3/Spp1/Thbs1/Lamc1/Itgb6/Hspg2/Itga11/Itga3/Itga6/Col6a1	19
R-MMU-2029480	R-MMU-2029480	Fcgamma receptor (FCGR) dependent phagocytosis	22/580	75/8880	1.12e-09	1.35e-07	1.18e-07	Myh9/Hsp90aa1/Myo1c/Fcgr2b/Fyn/Nckap1l/Arpc5/Arpc2/Src/Actg1/Abi1/Vav2/Actb/Myo5a/Syk/Hsp90ab1/Fcgr1/Actr2/Lyn/Wipf1/Actr3/Vav1	22		mmu04666	mmu04666	Fc gamma R-mediated phagocytosis	19/501	92/8994	5.4e-07	2.17e-05	-4.66	1.61e-05	Cfl1/Fcgr2b/Arf6/Inppl1/Ptprc/Arpc5/Arpc2/Inpp5d/Vasp/Vav2/Cfl2/Syk/Fcgr1/Marcks/Actr2/Lyn/Rac2/Actr3/Vav1	19
R-MMU-9012999	R-MMU-9012999	RHO GTPase cycle	59/580	400/8880	1.85e-09	1.94e-07	1.7e-07	Vim/Itgb1/Hsp90aa1/Tuba1b/Ckap4/Tpm4/Dlg5/Rhoc/Tiam2/Tjp2/Rras2/Arhgdia/Jup/Gna13/Fam13b/Arhgap30/Arhgef7/Stom/Peak1/Iqgap1/Stard13/Nckap1l/Arfgap3/Rasal2/Arhgap45/Esyt1/Cybb/Arhgap35/Arap1/Actg1/Actn1/Arhgap22/Abi1/Vav2/Dock2/Iqgap3/Arhgap23/Actb/Myo9a/Actc1/Arhgdib/Rapgef1/Stam2/Basp1/Spata13/Hsp90ab1/Farp1/Sh3rf1/Gja1/Arhgap32/Arhgap28/Iqgap2/Rac2/Diaph3/Pcdh7/Flot1/Arhgef2/Vav1/Racgap1	59		mmu04611	mmu04611	Platelet activation	22/501	124/8994	1.1e-06	3.86e-05	-4.41	2.87e-05	Col3a1/Col1a1/Col1a2/Itgb1/Myl12a/Tln1/Prkg1/Gna13/Fyn/Gnai2/Adcy7/Src/Arhgap35/Actg1/Rap1b/Vasp/Actb/Syk/Apbb1ip/Lyn/Pik3r5/Plcb3	22
R-MMU-114608	R-MMU-114608	Platelet degranulation	26/580	115/8880	1.58e-08	1.48e-06	1.3e-06	Fn1/Wdr1/Clu/Cd63/Sparc/F13a1/Qsox1/Anxa5/Tmsb4x/Tln1/Tagln2/Actn4/Cyrib/Flna/Vcl/Cd109/Timp1/Gas6/Actg1/Actn1/Pdgfb/Pf4/Srgn/Plek/Ppbp/Pcdh7	26		mmu04141	mmu04141	Protein processing in endoplasmic reticulum	26/501	172/8994	2.83e-06	8.85e-05	-4.05	6.56e-05	Cryab/Hsp90aa1/Ckap4/Capn2/Bag2/Sec24d/Canx/Mogs/Hspa5/Hsp90b1/Calr/Rrbp1/Hsph1/Hspa8/Eif2ak2/P4hb/Dnaja1/Hsp90ab1/Edem1/Pdia4/Sec61a1/Tram1/Hspa4l/Pdia6/Stt3a/Hyou1	26
R-MMU-422475	R-MMU-422475	Axon guidance	42/580	256/8880	2.11e-08	1.78e-06	1.56e-06	Col3a1/Itga5/Tubb6/Msn/Col5a2/Itgb1/Plxna2/Sdc2/Hsp90aa1/Col5a1/Enah/Tuba1b/Col5a3/Tuba1c/Rhoc/Tln1/Ncam1/Ptprc/Tubb2a/Arhgef7/Fyn/Arpc5/Arpc2/Cdk5r1/Tuba1a/Src/Arhgap35/Actg1/Vasp/Dpysl3/Vav2/Mapk7/Ap2a2/Actb/Col6a1/Sema4a/Hsp90ab1/Actr2/Lyn/Sema4d/Actr3/Tubb3	42		mmu05100	mmu05100	Bacterial invasion of epithelial cells	16/501	76/8994	3.27e-06	9.18e-05	-4.04	6.81e-05	Itga5/Fn1/Itgb1/Cav3/Cttn/Septin9/Vcl/Arpc5/Arpc2/Src/Actg1/Actb/Shc4/Actr2/Actr3/Met	16
R-MMU-9675108	R-MMU-9675108	Nervous system development	42/580	257/8880	2.37e-08	1.81e-06	1.59e-06	Col3a1/Itga5/Tubb6/Msn/Col5a2/Itgb1/Plxna2/Sdc2/Hsp90aa1/Col5a1/Enah/Tuba1b/Col5a3/Tuba1c/Rhoc/Tln1/Ncam1/Ptprc/Tubb2a/Arhgef7/Fyn/Arpc5/Arpc2/Cdk5r1/Tuba1a/Src/Arhgap35/Actg1/Vasp/Dpysl3/Vav2/Mapk7/Ap2a2/Actb/Col6a1/Sema4a/Hsp90ab1/Actr2/Lyn/Sema4d/Actr3/Tubb3	42		mmu04151	mmu04151	PI3K-Akt signaling pathway	41/501	359/8994	8.08e-06	0.000206518	-3.69	0.000153177	Tnc/Col1a1/Itga5/Fn1/Itga7/Col1a2/Itgb1/Osmr/Il4ra/Hsp90aa1/Igf1r/Thbs4/Col6a3/Cdkn1a/Csf1r/Tlr4/Spp1/Myc/Ywhaz/Thbs1/Lamc1/Csf1/Fgfr3/Nras/Itgb6/Ngf/Ywhah/Hsp90b1/Csf3r/Pdgfb/Itga11/Itga3/Itga6/Col6a1/Bcl2l1/Syk/Hsp90ab1/Creb5/Pik3r5/Cdk6/Met	41
R-MMU-8980692	R-MMU-8980692	RHOA GTPase cycle	28/580	134/8880	2.79e-08	1.96e-06	1.72e-06	Tjp2/Arhgdia/Jup/Arhgap30/Arhgef7/Stom/Iqgap1/Stard13/Arhgap45/Arhgap35/Arap1/Arhgap22/Vav2/Dock2/Iqgap3/Arhgap23/Myo9a/Actc1/Arhgdib/Farp1/Arhgap32/Arhgap28/Diaph3/Pcdh7/Flot1/Arhgef2/Vav1/Racgap1	28		mmu05414	mmu05414	Dilated cardiomyopathy	17/501	94/8994	1.41e-05	0.00033005	-3.48	0.000244802	Itga5/Itga7/Itgb1/Lmna/Tpm4/Des/Tnnt2/Tgfb3/Itgb6/Adcy7/Actg1/Itga11/Itga3/Cacng1/Actb/Itga6/Actc1	17
R-MMU-8875878	R-MMU-8875878	MET promotes cell motility	14/580	37/8880	3.31e-08	2.14e-06	1.88e-06	Col3a1/Col1a1/Fn1/Col1a2/Col5a2/Itgb1/Tns3/Col5a1/Col5a3/Src/Rap1b/Itga3/Rapgef1/Col27a1	14		mmu04530	mmu04530	Tight junction	24/501	167/8994	1.64e-05	0.000348713	-3.46	0.000258645	Runx1/Myh9/Msn/Itgb1/Tuba1b/Cttn/Tuba1c/Myl12a/Tjp2/Actn4/Arpc5/Arpc2/Tuba1a/Src/Actg1/Vasp/Actn1/Rab8b/Marveld2/Actb/Myl6b/Actr2/Actr3/Arhgef2	24
R-MMU-1474228	R-MMU-1474228	Degradation of the extracellular matrix	27/580	128/8880	4.02e-08	2.26e-06	1.98e-06	Col3a1/Col1a1/Cd44/Fn1/Col1a2/Col5a2/Col5a1/Col8a1/Col5a3/Ctsb/Fbn1/Capn2/Ctss/Col12a1/Col7a1/Spp1/Adam10/Timp1/Adam8/Hspg2/Adamts4/Ctsl/Capns1/Mmp14/Mmp19/Col6a1/Adam15	27		mmu04540	mmu04540	Gap junction	16/501	86/8994	1.74e-05	0.000348713	-3.46	0.000258645	Tubb6/Tubb5/Tuba1b/Tuba1c/Prkg1/Tubb2a/Gnai2/Nras/Tuba1a/Adcy7/Src/Pdgfb/Mapk7/Gja1/Plcb3/Tubb3	16
R-MMU-76005	R-MMU-76005	Response to elevated platelet cytosolic Ca2+	26/580	120/8880	4.03e-08	2.26e-06	1.98e-06	Fn1/Wdr1/Clu/Cd63/Sparc/F13a1/Qsox1/Anxa5/Tmsb4x/Tln1/Tagln2/Actn4/Cyrib/Flna/Vcl/Cd109/Timp1/Gas6/Actg1/Actn1/Pdgfb/Pf4/Srgn/Plek/Ppbp/Pcdh7	26		mmu04015	mmu04015	Rap1 signaling pathway	28/501	214/8994	2e-05	0.000374958	-3.43	0.000278111	Itgb1/Enah/Igf1r/Tln1/Csf1r/Thbs1/Csf1/Fgfr3/Gnai2/Itgam/Nras/Ngf/Adcy7/Src/Fyb/Actg1/Rap1b/Vasp/Pdgfb/Vav2/Actb/Rapgef1/Apbb1ip/Itgb2/Rac2/Plcb3/Vav1/Met	28
R-MMU-3000178	R-MMU-3000178	ECM proteoglycans	14/580	44/8880	4.06e-07	1.95e-05	1.72e-05	Col3a1/Tnc/Col1a1/Fn1/Col1a2/Bgn/Col5a2/Itgb1/Sparc/Col5a1/Col5a3/Itgb6/Hspg2/Col6a1	14		mmu04670	mmu04670	Leukocyte transendothelial migration	19/501	118/8994	2.51e-05	0.000441434	-3.36	0.000327417	Msn/Itgb1/Myl12a/Cd99l2/Actn4/Vcl/Gnai2/Itgam/Cybb/Arhgap35/Actg1/Rap1b/Vasp/Actn1/Vav2/Actb/Itgb2/Rac2/Vav1	19
R-MMU-3000171	R-MMU-3000171	Non-integrin membrane-ECM interactions	13/580	38/8880	4.08e-07	1.95e-05	1.72e-05	Col3a1/Col1a1/Fn1/Col1a2/Col5a2/Itgb1/Sdc2/Col5a1/Col5a3/Sdc3/Hspg2/Pdgfb/Itga6	13		mmu05145	mmu05145	Toxoplasmosis	18/501	110/8994	3.28e-05	0.0005415	-3.27	0.000401637	Itgb1/Irgm2/Stat3/Tlr4/Tnfrsf1a/Ldlr/Myd88/Lamc1/Tgfb3/Ccr5/Gnai2/H2-Aa/Hspa8/Itga6/H2-Ab1/Bcl2l1/Igtp/Pik3r5	18
R-MMU-8874081	R-MMU-8874081	MET activates PTK2 signaling	11/580	27/8880	4.18e-07	1.95e-05	1.72e-05	Col3a1/Col1a1/Fn1/Col1a2/Col5a2/Itgb1/Col5a1/Col5a3/Src/Itga3/Col27a1	11		mmu05410	mmu05410	Hypertrophic cardiomyopathy	16/501	91/8994	3.62e-05	0.000564346	-3.25	0.000418582	Itga5/Itga7/Itgb1/Lmna/Tpm4/Des/Tnnt2/Tgfb3/Itgb6/Actg1/Itga11/Itga3/Cacng1/Actb/Itga6/Actc1	16
R-MMU-8948216	R-MMU-8948216	Collagen chain trimerization	13/580	39/8880	5.77e-07	2.55e-05	2.24e-05	Col3a1/Col1a1/Col1a2/Col5a2/Col5a1/Col8a1/Col5a3/Col12a1/Col7a1/Col14a1/Col6a1/Col16a1/Col27a1	13		mmu05171	mmu05171	Coronavirus disease - COVID-19	30/501	247/8994	4.33e-05	0.00064024	-3.19	0.000474874	Hbegf/F13a1/Rpl3/Stat3/C3ar1/Tlr4/Tnfrsf1a/Myd88/Traf3/C1qa/C1qb/C5ar1/Cybb/Rpl12/Eif2ak2/Rpsa/Rpl41/Rpl17/Rps12/Rps25/Rps3a1/Syk/Rpl13/C1qc/Irf9/Rplp0/Rps28/Stat2/Oas3/Rplp1	30
R-MMU-1650814	R-MMU-1650814	Collagen biosynthesis and modifying enzymes	16/580	59/8880	7.01e-07	2.95e-05	2.59e-05	Col3a1/Col1a1/Col1a2/Col5a2/Col5a1/Col8a1/Col5a3/Col12a1/Col7a1/Plod2/Serpinh1/Col14a1/Col6a1/Col16a1/P4hb/Col27a1	16		mmu04062	mmu04062	Chemokine signaling pathway	25/501	192/8994	6.02e-05	0.000845338	-3.07	0.000626997	Stat3/Ccl6/Ccl9/Ccr2/Ccr5/Gnai2/Nras/Adcy7/Src/Rap1b/Cxcl5/Arrb2/Vav2/Dock2/Pf4/Shc4/Cxcl14/Lyn/Ppbp/Pik3r5/Rac2/Plcb3/Cx3cr1/Stat2/Vav1	25
R-MMU-8957275	R-MMU-8957275	Post-translational protein phosphorylation	23/580	113/8880	8e-07	3.18e-05	2.79e-05	Tnc/Fn1/Ccn1/Apoe/Sdc2/Prss23/Lgals1/Ckap4/Qsox1/Fbn1/Spp1/Adam10/Shisa5/Timp1/Csf1/Gas6/Hsp90b1/Calu/P4hb/Msln/Igfbp4/Fam20c/Pdia6	23		mmu05412	mmu05412	Arrhythmogenic right ventricular cardiomyopathy	14/501	77/8994	7.55e-05	0.00101018	-3	0.000749261	Itga5/Itga7/Itgb1/Lmna/Des/Jup/Itgb6/Actg1/Itga11/Itga3/Cacng1/Actb/Itga6/Gja1	14
R-MMU-6806834	R-MMU-6806834	Signaling by MET	18/580	74/8880	8.33e-07	3.18e-05	2.79e-05	Col3a1/Col1a1/Fn1/Col1a2/Col5a2/Itgb1/Tns3/Col5a1/Col5a3/Stat3/Arf6/Src/Rap1b/Itga3/Rapgef1/Stam2/Ptpn2/Col27a1	18		mmu05146	mmu05146	Amoebiasis	17/501	107/8994	7.92e-05	0.00101216	-2.99	0.000750732	Col3a1/Col1a1/Fn1/Col1a2/Hspb1/Il1r1/Tlr4/Actn4/Vcl/Lamc1/Tgfb3/Itgam/Rab7b/Actn1/Arg1/Itgb2/Plcb3	17
R-MMU-5626467	R-MMU-5626467	RHO GTPases activate IQGAPs	11/580	30/8880	1.46e-06	5.35e-05	4.69e-05	Tubb6/Tuba1b/Tuba1c/Tubb2a/Iqgap1/Tuba1a/Actg1/Iqgap3/Actb/Iqgap2/Tubb3	11		mmu04974	mmu04974	Protein digestion and absorption	17/501	108/8994	8.93e-05	0.0010911	-2.96	0.000809282	Col3a1/Col1a1/Col1a2/Col5a2/Col5a1/Col8a1/Col5a3/Slc6a19/Col6a3/Col12a1/Col7a1/Slc36a1/Col14a1/Col6a1/Col16a1/Col27a1/Atp1a1	17
R-MMU-9013149	R-MMU-9013149	RAC1 GTPase cycle	28/580	162/8880	1.74e-06	6.09e-05	5.34e-05	Itgb1/Tiam2/Arhgdia/Gna13/Fam13b/Arhgap30/Arhgef7/Iqgap1/Nckap1l/Arhgap45/Esyt1/Cybb/Arhgap35/Arap1/Arhgap22/Abi1/Vav2/Dock2/Iqgap3/Arhgap23/Arhgdib/Spata13/Farp1/Arhgap32/Iqgap2/Diaph3/Vav1/Racgap1	28		mmu04612	mmu04612	Antigen processing and presentation	15/501	90/8994	0.000118877	0.00139185	-2.86	0.00103235	Lgmn/Hsp90aa1/Ctsb/Ctss/H2-D1/Canx/H2-Aa/B2m/Cd74/Hspa5/Calr/Hspa8/Ctsl/H2-Ab1/Hsp90ab1	15
R-MMU-381426	R-MMU-381426	Regulation of Insulin-like Growth Factor (IGF) transport and uptake by Insulin-like Growth Factor Binding Proteins (IGFBPs)	23/580	119/8880	2.06e-06	6.94e-05	6.09e-05	Tnc/Fn1/Ccn1/Apoe/Sdc2/Prss23/Lgals1/Ckap4/Qsox1/Fbn1/Spp1/Adam10/Shisa5/Timp1/Csf1/Gas6/Hsp90b1/Calu/P4hb/Msln/Igfbp4/Fam20c/Pdia6	23		mmu05135	mmu05135	Yersinia infection	19/501	134/8994	0.000148628	0.00167058	-2.78	0.00123909	Itga5/Fn1/Itgb1/Arf6/Tlr4/Myd88/Arhgef7/Arpc5/Arpc2/Src/Fyb/Actg1/Vav2/Actb/Actr2/Rac2/Wipf1/Actr3/Vav1	19
R-MMU-1442490	R-MMU-1442490	Collagen degradation	13/580	46/8880	4.72e-06	0.000152718	0.000133995	Col3a1/Col1a1/Col1a2/Col5a2/Col5a1/Col8a1/Col5a3/Ctsb/Col12a1/Col7a1/Ctsl/Mmp14/Col6a1	13		mmu04640	mmu04640	Hematopoietic cell lineage	15/501	94/8994	0.00019643	0.00212295	-2.67	0.00157462	Cd44/Itga5/Il4ra/Csf1r/Il1r1/Csf1/Itgam/H2-Aa/Csf2ra/Csf3r/Itga3/Itga6/Anpep/H2-Ab1/Fcgr1	15
R-MMU-202733	R-MMU-202733	Cell surface interactions at the vascular wall	21/580	108/8880	5.18e-06	0.000161369	0.000141585	Col1a1/Cd44/Itga5/Fn1/Col1a2/Itgb1/Sdc2/Sdc3/Thbd/Slc7a5/Fyn/Gas6/Sirpa/Cd74/Src/Inpp5d/Itga3/Pf4/Itga6/Lyn/Itgb2	21		mmu04144	mmu04144	Endocytosis	30/501	272/8994	0.000251017	0.00261244	-2.58	0.00193768	Ehd4/Cav3/Igf1r/Dab2/Ehd1/Arf3/Iqsec3/Arf6/Igf2r/H2-D1/Ldlr/Arpc5/Ccr5/Fgfr3/Arfgap3/Arpc2/Src/Arap1/Rab31/Chmp1b/Arrb2/Hspa8/Ap2a2/Stam2/Folr2/Cyth4/Actr2/Wipf1/Actr3/Snx5	30
R-MMU-9006934	R-MMU-9006934	Signaling by Receptor Tyrosine Kinases	50/580	402/8880	6.48e-06	0.000194765	0.000170888	Col3a1/Col1a1/Fn1/Col1a2/Col5a2/Hspb1/Itgb1/Hbegf/Ptpn12/Tns3/Hsp90aa1/Col5a1/Col5a3/Stat3/Spred1/Igf1r/Thbs4/Arf6/Jup/Shb/Spp1/Arhgef7/Fyn/Nckap1l/Cybb/Ngf/Src/Yap1/Actg1/Rap1b/Tcirg1/Nrp2/Pdgfb/Abi1/Vav2/Itga3/Mapk7/Ap2a2/Actb/Sh2b2/Col6a1/Nab2/Rapgef1/Stam2/Ptpn2/Col27a1/Polr2f/Lyn/Spry2/Vav1	50		mmu05133	mmu05133	Pertussis	13/501	77/8994	0.000293169	0.00294216	-2.53	0.00218223	Itga5/Itgb1/Cfl1/Tlr4/Myd88/C1qa/C1qb/Gnai2/Itgam/Cxcl5/Cfl2/C1qc/Itgb2	13
R-MMU-437239	R-MMU-437239	Recycling pathway of L1	11/580	35/8880	8.27e-06	0.000239975	0.000210554	Tubb6/Msn/Tuba1b/Tuba1c/Tubb2a/Tuba1a/Src/Actg1/Ap2a2/Actb/Tubb3	11		mmu04210	mmu04210	Apoptosis	18/501	136/8994	0.000521464	0.0050528	-2.3	0.00374772	Lmna/Tuba1b/Ctsb/Tuba1c/Capn2/Gadd45a/Ctss/Tnfrsf1a/Nras/Tuba1a/Ngf/Actg1/Fadd/Ctsl/Csf2rb/Actb/Ctsh/Bcl2l1	18
R-MMU-373760	R-MMU-373760	L1CAM interactions	15/580	63/8880	9.1e-06	0.000255067	0.000223797	Itga5/Tubb6/Msn/Itgb1/Tuba1b/Tuba1c/Ncam1/Tubb2a/Tuba1a/Src/Actg1/Vav2/Ap2a2/Actb/Tubb3	15		mmu05418	mmu05418	Fluid shear stress and atherosclerosis	19/501	148/8994	0.000542713	0.00508341	-2.29	0.00377042	Sdc2/Hsp90aa1/Cav3/Thbd/Klf2/Hmox1/Il1r1/Tnfrsf1a/Txn1/Src/Hsp90b1/Actg1/Pdgfb/Mapk7/Ctsl/Actb/Hsp90ab1/Rac2/Arhgef2	19
R-MMU-1566948	R-MMU-1566948	Elastic fibre formation	12/580	42/8880	9.7e-06	0.00026322	0.00023095	Lox/Itga5/Fn1/Itgb1/Fbn1/Ltbp3/Loxl2/Ltbp2/Itgb6/Emilin2/Mfap5/Emilin1	12		mmu05152	mmu05152	Tuberculosis	21/501	180/8994	0.00101703	0.00921892	-2.04	0.00683778	Mrc1/Fcgr2b/Ctss/Tlr4/Tnfrsf1a/Myd88/Tgfb3/Itgam/H2-Aa/Cd74/Irak2/Src/Tcirg1/Fadd/H2-Ab1/Mrc2/Syk/Fcgr1/Tlr1/Itgb2/Camk2d	21
R-MMU-9013148	R-MMU-9013148	CDC42 GTPase cycle	23/580	134/8880	1.64e-05	0.000424301	0.000372282	Arhgdia/Jup/Gna13/Fam13b/Arhgap30/Arhgef7/Stom/Iqgap1/Stard13/Arfgap3/Arhgap45/Arhgap35/Arap1/Arhgap22/Vav2/Iqgap3/Arhgdib/Spata13/Farp1/Arhgap32/Iqgap2/Diaph3/Racgap1	23		mmu05144	mmu05144	Malaria	10/501	57/8994	0.00106277	0.00933248	-2.03	0.00692201	Sdc2/Lrp1/Thbs4/Tlr4/Myd88/Thbs1/Tgfb3/Itgb2/Cd81/Met	10
R-MMU-9013026	R-MMU-9013026	RHOB GTPase cycle	15/580	66/8880	1.66e-05	0.000424301	0.000372282	Tjp2/Jup/Stom/Stard13/Arhgap35/Vav2/Iqgap3/Myo9a/Actc1/Arhgap32/Diaph3/Pcdh7/Flot1/Arhgef2/Racgap1	15		mmu05140	mmu05140	Leishmaniasis	11/501	70/8994	0.00155923	0.0132771	-1.88	0.0098478	Eef1a1/Itgb1/Tlr4/Myd88/Tgfb3/Itgam/H2-Aa/Cybb/H2-Ab1/Fcgr1/Itgb2	11
R-MMU-5674135	R-MMU-5674135	MAP2K and MAPK activation	11/580	39/8880	2.61e-05	0.000646805	0.000567507	Fn1/Tln1/Vcl/Iqgap1/Src/Actg1/Rap1b/Arrb2/Cnksr1/Actb/Apbb1ip	11		mmu04520	mmu04520	Adherens junction	11/501	71/8994	0.00175479	0.0145028	-1.84	0.0107569	Igf1r/Actn4/Vcl/Fyn/Iqgap1/Src/Actg1/Actn1/Actb/Rac2/Met	11
R-MMU-190840	R-MMU-190840	Microtubule-dependent trafficking of connexons from Golgi to the plasma membrane	7/580	16/8880	3.33e-05	0.000792258	0.000695128	Tubb6/Tuba1b/Tuba1c/Tubb2a/Tuba1a/Gja1/Tubb3	7		mmu04610	mmu04610	Complement and coagulation cascades	13/501	93/8994	0.00183614	0.0147416	-1.83	0.010934	Serpine1/Clu/F13a1/Thbd/C3ar1/C1qa/C1qb/C5ar1/Itgam/Plau/C1qc/Itgb2/Plaur	13
R-MMU-373755	R-MMU-373755	Semaphorin interactions	12/580	47/8880	3.39e-05	0.000792258	0.000695128	Plxna2/Hsp90aa1/Rhoc/Tln1/Ptprc/Fyn/Cdk5r1/Arhgap35/Dpysl3/Sema4a/Hsp90ab1/Sema4d	12		mmu04380	mmu04380	Osteoclast differentiation	16/501	128/8994	0.00193011	0.0150655	-1.82	0.0111743	Junb/Socs3/Fcgr2b/Csf1r/Il1r1/Tnfrsf1a/Fyn/Csf1/Sirpa/Tnfrsf11a/Spi1/Syk/Fcgr1/Irf9/Fosl2/Stat2	16
R-MMU-114604	R-MMU-114604	GPVI-mediated activation cascade	10/580	34/8880	4.09e-05	0.000930445	0.000816374	Col1a1/Col1a2/Fyn/Pdpn/Vav2/Syk/Lyn/Pik3r5/Rac2/Vav1	10		mmu05169	mmu05169	Epstein-Barr virus infection	24/501	231/8994	0.00231438	0.0175768	-1.76	0.0130369	Cd44/Vim/Stat3/Gadd45a/Cdkn1a/H2-D1/Myc/Myd88/Traf3/H2-Aa/B2m/Psmd11/Sap30/Calr/Fadd/Eif2ak2/H2-Ab1/Syk/Irf9/Lyn/Cdk6/Runx3/Stat2/Oas3	24
R-MMU-1679131	R-MMU-1679131	Trafficking and processing of endosomal TLR	6/580	1980-12-01	4.98e-05	0.00107341	0.000941814	Lgmn/Ctsb/Ctss/Unc93b1/Hsp90b1/Ctsl	6		mmu04142	mmu04142	Lysosome	16/501	135/8994	0.00333376	0.0246523	-1.61	0.0182849	Lgmn/Sgsh/Cd63/Ctsb/Cd68/Ctss/Igf2r/Litaf/Laptm5/Galns/Tcirg1/Ctsl/Gga2/Slc11a1/Ctsh/Ap3m1	16
R-MMU-2029481	R-MMU-2029481	FCGR activation	6/580	1980-12-01	4.98e-05	0.00107341	0.000941814	Fcgr2b/Fyn/Src/Syk/Fcgr1/Lyn	6		mmu04010	mmu04010	MAPK signaling pathway	28/501	294/8994	0.0037361	0.0269191	-1.57	0.0199662	Hspb1/Flnc/Dusp5/Igf1r/Gadd45a/Rras2/Mknk2/Csf1r/Il1r1/Tnfrsf1a/Myc/Myd88/Flna/Tgfb3/Csf1/Fgfr3/Map4k4/Nras/Ngf/Rap1b/Arrb2/Pdgfb/Mapk7/Hspa8/Cacng1/Map3k8/Rac2/Met	28
R-MMU-190872	R-MMU-190872	Transport of connexons to the plasma membrane	7/580	17/8880	5.34e-05	0.00109561	0.000961293	Tubb6/Tuba1b/Tuba1c/Tubb2a/Tuba1a/Gja1/Tubb3	7		mmu00532	mmu00532	Glycosaminoglycan biosynthesis - chondroitin sulfate / dermatan sulfate	5/501	20/8994	0.00405468	0.0284841	-1.55	0.021127	Chst11/Chpf/Dse/Chsy1/Csgalnact1	5
R-MMU-446353	R-MMU-446353	Cell-extracellular matrix interactions	7/580	17/8880	5.34e-05	0.00109561	0.000961293	Itgb1/Flnc/Flna/Actg1/Vasp/Actn1/Actb	7		mmu04066	mmu04066	HIF-1 signaling pathway	14/501	114/8994	0.00425265	0.0291462	-1.54	0.0216181	Serpine1/Stat3/Slc2a1/Igf1r/Cdkn1a/Mknk2/Hmox1/Tlr4/Timp1/Cybb/Hk3/Hk1/Pfkp/Camk2d	14
R-MMU-157858	R-MMU-157858	Gap junction trafficking and regulation	11/580	42/8880	5.58e-05	0.0011173	0.000980323	Tubb6/Tuba1b/Tuba1c/Dab2/Tubb2a/Tuba1a/Src/Actg1/Actb/Gja1/Tubb3	11		mmu05230	mmu05230	Central carbon metabolism in cancer	10/501	69/8994	0.00460572	0.0308144	-1.51	0.0228554	Slc2a1/Myc/Slc7a5/Fgfr3/Nras/Hk3/Hk1/Pfkp/G6pdx/Met	10
R-MMU-3928662	R-MMU-3928662	EPHB-mediated forward signaling	10/580	36/8880	7.05e-05	0.00137791	0.00120898	Sdc2/Fyn/Arpc5/Arpc2/Src/Actg1/Actb/Actr2/Lyn/Actr3	10		mmu05221	mmu05221	Acute myeloid leukemia	10/501	70/8994	0.00511347	0.0334159	-1.48	0.024785	Runx1/Stat3/Csf1r/Jup/Myc/Itgam/Nras/Spi1/Cebpa/Fcgr1	10
R-MMU-1500931	R-MMU-1500931	Cell-Cell communication	16/580	83/8880	7.61e-05	0.00145473	0.00127638	Itgb1/Pvr/Flnc/Jup/Flna/Fyn/Iqgap1/Sirpa/Fyb/Actg1/Vasp/Actn1/Plec/Actb/Itga6/Cdh13	16		mmu04064	mmu04064	NF-kappa B signaling pathway	13/501	105/8994	0.00538386	0.0343833	-1.46	0.0255025	Card14/Gadd45a/Eda2r/Il1r1/Tlr4/Tnfrsf1a/Myd88/Traf3/Plau/Tnfrsf11a/Bcl2l1/Syk/Lyn	13
R-MMU-9013106	R-MMU-9013106	RHOC GTPase cycle	14/580	67/8880	8.53e-05	0.00159376	0.00139837	Rhoc/Tjp2/Arhgdia/Jup/Stom/Iqgap1/Stard13/Arhgap35/Vav2/Iqgap3/Arhgap32/Diaph3/Flot1/Racgap1	14		mmu04360	mmu04360	Axon guidance	19/501	181/8994	0.00569174	0.0355418	-1.45	0.0263618	Itgb1/Plxna2/Enah/Myl12a/Cfl1/Plxnb2/Fyn/Gnai2/Nras/Ablim2/Src/Sema3b/Cfl2/Slit1/Sema4a/Sema4d/Rac2/Camk2d/Met	19
R-MMU-186797	R-MMU-186797	Signaling by PDGF	12/580	53/8880	0.000120691	0.00220654	0.00193602	Col3a1/Col5a2/Ptpn12/Col5a1/Col5a3/Stat3/Thbs4/Spp1/Src/Pdgfb/Col6a1/Rapgef1	12		mmu04115	mmu04115	p53 signaling pathway	10/501	72/8994	0.0062599	0.0367102	-1.44	0.0272284	Serpine1/Zmat3/Gadd45a/Cd82/Cdkn1a/Shisa5/Thbs1/Rrm2/Bcl2l1/Cdk6	10
R-MMU-190828	R-MMU-190828	Gap junction trafficking	10/580	40/8880	0.000185277	0.00331528	0.00290883	Tubb6/Tuba1b/Tuba1c/Dab2/Tubb2a/Tuba1a/Actg1/Actb/Gja1/Tubb3	10		mmu04061	mmu04061	Viral protein interaction with cytokine and cytokine receptor	12/501	95/8994	0.00627079	0.0367102	-1.44	0.0272284	Ccl6/Ccl9/Csf1r/Tnfrsf1a/Ccr2/Ccr5/Csf1/Cxcl5/Pf4/Cxcl14/Ppbp/Cx3cr1	12
R-MMU-5663213	R-MMU-5663213	RHO GTPases Activate WASPs and WAVEs	9/580	33/8880	0.000189751	0.0033246	0.00291701	Nckap1l/Arpc5/Arpc2/Actg1/Abi1/Actb/Actr2/Wipf1/Actr3	9		mmu04350	mmu04350	TGF-beta signaling pathway	12/501	95/8994	0.00627079	0.0367102	-1.44	0.0272284	Smad1/E2f4/Fbn1/Smad5/Tgif1/Myc/Id3/Thbs1/Tgfb3/Smad7/Nog/Chrd	12
R-MMU-9013404	R-MMU-9013404	RAC2 GTPase cycle	15/580	81/8880	0.00020279	0.00348054	0.00305383	Itgb1/Arhgdia/Iqgap1/Nckap1l/Esyt1/Cybb/Arhgap35/Abi1/Vav2/Dock2/Arhgap32/Rac2/Diaph3/Vav1/Racgap1	15		mmu04060	mmu04060	Cytokine-cytokine receptor interaction	27/501	292/8994	0.00647658	0.0371412	-1.43	0.0275481	Osmr/Il4ra/Ccl6/Il13ra1/Eda2r/Ccl9/Csf1r/Il1r1/Tnfrsf1a/Ccr2/Tgfb3/Il17ra/Ccr5/Csf1/Tnfrsf12a/Tnfrsf11a/Ngf/Csf2ra/Csf3r/Cxcl5/Pf4/Csf2rb/Cxcl14/Clcf1/Ppbp/Il1rl1/Cx3cr1	27
R-MMU-8955332	R-MMU-8955332	Carboxyterminal post-translational modifications of tubulin	8/580	27/8880	0.000230675	0.00387996	0.00340428	Tubb6/Tuba1b/Tuba1c/Tubb2a/Tuba1a/Ttll11/Tubb3/Ttll12	8		mmu05219	mmu05219	Bladder cancer	7/501	41/8994	0.00688014	0.0386664	-1.41	0.0286793	Hbegf/Cdkn1a/Myc/Thbs1/Fgfr3/Nras/Src	7
R-MMU-1266738	R-MMU-1266738	Developmental Biology	49/580	453/8880	0.000291543	0.00480761	0.0042182	Col3a1/Itga5/Tubb6/Msn/Col5a2/Itgb1/Plxna2/Sdc2/Hsp90aa1/Col5a1/Enah/Tuba1b/Col5a3/Tuba1c/Rhoc/Myog/Tln1/Cdkn1a/Ncam1/Jup/Myod1/Myf6/Krt80/Ptprc/Tubb2a/Arhgef7/Fyn/Arpc5/Arpc2/Cdk5r1/Tuba1a/Src/Arhgap35/Actg1/Vasp/Dpysl3/Vav2/Mapk7/Ap2a2/Actb/Col6a1/Cebpa/Sema4a/Hsp90ab1/Actr2/Lyn/Sema4d/Actr3/Tubb3	49		mmu05417	mmu05417	Lipid and atherosclerosis	21/501	216/8994	0.00897	0.049423	-1.31	0.0366576	Hsp90aa1/Stat3/Tlr4/Tnfrsf1a/Ldlr/Myd88/Traf3/Nras/Cybb/Src/Hspa5/Hsp90b1/Rap1b/Vav2/Hspa8/Bcl2l1/Hsp90ab1/Lyn/Plcb3/Camk2d/Vav1	21
R-MMU-2129379	R-MMU-2129379	Molecules associated with elastic fibres	9/580	35/8880	0.000308861	0.00499523	0.00438282	Fn1/Itgb1/Fbn1/Ltbp3/Ltbp2/Itgb6/Emilin2/Mfap5/Emilin1	9
R-MMU-430116	R-MMU-430116	GP1b-IX-V activation signalling	5/580	1980-11-01	0.000387839	0.00615421	0.00539971	Col1a1/Col1a2/Ywhaz/Flna/Src	5
R-MMU-2132295	R-MMU-2132295	MHC class II antigen presentation	18/580	120/8880	0.000741561	0.0113387	0.00994861	Tubb6/Lgmn/Tuba1b/Ctsb/Tuba1c/Ctss/Tubb2a/Sec24d/Canx/Tuba1a/Actr1b/Cd74/Ap2a2/Ctsl/Ctsh/Tubb3/Kif23/Racgap1	18
R-MMU-1793185	R-MMU-1793185	Chondroitin sulfate/dermatan sulfate metabolism	10/580	47/8880	0.00074795	0.0113387	0.00994861	Bgn/Cspg4/Sdc2/Sdc3/Chst11/Hspg2/Chpf/Dse/Chsy1/Csgalnact1	10
R-MMU-2682334	R-MMU-2682334	EPH-Ephrin signaling	12/580	64/8880	0.000768499	0.0113387	0.00994861	Sdc2/Arhgef7/Fyn/Arpc5/Arpc2/Src/Actg1/Vav2/Actb/Actr2/Lyn/Actr3	12
R-MMU-446728	R-MMU-446728	Cell junction organization	12/580	64/8880	0.000768499	0.0113387	0.00994861	Itgb1/Pvr/Flnc/Jup/Flna/Actg1/Vasp/Actn1/Plec/Actb/Itga6/Cdh13	12
R-MMU-622312	R-MMU-622312	Inflammasomes	5/580	13/8880	0.000968035	0.0138035	0.0121112	Panx1/Txn1/Pstpip1/Bcl2l1/Hsp90ab1	5
R-MMU-2022870	R-MMU-2022870	Chondroitin sulfate biosynthesis	6/580	19/8880	0.000984793	0.0138035	0.0121112	Bgn/Cspg4/Chst11/Chpf/Chsy1/Csgalnact1	6
R-MMU-419037	R-MMU-419037	NCAM1 interactions	6/580	19/8880	0.000984793	0.0138035	0.0121112	Col3a1/Col5a2/Col5a1/Col5a3/Ncam1/Col6a1	6
R-MMU-512988	R-MMU-512988	Interleukin-3, Interleukin-5 and GM-CSF signaling	9/580	41/8880	0.00107817	0.0148647	0.0130423	Ywhaz/Inppl1/Fyn/Csf2ra/Inpp5d/Rapgef1/Syk/Lyn/Vav1	9
R-MMU-3371497	R-MMU-3371497	HSP90 chaperone cycle for steroid hormone receptors (SHR)	10/580	50/8880	0.00124314	0.0168626	0.0147952	Tubb6/Hsp90aa1/Tuba1b/Tuba1c/Tubb2a/Tuba1a/Hspa8/Dnaja1/Hsp90ab1/Tubb3	10
R-MMU-9013408	R-MMU-9013408	RHOG GTPase cycle	12/580	68/8880	0.00134193	0.0179137	0.0157175	Itgb1/Arhgdia/Arfgap3/Esyt1/Arhgap35/Vav2/Dock2/Arhgdib/Arhgap32/Iqgap2/Diaph3/Vav1	12
R-MMU-1630316	R-MMU-1630316	Glycosaminoglycan metabolism	17/580	117/8880	0.00147765	0.0194173	0.0170368	Cd44/Bgn/Sgsh/St3gal1/Cspg4/Sdc2/Sdc3/B4galt5/Chst11/Galns/Hspg2/Chpf/B4galt6/Dse/Chsy1/Csgalnact1/B4galt1	17
R-MMU-76009	R-MMU-76009	Platelet Aggregation (Plug Formation)	8/580	35/8880	0.00153772	0.0198958	0.0174566	Col1a1/Fn1/Col1a2/Tln1/Src/Rap1b/Syk/Apbb1ip	8
R-MMU-445355	R-MMU-445355	Smooth Muscle Contraction	7/580	28/8880	0.00173084	0.0220551	0.0193512	Cav3/Dysf/Tpm4/Tln1/Trim72/Vcl/Myl6b	7
R-MMU-354194	R-MMU-354194	GRB2:SOS provides linkage to MAPK signaling for Integrins	5/580	15/8880	0.00202459	0.0250394	0.0219696	Fn1/Tln1/Src/Rap1b/Apbb1ip	5
R-MMU-372708	R-MMU-372708	p130Cas linkage to MAPK signaling for integrins	5/580	15/8880	0.00202459	0.0250394	0.0219696	Fn1/Tln1/Src/Rap1b/Apbb1ip	5
R-MMU-9013424	R-MMU-9013424	RHOV GTPase cycle	7/580	29/8880	0.00215524	0.026269	0.0230484	Tpm4/Dlg5/Arhgef7/Peak1/Iqgap1/Myo9a/Sh3rf1	7
R-MMU-3371571	R-MMU-3371571	HSF1-dependent transactivation	6/580	22/8880	0.00228911	0.027502	0.0241303	Cryab/Hsp90aa1/Hspb8/Hspa8/Hsp90ab1/Camk2d	6
R-MMU-3000480	R-MMU-3000480	Scavenging by Class A Receptors	4/580	1980-10-01	0.0027539	0.0321244	0.028186	Apoe/Hsp90b1/Calr/Msr1	4
R-MMU-75892	R-MMU-75892	Platelet Adhesion to exposed collagen	4/580	1980-10-01	0.0027539	0.0321244	0.028186	Col1a1/Col1a2/Fyn/Lyn	4
R-MMU-3000170	R-MMU-3000170	Syndecan interactions	5/580	16/8880	0.00278844	0.0321244	0.028186	Fn1/Itgb1/Sdc2/Sdc3/Itga6	5
R-MMU-1280215	R-MMU-1280215	Cytokine Signaling in Immune system	40/580	392/8880	0.00307547	0.0349523	0.0306672	Osmr/Il4ra/Socs3/Stat3/Eif4a1/Il13ra1/Eda2r/Csf1r/Il1r1/Tnfrsf1a/Ywhaz/Myd88/Traf3/Inppl1/Fyn/Csf1/Tnfrsf12a/Canx/Psmd11/Tnfrsf11a/Irak2/Csf2ra/Hsp90b1/Csf3r/Inpp5d/Tnip2/Kpnb1/Mapk7/Eif2ak2/Map3k8/Rapgef1/P4hb/Ptpn2/Syk/Clcf1/Irf9/Lyn/Il1rl1/Camk2d/Vav1	40
R-MMU-449147	R-MMU-449147	Signaling by Interleukins	29/580	262/8880	0.00354033	0.0396989	0.0348319	Osmr/Il4ra/Socs3/Stat3/Il13ra1/Csf1r/Il1r1/Ywhaz/Myd88/Inppl1/Fyn/Csf1/Canx/Psmd11/Irak2/Csf2ra/Hsp90b1/Csf3r/Inpp5d/Tnip2/Mapk7/Map3k8/Rapgef1/P4hb/Syk/Clcf1/Lyn/Il1rl1/Vav1	29
R-MMU-2243919	R-MMU-2243919	Crosslinking of collagen fibrils	5/580	17/8880	0.00374085	0.0413954	0.0363204	Lox/Col1a1/Col1a2/Loxl2/Pxdn	5
R-MMU-190861	R-MMU-190861	Gap junction assembly	7/580	32/8880	0.00391933	0.0422584	0.0370776	Tubb6/Tuba1b/Tuba1c/Tubb2a/Tuba1a/Gja1/Tubb3	7
R-MMU-390522	R-MMU-390522	Striated Muscle Contraction	7/580	32/8880	0.00391933	0.0422584	0.0370776	Myh3/Vim/Tpm4/Des/Tnnt2/Actc1/Myh8	7

## Sheet: Table S7
Table S7 EU RNA-sequencing Downregulated pathway analysis data, OV versus Sham
REACTOME	ID	Description	GeneRatio	BgRatio	pvalue	p.adjust	log10 p value	qvalue	geneID	Count		KEGG	ID	Description	GeneRatio	BgRatio	pvalue	p.adjust	Log10 p value	qvalue	geneID	Count
R-MMU-1428517	R-MMU-1428517	The citric acid (TCA) cycle and respiratory electron transport	26/345	166/8880	9.67e-10	7.17e-07	-6.14	6.63e-07	Slc16a3/Idh2/Ldhb/Vdac1/Adhfe1/Idh3a/Pdk2/Atp5a1/Sdha/COX2/Ndufs4/Ogdh/Cox4i1/Atp5l/Ndufs1/Cs/Mdh2/Bsg/Cox5a/Pdpr/Uqcrc1/Ucp3/Ndufa8/Ndufc1/Fh1/Atp5b	26		mmu01200	mmu01200	Carbon metabolism	21/308	121/8994	6.53e-10	1.78e-07	-6.75	1.3e-07	Gpt2/Idh2/Pfkm/Aldh6a1/Pgam2/Acss2/Eno3/Aldoa/Idh3a/Gpi1/Tpi1/Sdha/Ogdh/Acss1/Pcca/Got1/Mdh1/Cs/Mdh2/Pgk1/Fh1	21
R-MMU-71406	R-MMU-71406	Pyruvate metabolism and Citric Acid (TCA) cycle	14/345	50/8880	3.62e-09	1.34e-06	-5.87	1.24e-06	Slc16a3/Idh2/Ldhb/Vdac1/Adhfe1/Idh3a/Pdk2/Sdha/Ogdh/Cs/Mdh2/Bsg/Pdpr/Fh1	14		mmu04922	mmu04922	Glucagon signaling pathway	18/308	104/8994	1.18e-08	1.6e-06	-5.8	1.17e-06	Pfkfb1/Ppara/Pygm/Phkg1/Ppargc1a/Prkag3/Pfkm/Ldhb/Foxo1/Pgam2/Phkb/Acacb/Camk2a/Calm2/Prkaa2/Phka1/Adcy2/Sik2	18
R-MMU-70263	R-MMU-70263	Gluconeogenesis	11/345	34/8880	3.33e-08	8.22e-06	-5.08	7.61e-06	Pgam2/Slc37a4/Slc25a12/Eno3/Aldoa/Gpi1/Tpi1/Got1/Mdh1/Mdh2/Pgk1	11		mmu04714	mmu04714	Thermogenesis	27/308	231/8994	1.99e-08	1.81e-06	-5.74	1.32e-06	Ppargc1a/Rps6ka2/Prkag3/Dpf3/Adcy6/Plin1/Fgfr1/Atp5a1/Sdha/COX2/Ndufs4/Cox4i1/Prkaa2/Atp5l/Acsl3/Ndufs1/Cox7a1/Cox5a/Adcy9/Uqcrc1/Cox8b/Adcy2/Smarca2/Ndufa8/Arid1b/Ndufc1/Atp5b	27
R-MMU-397014	R-MMU-397014	Muscle contraction	23/345	166/8880	9.8e-08	1.81e-05	-4.74	1.68e-05	Nos1/Atp2a1/Actn3/Tnni2/Mybpc2/Kcnj2/Camk2a/Myl3/Scn4b/Sorbs3/Tnnt3/Atp1b2/Tpm1/Casq1/Calm2/Stim1/Pln/Tnnc2/Kcnj12/Fxyd6/Atp1b1/Scn1b/Trdn	23		mmu04020	mmu04020	Calcium signaling pathway	27/308	240/8994	4.5e-08	2.84e-06	-5.55	2.07e-06	Plcd4/Nos1/Phkg1/Atp2a1/Slc25a4/Mylk2/Phkb/Vdac1/Mylk4/Adrb2/Camk2a/Hrc/Vdac3/Fgfr1/Sphk2/Casq1/Calm2/Stim1/Vegfa/Pln/Tnnc2/Adcy9/Phka1/Prkca/Adcy2/Trdn/P2rx6	27
R-MMU-70326	R-MMU-70326	Glucose metabolism	15/345	80/8880	3.41e-07	4.95e-05	-4.31	4.58e-05	Pfkfb3/Pfkfb1/Pfkm/Pgam2/Slc37a4/Slc25a12/Eno3/Aldoa/Gpi1/Tpi1/Got1/Mdh1/Mdh2/Bpgm/Pgk1	15		mmu05415	mmu05415	Diabetic cardiomyopathy	25/308	211/8994	5.21e-08	2.84e-06	-5.55	2.07e-06	Ppara/Atp2a1/Slc25a4/Vdac1/Cd36/Camk2a/Vdac3/Pdk2/Atp5a1/Sdha/COX2/Ndufs4/Cox4i1/Ndufs1/Pln/Mpc2/Cox7a1/Mpc1/Cox5a/Uqcrc1/Prkca/Cox8b/Ndufa8/Ndufc1/Atp5b	25
R-MMU-8982491	R-MMU-8982491	Glycogen metabolism	8/345	20/8880	4.01e-07	4.95e-05	-4.31	4.58e-05	Pygm/Phkg1/Pgm1/Agl/Ppp1r3c/Phkb/Calm2/Phka1	8		mmu04931	mmu04931	Insulin resistance	16/308	110/8994	9.18e-07	4.16e-05	-4.38	3.05e-05	Ppara/Pygm/Ppargc1a/Rps6ka2/Prkag3/Ppp1r3c/Ppp1r3a/Foxo1/Srebf1/Cd36/Irs2/Acacb/Slc27a1/Prkaa2/Mlxipl/Prkcq	16
R-MMU-71387	R-MMU-71387	Metabolism of carbohydrates	27/345	261/8880	3.02e-06	0.000320083	-3.49	0.000296006	Pfkfb3/Pfkfb1/Pygm/Phkg1/Pgm1/Agl/Pfkm/Ppp1r3c/Aldh1a1/Pgam2/Phkb/Slc37a4/Slc25a12/Fmod/Eno3/Aldoa/Gpi1/Tpi1/Calm2/Got1/Mdh1/Hs3st5/Mdh2/St3gal6/Phka1/Bpgm/Pgk1	27		mmu04260	mmu04260	Cardiac muscle contraction	14/308	87/8994	1.29e-06	4.89e-05	-4.31	3.57e-05	Myh7/Atp2a1/Hrc/Myl3/Atp1b2/COX2/Tpm1/Cox4i1/Cox7a1/Cox5a/Uqcrc1/Cox8b/Atp1b1/Trdn	14
R-MMU-5578775	R-MMU-5578775	Ion homeostasis	11/345	52/8880	3.75e-06	0.000347173	-3.46	0.000321059	Nos1/Atp2a1/Camk2a/Atp1b2/Casq1/Calm2/Stim1/Pln/Fxyd6/Atp1b1/Trdn	11		mmu04932	mmu04932	Non-alcoholic fatty liver disease	19/308	156/8994	1.44e-06	4.89e-05	-4.31	3.57e-05	Ppara/Prkag3/Srebf1/Irs2/Sdha/COX2/Ndufs4/Cox4i1/Cyp2e1/Prkaa2/Ndufs1/Cox7a1/Cox5a/Mlxipl/Uqcrc1/Cox8b/Ddit3/Ndufa8/Ndufc1	19
R-MMU-71403	R-MMU-71403	Citric acid cycle (TCA cycle)	7/345	21/8880	9.13e-06	0.000751387	-3.12	0.000694869	Idh2/Idh3a/Sdha/Ogdh/Cs/Mdh2/Fh1	7		mmu00010	mmu00010	Glycolysis / Gluconeogenesis	12/308	67/8994	2.32e-06	6.49e-05	-4.19	4.75e-05	Pgm1/Pfkm/Ldhb/Pgam2/Acss2/Eno3/Aldoa/Gpi1/Tpi1/Acss1/Bpgm/Pgk1	12
R-MMU-70221	R-MMU-70221	Glycogen breakdown (glycogenolysis)	6/345	15/8880	1.22e-05	0.000907003	-3.04	0.00083878	Pygm/Phkg1/Agl/Phkb/Calm2/Phka1	6		mmu01230	mmu01230	Biosynthesis of amino acids	13/308	79/8994	2.39e-06	6.49e-05	-4.19	4.75e-05	Gpt2/Idh2/Pfkm/Pgam2/Mtr/Eno3/Aldoa/Idh3a/Tpi1/Got1/Bcat2/Cs/Pgk1	13
R-MMU-383280	R-MMU-383280	Nuclear Receptor transcription pathway	10/345	49/8880	1.46e-05	0.000983937	-3.01	0.000909927	Ppara/Esrra/Thrb/Nr1d2/Rorc/Rarb/Ar/Rxrg/Nr4a1/Nr6a1	10		mmu04261	mmu04261	Adrenergic signaling in cardiomyocytes	18/308	152/8994	4.1e-06	0.000101335	-3.99	7.41e-05	Myh7/Atp2a1/Adrb2/Camk2a/Adcy6/Myl3/Scn4b/Atp1b2/Tpm1/Calm2/Rps6ka5/Pln/Rapgef3/Adcy9/Prkca/Adcy2/Atp1b1/Scn1b	18
R-MMU-5576891	R-MMU-5576891	Cardiac conduction	15/345	114/8880	3.22e-05	0.00199012	-2.7	0.00184042	Nos1/Atp2a1/Kcnj2/Camk2a/Scn4b/Atp1b2/Casq1/Calm2/Stim1/Pln/Kcnj12/Fxyd6/Atp1b1/Scn1b/Trdn	15		mmu00640	mmu00640	Propanoate metabolism	8/308	31/8994	6.85e-06	0.000145282	-3.84	0.000106263	Ldhb/Aldh6a1/Acss2/Acacb/Acss1/Pcca/Ehhadh/Mlycd	8
R-MMU-70171	R-MMU-70171	Glycolysis	10/345	61/8880	0.000105856	0.00603378	-2.22	0.00557993	Pfkfb3/Pfkfb1/Pfkm/Pgam2/Eno3/Aldoa/Gpi1/Tpi1/Bpgm/Pgk1	10		mmu05208	mmu05208	Chemical carcinogenesis - reactive oxygen species	22/308	222/8994	6.94e-06	0.000145282	-3.84	0.000106263	Slc25a4/Abl1/Vdac1/Vdac3/Atp5a1/Sdha/COX2/Ndufs4/Sod2/Cox4i1/Cyp2e1/Foxo3/Vegfa/Ndufs1/Cox7a1/Gstm1/Cox5a/Uqcrc1/Cox8b/Ndufa8/Ndufc1/Atp5b	22
R-MMU-390522	R-MMU-390522	Striated Muscle Contraction	7/345	32/8880	0.000182574	0.00966336	-2.01	0.0089365	Actn3/Tnni2/Mybpc2/Myl3/Tnnt3/Tpm1/Tnnc2	7		mmu00020	mmu00020	Citrate cycle (TCA cycle)	8/308	32/8994	8.86e-06	0.000169452	-3.77	0.000123942	Idh2/Idh3a/Sdha/Ogdh/Mdh1/Cs/Mdh2/Fh1	8
R-MMU-8978868	R-MMU-8978868	Fatty acid metabolism	17/345	170/8880	0.000317484	0.0156837	-1.8	0.014504	Acot11/Acadm/Hadh/Acacb/Tecr/Crat/Cyp2u1/Pcca/Prkaa2/Hsd17b4/Acsl3/Eci1/Ehhadh/Hadhb/Acadvl/Acbd5/Mlycd	17		mmu03320	mmu03320	PPAR signaling pathway	13/308	89/8994	9.34e-06	0.000169452	-3.77	0.000123942	Ppara/Lpl/Acadm/Cd36/Slc27a1/Plin1/Fabp3/Acsl3/Cyp27a1/Ehhadh/Rxrg/Plin4/Ubc	13
R-MMU-77289	R-MMU-77289	Mitochondrial Fatty Acid Beta-Oxidation	7/345	36/8880	0.000396099	0.0183443	-1.74	0.0169645	Acot11/Acadm/Hadh/Pcca/Eci1/Hadhb/Acadvl	7		mmu05012	mmu05012	Parkinson disease	24/308	264/8994	1.17e-05	0.000198508	-3.7	0.000145193	Slc25a4/Vdac1/Camk2a/Vdac3/Atp5a1/Sdha/Pink1/COX2/Tuba8/Ndufs4/Cox4i1/Calm2/Mfn2/Mfn1/Ndufs1/Cox7a1/Cox5a/Uqcrc1/Cox8b/Ddit3/Ubc/Ndufa8/Ndufc1/Atp5b	24
R-MMU-70895	R-MMU-70895	Branched-chain amino acid catabolism	5/345	18/8880	0.000484782	0.0200622	-1.7	0.0185531	Ppm1k/Aldh6a1/Mccc1/Ivd/Bcat2	5		mmu04152	mmu04152	AMPK signaling pathway	15/308	126/8994	2.46e-05	0.000392418	-3.41	0.000287024	Pfkfb3/Pfkfb1/Ppargc1a/Prkag3/Pfkm/Foxo1/Srebf1/Cd36/Irs2/Eef2k/Acacb/Prkaa2/Foxo3/Tbc1d1/Mlycd	15
R-MMU-70268	R-MMU-70268	Pyruvate metabolism	6/345	27/8880	0.00048734	0.0200622	-1.7	0.0185531	Slc16a3/Ldhb/Vdac1/Pdk2/Bsg/Pdpr	6		mmu04920	mmu04920	Adipocytokine signaling pathway	11/308	71/8994	2.6e-05	0.000392418	-3.41	0.000287024	Ppara/Ppargc1a/Jak2/Prkag3/Cd36/Irs2/Acacb/Prkaa2/Acsl3/Rxrg/Prkcq	11
R-MMU-1592230	R-MMU-1592230	Mitochondrial biogenesis	6/345	28/8880	0.000600222	0.0229285	-1.64	0.0212038	Idh2/Acss2/Atp5a1/Sod2/Atp5l/Atp5b	6		mmu04979	mmu04979	Cholesterol metabolism	9/308	49/8994	3.54e-05	0.000506512	-3.3	0.000370475	Lpl/Npc1/Abca1/Vdac1/Cd36/Vdac3/Mylip/Cyp27a1/Stard3	9
R-MMU-9609507	R-MMU-9609507	Protein localization	12/345	103/8880	0.000618853	0.0229285	-1.64	0.0212038	Ddo/Ube2d1/Gdap1/Crat/Abcd2/Hsd17b4/Ehhadh/Acbd5/Ubc/Abcd3/Mlycd/Atp5b	12		mmu01210	mmu01210	2-Oxocarboxylic acid metabolism	6/308	20/8994	3.97e-05	0.000539391	-3.27	0.000394524	Gpt2/Idh2/Idh3a/Got1/Bcat2/Cs	6
R-MMU-936837	R-MMU-936837	Ion transport by P-type ATPases	8/345	53/8880	0.000918546	0.0324115	-1.49	0.0299736	Atp2a1/Camk2a/Atp1b2/Calm2/Pln/Fxyd6/Atp8a1/Atp1b1	8		mmu04971	mmu04971	Gastric acid secretion	11/308	75/8994	4.4e-05	0.000569567	-3.24	0.000416595	Mylk2/Mylk4/Kcnj2/Camk2a/Adcy6/Atp1b2/Calm2/Adcy9/Prkca/Adcy2/Atp1b1	11
R-MMU-983712	R-MMU-983712	Ion channel transport	16/345	171/8880	0.000981543	0.0330601	-1.48	0.0305734	Sgk1/Wnk2/Atp2a1/Wwp1/Trpm7/Camk2a/Clcn1/Atp1b2/Casq1/Calm2/Pln/Fxyd6/Atp8a1/Atp1b1/Trdn/Ubc	16		mmu04211	mmu04211	Longevity regulating pathway	12/308	90/8994	5.24e-05	0.000648228	-3.19	0.00047413	Ppargc1a/Prkag3/Foxo1/Irs2/Adcy6/Sod2/Prkaa2/Foxo3/Adcy9/Atg101/Rb1cc1/Adcy2	12
												mmu04371	mmu04371	Apelin signaling pathway	15/308	137/8994	6.62e-05	0.000782311	-3.11	0.000572201	Nos1/Ppargc1a/Prkag3/Mylk2/Mylk4/Adcy6/Myl3/Plin1/Hdac4/Ccn2/Sphk2/Calm2/Prkaa2/Adcy9/Adcy2	15
												mmu04910	mmu04910	Insulin signaling pathway	15/308	139/8994	7.82e-05	0.000886451	-3.05	0.000648372	Pygm/Phkg1/Ppargc1a/Prkag3/Ppp1r3c/Ppp1r3a/Foxo1/Srebf1/Phkb/Irs2/Acacb/Socs2/Calm2/Prkaa2/Phka1	15
												mmu04022	mmu04022	cGMP-PKG signaling pathway	17/308	173/8994	8.67e-05	0.000942962	-3.03	0.000689705	Myh7/Atp2a1/Slc25a4/Mylk2/Vdac1/Irs2/Mylk4/Adrb2/Adcy6/Vdac3/Nfatc1/Atp1b2/Calm2/Pln/Adcy9/Adcy2/Atp1b1	17
												mmu04936	mmu04936	Alcoholic liver disease	15/308	141/8994	9.22e-05	0.000964177	-3.02	0.000705222	Map2k6/Ppara/Ppargc1a/Prkag3/Foxo1/Acadm/Srebf1/Acacb/Tra2a/Cyp2e1/Prkaa2/Foxo3/Acadvl/Tab1/Mlycd	15
												mmu00280	mmu00280	Valine, leucine and isoleucine degradation	9/308	57/8994	0.000121803	0.00122705	-2.91	0.000897494	Acadm/Aldh6a1/Hadh/Mccc1/Pcca/Ivd/Ehhadh/Bcat2/Hadhb	9
												mmu04970	mmu04970	Salivary secretion	11/308	85/8994	0.000141262	0.00137226	-2.86	0.0010037	Nos1/Slc12a2/Adrb2/Adcy6/Atp1b2/Calm2/Amy1/Adcy9/Prkca/Adcy2/Atp1b1	11
												mmu05022	mmu05022	Pathways of neurodegeneration - multiple diseases	32/308	471/8994	0.000153246	0.00143734	-2.84	0.0010513	Map2k6/Nos1/Atp2a1/Slc25a4/Vdac1/Frat2/Camk2a/Vdac3/Atp5a1/Sdha/Pink1/COX2/Tuba8/Ndufs4/Cox4i1/Calm2/Mfn2/Axin2/Mfn1/Ndufs1/Cox7a1/Cox5a/Uqcrc1/Prkca/Atg101/Rb1cc1/Cox8b/Ddit3/Ubc/Ndufa8/Ndufc1/Atp5b	32
												mmu00190	mmu00190	Oxidative phosphorylation	14/308	135/8994	0.000206599	0.00187316	-2.73	0.00137008	Atp5a1/Sdha/COX2/Ndufs4/Cox4i1/Atp5l/Ndufs1/Cox7a1/Cox5a/Uqcrc1/Cox8b/Ndufa8/Ndufc1/Atp5b	14
												mmu04919	mmu04919	Thyroid hormone signaling pathway	13/308	120/8994	0.000224683	0.00194836	-2.71	0.00142508	Myh7/Plcd4/Slc16a10/Atp2a1/Pfkm/Foxo1/Thrb/Atp1b2/Pln/Rxrg/Prkca/Atp1b1/Rcan2	13
												mmu04921	mmu04921	Oxytocin signaling pathway	15/308	153/8994	0.000230736	0.00194836	-2.71	0.00142508	Prkag3/Mylk2/Pla2g4e/Mylk4/Eef2k/Kcnj2/Camk2a/Adcy6/Nfatc1/Calm2/Prkaa2/Kcnj12/Adcy9/Prkca/Adcy2	15
												mmu04213	mmu04213	Longevity regulating pathway - multiple species	9/308	62/8994	0.000236382	0.00194836	-2.71	0.00142508	Prkag3/Foxo1/Irs2/Adcy6/Sod2/Prkaa2/Foxo3/Adcy9/Adcy2	9
												mmu05010	mmu05010	Alzheimer disease	27/308	383/8994	0.000284117	0.00227294	-2.64	0.00166248	Nos1/Lpl/Atp2a1/Slc25a4/Vdac1/Irs2/Frat2/Vdac3/Atp5a1/Sdha/COX2/Tuba8/Ndufs4/Cox4i1/Calm2/Axin2/Ndufs1/Cox7a1/Cox5a/Uqcrc1/Atg101/Rb1cc1/Cox8b/Ddit3/Ndufa8/Ndufc1/Atp5b	27
												mmu00071	mmu00071	Fatty acid degradation	8/308	52/8994	0.000349246	0.00271414	-2.57	0.00198519	Acadm/Hadh/Cyp2u1/Acsl3/Eci1/Ehhadh/Hadhb/Acadvl	8
												mmu04710	mmu04710	Circadian rhythm	6/308	30/8994	0.000454999	0.0033452	-2.48	0.00244676	Prkag3/Bhlhe41/Per3/Prkaa2/Rorc/Btrc	6
												mmu00270	mmu00270	Cysteine and methionine metabolism	8/308	54/8994	0.000455046	0.0033452	-2.48	0.00244676	Amd1/Ldhb/Mtr/Gss/Got1/Mdh1/Bcat2/Mdh2	8
												mmu00630	mmu00630	Glyoxylate and dicarboxylate metabolism	6/308	32/8994	0.000655516	0.00448423	-2.35	0.00327987	Acss2/Acss1/Pcca/Mdh1/Cs/Mdh2	6
												mmu00230	mmu00230	Purine metabolism	13/308	134/8994	0.000660796	0.00448423	-2.35	0.00327987	Pde7a/Pde4a/Pde4d/Pgm1/Adk/Adcy6/Ak1/Gmpr/Adssl1/Pfas/Nme7/Adcy9/Adcy2	13
												mmu00620	mmu00620	Pyruvate metabolism	7/308	44/8994	0.000664457	0.00448423	-2.35	0.00327987	Ldhb/Acss2/Acacb/Acss1/Mdh1/Mdh2/Fh1	7
												mmu04146	mmu04146	Peroxisome	10/308	86/8994	0.000675932	0.00448423	-2.35	0.00327987	Idh2/Ddo/Crat/Sod2/Abcd2/Hsd17b4/Acsl3/Ehhadh/Abcd3/Mlycd	10
												mmu04964	mmu04964	Proximal tubule bicarbonate reclamation	5/308	22/8994	0.000742601	0.00480922	-2.32	0.00351758	Slc38a3/Slc4a4/Atp1b2/Mdh1/Atp1b1	5
												mmu01212	mmu01212	Fatty acid metabolism	8/308	62/8994	0.00116679	0.00738062	-2.13	0.00539836	Acadm/Hadh/Tecr/Hsd17b4/Acsl3/Ehhadh/Hadhb/Acadvl	8
												mmu00051	mmu00051	Fructose and mannose metabolism	6/308	36/8994	0.00125588	0.00776366	-2.11	0.00567853	Pfkfb3/Pfkfb1/Pfkm/Aldoa/Tigar/Tpi1	6
												mmu05016	mmu05016	Huntington disease	21/308	302/8994	0.00159564	0.00964478	-2.02	0.00705442	Ppargc1a/Slc25a4/Vdac1/Vdac3/Atp5a1/Sdha/COX2/Tuba8/Ndufs4/Sod2/Cox4i1/Ndufs1/Cox7a1/Cox5a/Uqcrc1/Atg101/Rb1cc1/Cox8b/Ndufa8/Ndufc1/Atp5b	21
												mmu00330	mmu00330	Arginine and proline metabolism	7/308	54/8994	0.00229336	0.0135607	-1.87	0.00991865	Smox/Nos1/Amd1/Ckm/Ckmt2/Prodh/Got1	7
												mmu04925	mmu04925	Aldosterone synthesis and secretion	10/308	102/8994	0.00251391	0.0145486	-1.84	0.0106412	Camk2a/Dagla/Adcy6/Atp1b2/Calm2/Adcy9/Prkca/Adcy2/Atp1b1/Nr4a1	10
												mmu04911	mmu04911	Insulin secretion	9/308	86/8994	0.00261612	0.0148247	-1.83	0.0108431	Kcnn2/Camk2a/Adcy6/Atp1b2/Rab3a/Adcy9/Prkca/Adcy2/Atp1b1	9
												mmu04928	mmu04928	Parathyroid hormone synthesis, secretion and action	10/308	108/8994	0.00381829	0.0211954	-1.67	0.0155028	Mafb/Pde4a/Pde4d/Adcy6/Fgfr1/Rxrg/Adcy9/Prkca/Adcy2/Pthlh	10
												mmu05014	mmu05014	Amyotrophic lateral sclerosis	23/308	369/8994	0.0039625	0.021556	-1.67	0.0157666	Map2k6/Nos1/Chchd10/Vdac1/Atp5a1/Sdha/Pink1/COX2/Tuba8/Ndufs4/Cox4i1/Pfn2/Ndufs1/Cox7a1/Cox5a/Uqcrc1/Atg101/Rb1cc1/Cox8b/Ddit3/Ndufa8/Ndufc1/Atp5b	23
												mmu05020	mmu05020	Prion disease	18/308	268/8994	0.004869	0.025968	-1.59	0.0189936	Slc25a4/Vdac1/Vdac3/Atp5a1/Sdha/COX2/Tuba8/Ndufs4/Cox4i1/Ndufs1/Cox7a1/Cox5a/Uqcrc1/Cox8b/Ddit3/Ndufa8/Ndufc1/Atp5b	18
												mmu00500	mmu00500	Starch and sucrose metabolism	5/308	34/8994	0.00560882	0.028253	-1.55	0.0206649	Pygm/Pgm1/Agl/Gpi1/Amy1	5
												mmu04066	mmu04066	HIF-1 signaling pathway	10/308	114/8994	0.00560904	0.028253	-1.55	0.0206649	Pfkfb3/Pfkm/Ldhb/Eno3/Camk2a/Aldoa/Egln1/Vegfa/Prkca/Pgk1	10
												mmu04972	mmu04972	Pancreatic secretion	10/308	114/8994	0.00560904	0.028253	-1.55	0.0206649	Atp2a1/Slc12a2/Adcy6/Slc4a4/Atp1b2/Amy1/Adcy9/Prkca/Adcy2/Atp1b1	10
												mmu04713	mmu04713	Circadian entrainment	9/308	98/8994	0.00627015	0.030761	-1.51	0.0224993	Nos1/Camk2a/Adcy6/Per3/Calm2/Rps6ka5/Adcy9/Prkca/Adcy2	9
												mmu04935	mmu04935	Growth hormone synthesis, secretion and action	10/308	116/8994	0.00633314	0.030761	-1.51	0.0224993	Map2k6/Ghr/Stat5b/Jak2/Irs2/Socs2/Adcy6/Adcy9/Prkca/Adcy2	10
												mmu04137	mmu04137	Mitophagy - animal	7/308	68/8994	0.00836451	0.0399149	-1.4	0.0291947	Bnip3/Pink1/Tbc1d17/Mfn2/Foxo3/Mfn1/Ubc	7
												mmu04024	mmu04024	cAMP signaling pathway	15/308	220/8994	0.00855768	0.0401326	-1.4	0.0293539	Ppara/Pde4a/Pde4d/Atp2a1/Adrb2/Camk2a/Adcy6/Nfatc1/Atp1b2/Calm2/Pln/Rapgef3/Adcy9/Adcy2/Atp1b1	15
												mmu05230	mmu05230	Central carbon metabolism in cancer	7/308	69/8994	0.00904393	0.0416941	-1.38	0.0304961	Slc16a3/Idh2/Pfkm/Ldhb/Pgam2/Tigar/Fgfr1	7
												mmu00250	mmu00250	Alanine, aspartate and glutamate metabolism	5/308	39/8994	0.0101013	0.0457924	-1.34	0.0334937	Gpt2/Ddo/Adssl1/Aldh5a1/Got1	5

## Sheet: Table S8
Table S8 Non-EU RNA-sequencing Upregulated pathway analysis data, OV versus Sham
REACTOME	ID	Description	GeneRatio	BgRatio	pvalue	p.adjust	Log10 p value	qvalue	geneID	Count		KEGG	ID	Description	GeneRatio	BgRatio	pvalue	p.adjust	Log10 p value	qvalue	geneID	Count
R-MMU-195258	R-MMU-195258	RHO GTPase Effectors	108/1037	309/8880	6.18e-28	5.93e-25	-24.2	4.79e-25	Actb/Tubb6/Nckap1l/Myh9/Iqgap1/Cybb/Tuba1b/Actg1/Tuba1a/Ncf1/Arpc1b/Actr3/Arpc5/Tuba1c/Cyba/Ywhaz/Cenpf/H3f3b/Iqgap2/Prc1/Ncf2/Cenpe/Tubb2a/Rac2/Flna/Cit/H2ac15/S100a9/H2bc8/Xpo1/Birc5/H2bc15/Kntc1/H4c6/H3c3/Bub1b/Fmnl1/Actr2/Rhoc/H2ac4/Pfn1/Iqgap3/Tubb2b/Kif2c/Btk/Bub1/H2bc11/Cenpa/H3c2/Aurkb/H2ac20/Ndc80/H4c2/Prkcb/Zwilch/Arpc2/H2bc12/H2ac10/H2bc13/Cdc20/Cdc42/H3c6/H3c11/H2bc14/H3c8/H2bc3/H4c12…	108		mmu04613	mmu04613	Neutrophil extracellular trap formation	62/884	207/8994	2.09e-16	6.53e-14	-13.2	4.36e-14	Actb/Cybb/Syk/Actg1/C5ar1/Ncf1/Fcgr1/Itgam/Cyba/H3f3b/Tlr4/Itgb2/Clcn5/Ncf2/Slc25a5/Rac2/H2ac15/H2bc8/Pik3cd/H2bc15/Tlr7/H4c6/H3c3/Plcg2/Tlr8/H2ac4/Selplg/H2bc11/H3c2/H2ac20/H4c2/Prkcb/H2bc12/H2ac10/H2bc13/H3c6/H3c11/H2bc14/Fcgr4/H3c8/H2bc3/H4c12/Clec7a/Ncf4/H4c18/H4c1/H3c7/Casp1/H4c11/H4c4/H2ac13/Hdac1/Plcb2/H2ax/Tlr2/H3c1/Akt1/H3c10/Selp/H3c4/H3c13/H2ac12	62
R-MMU-1474244	R-MMU-1474244	Extracellular matrix organization	81/1037	261/8880	1.6e-17	7.67e-15	-14.1	6.19e-15	Lox/Tnc/Col3a1/Col5a2/Col1a1/Fn1/Cd44/Col5a1/Bgn/Ctss/Col1a2/Fbn1/Col5a3/Col8a1/Sparc/Loxl2/Adam12/Serpinh1/Itga5/Col12a1/Ctsb/Plod2/Ltbp2/Adam8/Loxl1/Emilin2/Sdc3/Timp1/Itgb1/Mfap5/Mmp14/Spp1/Loxl3/Mmp19/Emilin1/P4hb/Ppib/Bmp1/Itgb2/Ctsl/Itga4/P3h1/Adam10/Efemp2/Col14a1/Adamts4/Capn2/Col6a2/Col6a1/Pcolce/Tgfb1/Sdc2/Pxdn/Col18a1/Sdc1/Col16a1/Fbln2/Adamts2/Mmp9/Capn6/Fbn2/Adam19/Tnn/Adam15/Itgax/P…	81		mmu04145	mmu04145	Phagosome	53/884	182/8994	1.22e-13	1.91e-11	-10.7	1.28e-11	Mrc1/Ctss/Actb/Tubb6/Tubb5/Fcgr2b/Itga5/Thbs1/Thbs4/Cybb/Sec61a1/Tuba1b/Actg1/Itgb1/Tcirg1/H2-Ab1/Msr1/Tuba1a/Ncf1/Thbs2/Coro1a/H2-Eb1/H2-Aa/Fcgr3/Fcgr1/Itgam/Tuba1c/Cyba/Rab7b/H2-D1/Tlr4/Itgb2/Ncf2/Tubb2a/Ctsl/Cd14/Canx/Thbs3/Mrc2/Calr/Tubb2b/Fcgr4/Clec7a/Ncf4/Sec61b/H2-Q10/H2-T23/Tlr2/H2-K1/Atp6v1a/Itgav/Pikfyve/Lamp2	53
R-MMU-1474290	R-MMU-1474290	Collagen formation	36/1037	75/8880	5.33e-15	1.7e-12	-11.8	1.38e-12	Lox/Col3a1/Col5a2/Col1a1/Col5a1/Ctss/Col1a2/Col5a3/Col8a1/Loxl2/Serpinh1/Col12a1/Ctsb/Plod2/Loxl1/Loxl3/P4hb/Ppib/Bmp1/Ctsl/P3h1/Col14a1/Col6a2/Col6a1/Pcolce/Pxdn/Col18a1/Col16a1/Adamts2/Mmp9/Plod3/Crtap/Col15a1/Mmp3/P3h3/Colgalt1	36		mmu04380	mmu04380	Osteoclast differentiation	42/884	128/8994	5.55e-13	5.77e-11	-10.2	3.86e-11	Sirpa/Csf1r/Fcgr2b/Socs3/Pirb/Syk/Ncf1/Junb/Il1r1/Fcgr3/Fcgr1/Cyba/Fos/Spi1/Tnfrsf11a/Trem2/Tyrobp/Ncf2/Fosl2/Lcp2/Pik3cd/Csf1/Tnfrsf1a/Tgfb1/Plcg2/Il1b/Btk/Tgfbr2/Ifnar1/Ifnar2/Fcgr4/Stat2/Ncf4/Sirpb1b/Sirpb1c/Ctsk/Fhl2/Sirpb1a/Pira2/Akt1/Lilra6/Ifngr1	42
R-MMU-5625740	R-MMU-5625740	RHO GTPases activate PKNs	38/1037	90/8880	1.61e-13	3.87e-11	-10.4	3.12e-11	Ywhaz/H3f3b/H2ac15/H2bc8/H2bc15/H4c6/H3c3/Rhoc/H2ac4/H2bc11/H3c2/H2ac20/H4c2/H2bc12/H2ac10/H2bc13/H3c6/H3c11/H2bc14/H3c8/H2bc3/H4c12/H4c18/H4c1/H3c7/Ywhaq/H4c11/Cdc25c/H4c4/H2ac13/H2ax/Ywhab/Ywhah/H3c1/H3c10/H3c4/H3c13/H2ac12	38		mmu05132	mmu05132	Salmonella infection	63/884	253/8994	1.52e-12	1.06e-10	-9.97	7.11e-11	Actb/Tubb6/Ptprc/Anxa2/Tubb5/Nckap1l/Cyth4/Tuba1b/Actg1/Myl12a/Tuba1a/Arpc1b/Actr3/Arpc5/Hsp90b1/Txn1/Tuba1c/Flnc/Rab7b/S100a10/Fos/Tlr4/Tubb2a/Cd14/Flna/Pik3cg/Tlr9/Naip2/Pik3cd/Arf6/Tnfrsf1a/Actr2/Il1b/Pfn1/Nlrp3/Tubb2b/Myc/Arpc2/Irak4/Naip6/Cdc42/Arl8a/Casp3/Ripk3/Flnb/Ripk1/Rhog/Dynll1/Casp1/Mlkl/Hsp90aa1/Arpc3/Rhoh/Ahnak/Casp8/Acbd3/Tlr2/Akt1/Myd88/Arpc4/Naip5/Cyfip1/Pik3c2a	63
R-MMU-427413	R-MMU-427413	NoRC negatively regulates rRNA expression	32/1037	68/8880	3.55e-13	6.8e-11	-10.2	5.49e-11	H3f3b/H2ac15/H2bc8/H2bc15/H4c6/H3c3/H2ac4/H2bc11/H3c2/H2ac20/H4c2/H2bc12/H2ac10/H2bc13/H3c6/H3c11/H2bc14/H3c8/H2bc3/H4c12/H4c18/H4c1/H3c7/H4c11/H4c4/H2ac13/H2ax/H3c1/H3c10/H3c4/H3c13/H2ac12	32		mmu05205	mmu05205	Proteoglycans in cancer	55/884	205/8994	1.71e-12	1.06e-10	-9.97	7.11e-11	Col1a1/Fn1/Cd44/Actb/Col1a2/Msn/Itga5/Hif1a/Iqgap1/Thbs1/Actg1/Itgb1/Cbl/Cd63/Flnc/Vav1/Stat3/Hbegf/Cdkn1a/Tlr4/Ptpn6/Ctsl/Flna/Cttn/Ccnd1/Pik3cd/Tgfb1/Plcg2/Sdc2/Nras/Sdc1/Hcls1/Myc/Hpse/Prkcb/Mmp9/Igf1/Cdc42/Casp3/Flnb/Plaur/Sdc4/Hgf/Ezr/Braf/Lum/Vav3/Tlr2/Akt1/Camk2d/Cav3/Plau/Itgav/Rras2/Mmp2	55
R-MMU-76002	R-MMU-76002	Platelet activation, signaling and aggregation	69/1037	242/8880	4.55e-13	7.27e-11	-10.1	5.86e-11	Col1a1/Fn1/Col1a2/F13a1/Sparc/Plek/Rap1b/Pf4/Tmsb4x/Syk/Actg1/Timp1/Wdr1/Fcer1g/Apbb1ip/Clu/Tagln2/Anxa5/Cd109/Cd63/Srgn/Vav1/Arrb2/Lyn/Ywhaz/Csk/Ptpn6/Fermt3/Rac2/Flna/Lgals3bp/Gnai2/Lcp2/Pik3r5/Pros1/Cyrib/Pik3cg/Selenop/Gnai3/Tgfb1/Actn1/Plcg2/Tln1/Endod1/Gna13/Stxbp2/Prkcb/Igf1/Cdc42/Lhfpl2/Pdpn/Gng2/Ppbp/Rhog/F2r/Hgf/Pla2g4a/Prkcd/Qsox1/Vav3/Maged2/Ptpn1/P2ry12/Akt1/Selp/Pcdh7/Actn4/Ecm1/Lam…	69		mmu04062	mmu04062	Chemokine signaling pathway	51/884	192/8994	1.69e-11	8.78e-10	-9.06	5.87e-10	Ccr2/Ccl6/Ccl9/Ccr5/Dock2/Rap1b/Pf4/Adcy7/Ncf1/Vav1/Ccr1/Arrb2/Lyn/Stat3/Fgr/Cxcl14/Cxcl5/Cxcl16/Rac2/Gnai2/Pik3r5/Ptk2b/Prex1/Hck/Ccl7/Cx3cr1/Pik3cg/Ccl2/Pik3cd/Gnai3/Cxcl2/Plcg2/Nras/Cxcr4/Ccl8/Prkcb/Cdc42/Cxcr2/Stat2/Gng2/Ppbp/Cxcl3/Ccl3/Prkcd/Braf/Ccl12/Was/Plcb2/Vav3/Akt1/Cxcl1	51
R-MMU-73728	R-MMU-73728	RNA Polymerase I Promoter Opening	32/1037	69/8880	5.89e-13	8.07e-11	-10.1	6.51e-11	H3f3b/H2ac15/H2bc8/H2bc15/H4c6/H3c3/H2ac4/H2bc11/H3c2/H2ac20/H4c2/H2bc12/H2ac10/H2bc13/H3c6/H3c11/H2bc14/H3c8/H2bc3/H4c12/H4c18/H4c1/H3c7/H4c11/H4c4/H2ac13/H2ax/H3c1/H3c10/H3c4/H3c13/H2ac12	32		mmu05164	mmu05164	Influenza A	47/884	173/8994	4.59e-11	2.05e-09	-8.69	1.37e-09	Actb/Socs3/Actg1/H2-Ab1/H2-Eb1/H2-Aa/Oas2/Tlr4/Irf7/Kpna2/Slc25a5/Oas3/Cdk6/Mx1/Ccl2/Xpo1/Pik3cd/Tnfrsf1a/Tlr7/Ikbke/Ddx58/Il1b/Nlrp3/Rnasel/Ifnar1/Adar/Oas1a/Ifnar2/Prkcb/Apaf1/Irak4/Stat2/Casp3/Il33/Ifih1/Cdk4/Eif2ak2/Casp1/Casp8/Trim25/Ccl12/Ciita/Dnajc3/Akt1/Icam1/Myd88/Ifngr1	47
R-MMU-427359	R-MMU-427359	SIRT1 negatively regulates rRNA expression	32/1037	70/8880	9.65e-13	1.16e-10	-9.94	9.33e-11	H3f3b/H2ac15/H2bc8/H2bc15/H4c6/H3c3/H2ac4/H2bc11/H3c2/H2ac20/H4c2/H2bc12/H2ac10/H2bc13/H3c6/H3c11/H2bc14/H3c8/H2bc3/H4c12/H4c18/H4c1/H3c7/H4c11/H4c4/H2ac13/H2ax/H3c1/H3c10/H3c4/H3c13/H2ac12	32		mmu05322	mmu05322	Systemic lupus erythematosus	42/884	148/8994	1.12e-10	4.33e-09	-8.36	2.89e-09	C1qb/C1qa/C1qc/H2-Ab1/H2-Eb1/H2-Aa/Fcgr1/H3f3b/H2ac15/H2bc8/H2bc15/H4c6/H3c3/Actn1/H2ac4/H2bc11/H3c2/H2ac20/H4c2/H2bc12/H2ac10/H2bc13/H3c6/H3c11/H2bc14/Fcgr4/H3c8/H2bc3/H4c12/H4c18/H4c1/H3c7/H4c11/H4c4/H2ac13/H2ax/H3c1/H3c10/H3c4/Actn4/H3c13/H2ac12	42
R-MMU-5250941	R-MMU-5250941	Negative epigenetic regulation of rRNA expression	32/1037	71/8880	1.56e-12	1.67e-10	-9.78	1.34e-10	H3f3b/H2ac15/H2bc8/H2bc15/H4c6/H3c3/H2ac4/H2bc11/H3c2/H2ac20/H4c2/H2bc12/H2ac10/H2bc13/H3c6/H3c11/H2bc14/H3c8/H2bc3/H4c12/H4c18/H4c1/H3c7/H4c11/H4c4/H2ac13/H2ax/H3c1/H3c10/H3c4/H3c13/H2ac12	32		mmu05140	mmu05140	Leishmaniasis	27/884	70/8994	1.25e-10	4.33e-09	-8.36	2.89e-09	Eef1a1/Cybb/Itgb1/H2-Ab1/Ncf1/H2-Eb1/H2-Aa/Fcgr3/Fcgr1/Itgam/Cyba/Fos/Tlr4/Itgb2/Ptpn6/Ncf2/Itga4/Marcksl1/Tgfb1/Il1b/Prkcb/Irak4/Fcgr4/Ncf4/Tlr2/Myd88/Ifngr1	27
R-MMU-5625886	R-MMU-5625886	Activated PKN1 stimulates transcription of AR (androgen receptor) regulated genes KLK2 and KLK3	32/1037	72/8880	2.5e-12	2.4e-10	-9.62	1.94e-10	H3f3b/H2ac15/H2bc8/H2bc15/H4c6/H3c3/H2ac4/H2bc11/H3c2/H2ac20/H4c2/H2bc12/H2ac10/H2bc13/H3c6/H3c11/H2bc14/H3c8/H2bc3/H4c12/H4c18/H4c1/H3c7/H4c11/H4c4/H2ac13/H2ax/H3c1/H3c10/H3c4/H3c13/H2ac12	32		mmu05417	mmu05417	Lipid and atherosclerosis	53/884	216/8994	1.72e-10	5.38e-09	-8.27	3.59e-09	Cybb/Rap1b/Ncf1/Hsp90b1/Cyba/Vav1/Lyn/Hspa5/Stat3/Abca1/Fos/Tlr4/Ncf2/Irf7/Cd14/Ccl2/Pik3cd/Tnfrsf1a/Ikbke/Abcg1/Cxcl2/Il1b/Nras/Nlrp3/Apaf1/Mmp9/Irak4/Ero1a/Cdc42/Ldlr/Casp3/Ncf4/Xbp1/Cxcl3/Casp1/Ccl3/Hsp90aa1/Atf6/Casp8/Ccl12/Plcb2/Vav3/Tlr2/Mmp3/Akt1/Camk2d/Icam1/Selp/Hspa1b/Myd88/Ticam2/Pou2f2/Cxcl1	53
R-MMU-202733	R-MMU-202733	Cell surface interactions at the vascular wall	40/1037	108/8880	5.92e-12	5.16e-10	-9.29	4.16e-10	Col1a1/Fn1/Cd44/Col1a2/Sirpa/Itga5/Inpp5d/Cd74/Pf4/Sdc3/Itgb1/Fcer1g/Cd84/Lyn/Itgb2/Ptpn6/Ppia/Slc7a5/Itga4/Pros1/Slc7a8/Tgfb1/Sdc2/Sdc1/Sell/Cd48/Gm5150/Angpt2/Thbd/Slc7a11/Itgax/Cd244a/Atp1b3/Slc3a2/Sdc4/Dok2/Itgav/Selp/Trem1/Cd47	40		mmu04666	mmu04666	Fc gamma R-mediated phagocytosis	31/884	92/8994	2.96e-10	8.39e-09	-8.08	5.61e-09	Ptprc/Fcgr2b/Cfl1/Inpp5d/Syk/Ncf1/Arpc1b/Actr3/Arpc5/Fcgr1/Vav1/Marcks/Lyn/Rac2/Hck/Pik3cd/Marcksl1/Arf6/Actr2/Plcg2/Prkcb/Arpc2/Cdc42/Fcgr4/Arpc3/Pla2g4a/Prkcd/Was/Vav3/Akt1/Arpc4	31
R-MMU-212300	R-MMU-212300	PRC2 methylates histones and DNA	33/1037	80/8880	1.4e-11	1.12e-09	-8.95	9.05e-10	Dnmt1/H3f3b/H2ac15/H2bc8/H2bc15/H4c6/H3c3/H2ac4/H2bc11/H3c2/H2ac20/H4c2/H2bc12/H2ac10/H2bc13/H3c6/H3c11/H2bc14/H3c8/H2bc3/H4c12/H4c18/H4c1/H3c7/H4c11/H4c4/H2ac13/H2ax/H3c1/H3c10/H3c4/H3c13/H2ac12	33		mmu04510	mmu04510	Focal adhesion	50/884	201/8994	3.42e-10	8.54e-09	-8.07	5.71e-09	Tnc/Col1a1/Fn1/Actb/Col1a2/Itga5/Thbs1/Thbs4/Rap1b/Col6a3/Actg1/Itgb1/Myl12a/Thbs2/Zyx/Spp1/Itga7/Flnc/Vav1/Rac2/Flna/Itga4/Ccnd1/Thbs3/Capn2/Col6a2/Pik3cd/Col6a1/Actn1/Tln1/Pdgfc/Prkcb/Igf1/Cdc42/Tnn/Flnb/Lamb1/Lamc1/Hgf/Braf/Ccnd2/Vav3/Pak2/Akt1/Cav3/Itgav/Arhgap35/Actn4/Parvg/Pdgfra	50
R-MMU-2022090	R-MMU-2022090	Assembly of collagen fibrils and other multimeric structures	25/1037	50/8880	2.58e-11	1.9e-09	-8.72	1.53e-09	Lox/Col3a1/Col5a2/Col1a1/Col5a1/Ctss/Col1a2/Col5a3/Col8a1/Loxl2/Col12a1/Ctsb/Loxl1/Loxl3/Bmp1/Ctsl/Col14a1/Col6a2/Col6a1/Pcolce/Pxdn/Col18a1/Mmp9/Col15a1/Mmp3	25		mmu04810	mmu04810	Regulation of actin cytoskeleton	53/884	220/8994	3.56e-10	8.54e-09	-8.07	5.71e-09	Fn1/Actb/Msn/Nckap1l/Itga5/Cfl1/Myh9/Enah/Iqgap1/Tmsb4x/Actg1/Itgb1/Myl12a/Arpc1b/Actr3/Arpc5/Itga7/Itgam/Vav1/Iqgap2/Itgb2/Rac2/Itga4/Pik3cd/Pip4k2a/Actn1/Actr2/Pfn1/Pdgfc/Nras/Iqgap3/Gna13/Cxcr4/Arpc2/Cdc42/Fgd3/Diaph3/Itgax/F2r/Arpc3/Ezr/Braf/Vav3/Pak2/Itgav/Rras2/Arhgap35/Pikfyve/Arpc4/Actn4/Myh10/Pdgfra/Cyfip1	53
R-MMU-8936459	R-MMU-8936459	RUNX1 regulates genes involved in megakaryocyte differentiation and platelet function	33/1037	85/8880	9.89e-11	6.78e-09	-8.17	5.47e-09	H3f3b/H2ac15/H2bc8/H2bc15/H4c6/H3c3/H2ac4/H2bc11/H3c2/H2ac20/H4c2/H2bc12/H2ac10/H2bc13/H3c6/H3c11/H2bc14/H3c8/H2bc3/H4c12/H4c18/H4c1/H3c7/H4c11/H4c4/H2ac13/Hdac1/H2ax/H3c1/H3c10/H3c4/H3c13/H2ac12	33		mmu04670	mmu04670	Leukocyte transendothelial migration	35/884	118/8994	1.11e-09	2.47e-08	-7.61	1.65e-08	Actb/Msn/Cybb/Rap1b/Actg1/Itgb1/Myl12a/Ncf1/Itgam/Cyba/Vav1/Itgb2/Ncf2/Rac2/Gnai2/Itga4/Ptk2b/Pik3cd/Gnai3/Actn1/Plcg2/Cxcr4/Prkcb/Mmp9/Cdc42/Thy1/Ncf4/Rhoh/Ezr/Vav3/Icam1/Arhgap35/Cldn2/Actn4/Mmp2	35
R-MMU-983231	R-MMU-983231	Factors involved in megakaryocyte development and platelet production	41/1037	122/8880	1.14e-10	7.29e-09	-8.14	5.88e-09	Tubb6/Dock2/Tuba1b/Dock8/Tuba1a/Tuba1c/H3f3b/Cenpe/Tubb2a/Kif11/Kif15/Jmjd1c/Racgap1/Dock10/H3c3/Tubb2b/Kif2c/Kif23/Kif21b/H3c2/Kif20b/Cdc42/H3c6/H3c11/Kif20a/H3c8/Kif3b/Kif18b/Sh2b2/H3c7/Ehd1/Kif22/Dock11/Hdac1/Kif4/H3c1/Kifc1/H3c10/Dock5/H3c4/H3c13	41		mmu04110	mmu04110	Cell cycle	36/884	125/8994	1.57e-09	3.26e-08	-7.49	2.18e-08	Ccna2/Mcm6/Ywhaz/Cdkn1a/Cdk1/Cdk6/Ccnd1/Mcm3/Ccnb1/Mcm5/Tgfb1/E2f4/Bub1b/Bub1/Myc/Espl1/Mcm4/Cdc20/Cdk4/Mad2l1/Dbf4/Ywhaq/Ccnb2/E2f1/Ttk/Cdc25c/Plk1/Hdac1/Ccnd2/Ywhab/Ywhah/Pcna/Gadd45a/Cdc6/Cdc7/E2f2	36
R-MMU-2029480	R-MMU-2029480	Fcgamma receptor (FCGR) dependent phagocytosis	30/1037	75/8880	2.97e-10	1.78e-08	-7.75	1.44e-08	Actb/Fcgr2b/Nckap1l/Myh9/Myo5a/Syk/Actg1/Arpc1b/Actr3/Arpc5/Pld4/Fcgr1/Vav1/Lyn/Fgr/Hck/Actr2/Plcg2/Btk/Myo1c/Arpc2/Cdc42/Fcgr4/Hsp90aa1/Arpc3/Plpp5/Prkcd/Vav3/Arpc4/Cyfip1	30		mmu05169	mmu05169	Epstein-Barr virus infection	53/884	231/8994	2.33e-09	4.53e-08	-7.34	3.03e-08	Cd44/Vim/Pdia3/Syk/H2-Ab1/H2-Eb1/H2-Aa/B2m/Ccna2/Lyn/Stat3/Cdkn1a/H2-D1/Oas2/Rbpj/Irf7/Oas3/Cdk6/Ccnd1/Pik3cd/Ikbke/Ddx58/Calr/Plcg2/Btk/Ifnar1/Myc/Oas1a/Ifnar2/Apaf1/Irak4/Runx3/Stat2/Casp3/Ripk1/Cdk4/Eif2ak2/E2f1/Casp8/H2-Q10/Sap30/Hdac1/H2-T23/Ccnd2/Tlr2/H2-K1/Entpd1/Gadd45a/Akt1/Icam1/Myd88/Bcl2l11/E2f2	53
R-MMU-1650814	R-MMU-1650814	Collagen biosynthesis and modifying enzymes	26/1037	59/8880	3.64e-10	1.97e-08	-7.71	1.59e-08	Col3a1/Col5a2/Col1a1/Col5a1/Col1a2/Col5a3/Col8a1/Serpinh1/Col12a1/Plod2/P4hb/Ppib/Bmp1/P3h1/Col14a1/Col6a2/Col6a1/Pcolce/Col18a1/Col16a1/Adamts2/Plod3/Crtap/Col15a1/P3h3/Colgalt1	26		mmu05135	mmu05135	Yersinia infection	37/884	134/8994	3.36e-09	6.17e-08	-7.21	4.12e-08	Fn1/Actb/Itga5/Fyb/Actg1/Itgb1/Arpc1b/Actr3/Arpc5/Vav1/Skap2/Fos/Tlr4/Rac2/Lcp2/Itga4/Ptk2b/Ccl2/Pik3cd/Arf6/Actr2/Il1b/Nlrp3/Arpc2/Irak4/Cdc42/Rhog/Casp1/Arpc3/Mefv/Ccl12/Was/Vav3/Akt1/Rps6ka1/Myd88/Arpc4	37
R-MMU-2559582	R-MMU-2559582	Senescence-Associated Secretory Phenotype (SASP)	37/1037	107/8880	3.69e-10	1.97e-08	-7.71	1.59e-08	Ccna2/H3f3b/Cdkn1a/Cdk6/H2ac15/H2bc8/H2bc15/H4c6/H3c3/H2ac4/H2bc11/H3c2/H2ac20/H4c2/H2bc12/H2ac10/H2bc13/H3c6/H3c11/H2bc14/H3c8/H2bc3/H4c12/H4c18/H4c1/Cdk4/H3c7/H4c11/H4c4/H2ac13/H2ax/H3c1/H3c10/H3c4/Rps6ka1/H3c13/H2ac12	37		mmu05203	mmu05203	Viral carcinogenesis	51/884	229/8994	1.37e-08	2.35e-07	-6.63	1.57e-07	Ccr5/Syk/Ccna2/Lyn/Stat3/Ywhaz/Cdkn1a/H2-D1/Rbpj/Irf7/Cdk1/Cdk6/Ccnd1/H2bc8/Pik3cd/H2bc15/H4c6/Actn1/Nras/H2bc11/Creb3l1/H4c2/H2bc12/H2bc13/Cdc20/Cdc42/H2bc14/H2bc3/H4c12/Casp3/H4c18/H4c1/Cdk4/Eif2ak2/Ywhaq/Ranbp1/Atf6b/H4c11/H4c4/Casp8/H2-Q10/Hdac1/H2-T23/Ccnd2/Ywhab/Rel/Pmaip1/H2-K1/Ywhah/Hnrnpk/Actn4	51
R-MMU-1679131	R-MMU-1679131	Trafficking and processing of endosomal TLR	11/1037	1980-12-01	5.64e-10	2.85e-08	-7.55	2.3e-08	Ctss/Lgmn/Ctsb/Unc93b1/Hsp90b1/Ctsl/Tlr9/Tlr7/Tlr8/Ctsk/Cnpy3	11		mmu04061	mmu04061	Viral protein interaction with cytokine and cytokine receptor	29/884	95/8994	1.45e-08	2.35e-07	-6.63	1.57e-07	Ccr2/Ccl6/Csf1r/Ccl9/Ccr5/Pf4/Tnfrsf1b/Ccr1/Cxcl14/Cxcl5/Il10ra/Ccl7/Cx3cr1/Ccl2/Csf1/Tnfrsf1a/Cxcl2/Cxcr4/Ccl8/Cxcr2/Il10rb/Il18rap/Ppbp/Il6ra/Cxcl3/Ccl3/Il2rg/Ccl12/Cxcl1	29
R-MMU-2559580	R-MMU-2559580	Oxidative Stress Induced Senescence	38/1037	114/8880	7.18e-10	3.44e-08	-7.46	2.78e-08	Txn1/Map4k4/H3f3b/Fos/Cdk6/H2ac15/H2bc8/H2bc15/H4c6/H3c3/H2ac4/H2bc11/H3c2/H2ac20/H4c2/H2bc12/H2ac10/H2bc13/H3c6/H3c11/H2bc14/H3c8/H2bc3/H4c12/H4c18/H4c1/Cdk4/H3c7/H4c11/H4c4/H2ac13/H2ax/H3c1/H3c10/H3c4/Rnf2/H3c13/H2ac12	38		mmu04142	mmu04142	Lysosome	36/884	135/8994	1.51e-08	2.35e-07	-6.63	1.57e-07	Ctss/Lgmn/Cd68/Ctsc/Laptm5/Ctsb/Tcirg1/Litaf/Ctsh/Slc11a1/Cd63/Ctsl/Man2b1/Asah1/Dmxl2/Ctsz/Lipa/Gm2a/Gusb/Ap1s1/Galns/Sgsh/Npc2/Ap3m1/Cltc/Ctsk/Gns/Ap1b1/Pla2g15/Hexb/Ppt1/Cln3/Gga2/Hexa/Galc/Lamp2	36
R-MMU-3214815	R-MMU-3214815	HDACs deacetylate histones	33/1037	91/8880	8.1e-10	3.7e-08	-7.43	2.98e-08	H2ac15/H2bc8/H2bc15/H4c6/H3c3/H2ac4/H2bc11/H3c2/H2ac20/H4c2/H2bc12/H2ac10/H2bc13/H3c6/H3c11/H2bc14/H3c8/H2bc3/H4c12/H4c18/H4c1/H3c7/H4c11/H4c4/H2ac13/Sap30/Hdac1/H3c1/H3c10/H3c4/Chd3/H3c13/H2ac12	33		mmu05152	mmu05152	Tuberculosis	43/884	180/8994	2.21e-08	3.28e-07	-6.48	2.19e-07	Mrc1/Ctss/Fcgr2b/Cd74/Syk/Tcirg1/H2-Ab1/Fcer1g/Coro1a/H2-Eb1/H2-Aa/Fcgr3/Fcgr1/Itgam/Tlr4/Itgb2/Il10ra/Tlr1/Cd14/Tlr9/Tnfrsf1a/Tgfb1/Mrc2/Clec4e/Il1b/Apaf1/Irak4/Fcgr4/Clec7a/Il10rb/Casp3/Itgax/Vdr/Plk3/Casp8/Ciita/Tlr2/Akt1/Camk2d/Myd88/Lsp1/Ifngr1/Lamp2	43
[truncated: 143 more rows]

## Sheet: Table S9
Table S9 Non-EU RNA-sequencing Downregulated pathway analysis data, OV versus Sham
REACTOME	ID	Description	GeneRatio	BgRatio	pvalue	p.adjust	Log10 p value	qvalue	geneID	Count		KEGG	ID	Description	GeneRatio	BgRatio	pvalue	p.adjust	Log10 p value	qvalue	geneID	Count
[truncated: 89 more rows]

## Sheet: Table S10
Table S10 Myonuclear RNA-sequencing data, OV versus Sham	symbol	log2FoldChange	pvalue	adj. p
	Ankrd1	5.96601	6.76e-69	1.27e-64
	Rrad	4.00113	2.48e-24	2.33e-20
	Tnc	4.6819	1.12e-22	6.98e-19
	Sntb1	3.63103	2.47e-20	1.16e-16
	Scn5a	3.88226	3.71e-20	1.39e-16
	Runx1	4.07234	1.6e-19	5.01e-16
	Serpinb1a	3.87636	2.64e-19	6.85e-16
	Pfkfb3	-3.18589	2.92e-19	6.85e-16
[truncated: 33,859 more rows]

[truncated: 8 more sheets: Table S11, Table S12, Table S13, Table S14, Table S15, Table S16, Table S17, Table S18]
